# Supplementary material for: Enzyme Activity-Based Genome-wide Screening for Modifiers of Lysosomal Glucocerebrosidase Uncovers Candidate Risk Factors for Parkinson’s Disease
Source: ACS Cent Sci. 2025 Sep 3;11(10):1933–45. doi: 10.1021/acscentsci.5c00240 (PMC12550621; doi:10.1021/acscentsci.5c00240)
Supplement: Supplementary file 3 [file oc5c00240_si_003.zip › Table_S1.xlsx]

## Sheet: guide_level
guide_id	SYMBOL	ENTREZID	GENENAME	Sequence	Length	logFC	logCPM	F	PValue	FDR
GBA;size=1;	GBA	2629	glucosylceramidase beta	GACGGATGGAGCTGAGTATG	20	12.9331	16.9798	142.578	1.11179e-09	1.33015e-05
GBA_5;size=1;	GBA	2629	glucosylceramidase beta	CCCATCCAGGCTAATCACAC	20	12.7991	15.9732	58.0204	8.59415e-07	3.13274e-05
GBA_3;size=1;	GBA	2629	glucosylceramidase beta	CAGGCTAATCACACGGGCAC	20	12.7372	16.2474	55.1281	1.19714e-06	3.56539e-05
SCARB2_8;size=1;	SCARB2	950	scavenger receptor class B member 2	AAATAGAACTGAGTATACAC	20	12.7103	15.8818	119.763	4.15334e-09	2.1826e-05
SCARB2;size=1;	SCARB2	950	scavenger receptor class B member 2	CCGATGCTGCTTCTACACGG	20	12.4008	16.441	75.0022	1.5463e-07	2.36458e-05
SCARB2_7;size=1;	SCARB2	950	scavenger receptor class B member 2	TGTGTTAAGGAATGGTACTG	20	12.3934	16.4355	115.42	5.47292e-09	2.1826e-05
SCARB2_5;size=1;	SCARB2	950	scavenger receptor class B member 2	GATGCTGCTTCTACACGGCG	20	12.3934	16.0327	85.9196	5.83546e-08	2.36458e-05
GBA_6;size=1;	GBA	2629	glucosylceramidase beta	AAGACCAATGGAGCGGTGAA	20	12.2461	16.4955	71.9548	2.05133e-07	2.36458e-05
SCARB2_4;size=1;	SCARB2	950	scavenger receptor class B member 2	TGTAGACCAGAGTATCGAGA	20	11.9772	15.1638	37.4252	1.30085e-05	0.000145838
GBA_2;size=1;	GBA	2629	glucosylceramidase beta	CCCGTGTGATTAGCCTGGAT	20	11.7887	14.9756	42.0337	6.51874e-06	9.14304e-05
SCARB2_3;size=1;	SCARB2	950	scavenger receptor class B member 2	GCCTCACCTTCTCGATACTC	20	11.733	14.5266	53.8212	1.39683e-06	3.7601e-05
CCZ1B_4;size=1;	CCZ1B	221960	CCZ1 homolog B, vacuolar protein trafficking and biogenesis associated	GCAGTGCTACAGCATGTACA	20	11.4759	14.1441	65.6577	3.24676e-07	2.56072e-05
GNPTAB_4;size=1;	GNPTAB	79158	N-acetylglucosamine-1-phosphate transferase subunits alpha and beta	CGCTACTCACCTCTCCGAAC	20	11.3709	13.2636	23.7685	0.000154886	0.00105572
SCARB2_2;size=1;	SCARB2	950	scavenger receptor class B member 2	GGCCACCAGCAGCGTGACGC	20	11.0453	13.6318	64.9618	3.34388e-07	2.57038e-05
PSAP_5;size=1;	PSAP	5660	prosaposin	GAAGACGGCGTCCGACTGCG	20	10.9888	14.2567	34.9819	1.92409e-05	0.000195248
GBA_8;size=1;	GBA	2629	glucosylceramidase beta	GTGGTGAGTACTGTTGGCGA	20	10.8958	14.9242	97.7575	1.8627e-08	2.36458e-05
PSAP_6;size=1;	PSAP	5660	prosaposin	GTGCTTCACTGCCCCGCAGT	20	10.4441	12.3168	30.1807	4.40615e-05	0.000377764
PSAP;size=1;	PSAP	5660	prosaposin	CCCAGGGCTTACCCGCGCCC	20	10.382	12.2237	29.725	4.78846e-05	0.000402594
C18orf8_6;size=1;	C18orf8	NA	NA	GGGAAAGTTTGCCCTGAACG	20	10.1494	13.3997	31.9071	3.2391e-05	0.000294025
SCARB2_6;size=1;	SCARB2	950	scavenger receptor class B member 2	GGTGACCAGCGTCACGCTGC	20	10.0688	12.7126	59.8223	5.83814e-07	2.88626e-05
GBA_7;size=1;	GBA	2629	glucosylceramidase beta	CTTCACAAAGTATCTGGCCC	20	10.0409	13.1653	26.7878	8.36362e-05	0.000631308
RAB7A_2;size=1;	RAB7A	7879	RAB7A, member RAS oncogene family	CAGAAAGTCAGCTCCTATTG	20	9.94332	13.1712	45.1823	3.85632e-06	6.64951e-05
RAB7A_3;size=1;	RAB7A	7879	RAB7A, member RAS oncogene family	AATCAGTACAAAGCCACAAT	20	9.89674	12.774	32.4951	2.92439e-05	0.00027101
PSAP_7;size=1;	PSAP	5660	prosaposin	AGCACTGCCTGCAGACCGTT	20	9.86492	13.7619	37.3975	1.3065e-05	0.00014622
RAB7A;size=1;	RAB7A	7879	RAB7A, member RAS oncogene family	AGCTGACTTTCTGACCAAGG	20	9.80119	12.0346	40.1455	7.59244e-06	0.000101041
C18orf8_5;size=1;	C18orf8	NA	NA	CAGGTTGTCCACCACGTTCA	20	9.76302	13.2916	32.5458	2.89892e-05	0.000270115
RAB7A_7;size=1;	RAB7A	7879	RAB7A, member RAS oncogene family	TTATCATCCTGGGAGATTCT	20	9.74453	11.8484	13.5225	0.00195085	0.00784273
GNPTAB_3;size=1;	GNPTAB	79158	N-acetylglucosamine-1-phosphate transferase subunits alpha and beta	CTCCGCCTTCCAGTTCGGAG	20	9.694	13.0132	24.248	0.000140001	0.000969312
RAB7A_5;size=2;	RAB7A	7879	RAB7A, member RAS oncogene family	AGGAGGTGATGGTGGATGAC	20	9.68133	13.8084	49.2526	2.20743e-06	4.71601e-05
PSAP_3;size=1;	PSAP	5660	prosaposin	GCTTGTTCCAAACGGTCTGC	20	9.5264	11.9016	17.949	0.000591133	0.00314745
CCZ1B_3;size=1;	CCZ1B	221960	CCZ1 homolog B, vacuolar protein trafficking and biogenesis associated	GCAGGACAAGGTTTATAGCT	20	9.48695	10.6924	18.4944	0.000516256	0.0028344
GNPTAB_7;size=1;	GNPTAB	79158	N-acetylglucosamine-1-phosphate transferase subunits alpha and beta	GAACTGGAAGGCGGAGACGA	20	9.3638	11.6041	42.1046	5.61632e-06	8.22121e-05
PSAP_2;size=1;	PSAP	5660	prosaposin	GTGAAGACGGCGTCCGACTG	20	9.3367	12.5142	38.5861	9.93725e-06	0.000121068
C18orf8_2;size=2;	C18orf8	NA	NA	TTCCGAAAGAGACATCGCAA	20	9.27803	13.2409	78.5039	8.99014e-08	2.36458e-05
C18orf8_4;size=1;	C18orf8	NA	NA	GCAAGATCACGGCGCTCTCG	20	9.19148	12.4502	17.7812	0.000616575	0.00325539
GBA_4;size=1;	GBA	2629	glucosylceramidase beta	TCCATTGGTCTTGAGCCAAG	20	8.97601	12.3041	25.8566	0.000100643	0.000737348
GNPTAB_2;size=1;	GNPTAB	79158	N-acetylglucosamine-1-phosphate transferase subunits alpha and beta	ACAAAACATGGTATTGATCT	20	8.95666	12.5959	45.221	3.59985e-06	6.41849e-05
SPNS1_5;size=1;	SPNS1	83985	sphingolipid transporter 1 (putative)	CTACATGGACCGCTTCACCG	20	8.86431	12.4115	17.9918	0.000584836	0.00312365
C18orf8_8;size=1;	C18orf8	NA	NA	CAGCAAGATCACGGCGCTCT	20	8.84363	12.1183	46.7352	2.92403e-06	5.53869e-05
NPC2_3;size=1;	NPC2	10577	NPC intracellular cholesterol transporter 2	AGGGAACTGGGACGCCCATC	20	8.82361	11.7199	7.5918	0.0137939	0.0382368
SPNS1_6;size=1;	SPNS1	83985	sphingolipid transporter 1 (putative)	TGTTTGGCTACCTGGGTGAC	20	8.79072	11.752	20.8904	0.000292155	0.00179617
CCZ1B_2;size=1;	CCZ1B	221960	CCZ1 homolog B, vacuolar protein trafficking and biogenesis associated	CCTTCGCGCGGCCCGAAGCG	20	8.62951	9.47551	8.74575	0.00904119	0.0270287
SPNS1_8;size=1;	SPNS1	83985	sphingolipid transporter 1 (putative)	CAGTGTCACCAGGGACCAGA	20	8.61768	11.3699	22.9328	0.000185282	0.00122674
SPNS1;size=1;	SPNS1	83985	sphingolipid transporter 1 (putative)	TCACCCAGGTAGCCAAACAC	20	8.57187	10.9798	13.7239	0.00184013	0.00748058
VPS11_8;size=1;	VPS11	55823	VPS11 core subunit of CORVET and HOPS complexes	GCTCAAGGACAGCTCGAAGC	20	8.56424	10.1518	16.6887	0.00104211	0.00483437
DEK_5;size=1;	DEK	7913	DEK proto-oncogene	CCTCGGCCCCTGCTGCGGAG	20	8.46956	10.668	7.17455	0.016171	0.043584
ANXA11;size=1;	ANXA11	311	annexin A11	ACGTTATCCAGCCCGATGGG	20	8.46543	11.8539	7.98923	0.0118932	0.0337822
GNPTAB_8;size=1;	GNPTAB	79158	N-acetylglucosamine-1-phosphate transferase subunits alpha and beta	ACCTGCCTGTCCCACAGGTA	20	8.30958	11.7927	22.3107	0.000212278	0.00137355
SPNS1_2;size=1;	SPNS1	83985	sphingolipid transporter 1 (putative)	TCGGAAGTATCTCATGTGCG	20	8.2602	12.1372	26.1277	9.53213e-05	0.000705271
GNAI2_3;size=1;	GNAI2	2771	G protein subunit alpha i2	ACTGTGCCCAGGACGACGCC	20	8.20341	11.7837	7.7326	0.0130835	0.036624
PSEN2_5;size=1;	PSEN2	5664	presenilin 2	CAGGGCTATGCTCACATTCA	20	8.1799	12.1202	7.84586	0.0125422	0.035357
IGSF11;size=1;	IGSF11	152404	immunoglobulin superfamily member 11	TGCCCCCCGGTTCCACGGTA	20	8.10742	10.9791	7.3147	0.015324	0.0417527
VPS33A_4;size=1;	VPS33A	65082	VPS33A core subunit of CORVET and HOPS complexes	GTAGCCTGTTGTGCGAACAG	20	8.08822	9.90399	18.5168	0.000513414	0.00282385
C18orf8;size=1;	C18orf8	NA	NA	ATAGGGCTGGATCGATCGAG	20	8.03926	11.1158	39.9565	7.74099e-06	0.000102335
CXCR2_3;size=1;	CXCR2	3579	C-X-C motif chemokine receptor 2	TAAGATGACCAGCATCACGA	20	8.03031	11.3364	11.2438	0.00390299	0.0137057
CSNK1D;size=1;	CSNK1D	1453	casein kinase 1 delta	CTGGGCCGGAAGATCGGCAG	20	7.93124	9.91391	6.03425	0.0254537	0.0625838
VPS18_7;size=1;	VPS18	57617	VPS18 core subunit of CORVET and HOPS complexes	TGGGCAAGGATACACTGCTC	20	7.92022	9.93128	24.7911	0.000116246	0.000835296
GNPTAB_5;size=1;	GNPTAB	79158	N-acetylglucosamine-1-phosphate transferase subunits alpha and beta	TCCTATAGAGACAATATTGC	20	7.90584	11.0563	17.0968	0.000733897	0.00371262
BCAS2;size=1;	BCAS2	10286	BCAS2 pre-mRNA processing factor	TTCAAAGGCAGAATAATCCG	20	7.86486	10.2279	7.46822	0.0144537	0.0397618
VPS33A;size=1;	VPS33A	65082	VPS33A core subunit of CORVET and HOPS complexes	CCTAAACGTGTTGCGCGAGG	20	7.81449	10.8392	18.3079	0.000540583	0.00293445
NPC1_8;size=1;	NPC1	4864	NPC intracellular cholesterol transporter 1	AAGGTCTCACTAGGCATCGC	20	7.75859	10.5991	15.1416	0.00123416	0.00547885
ABCA3_7;size=1;	ABCA3	21	ATP binding cassette subfamily A member 3	GCCGCACGTCTCACCGCCAG	20	7.75296	10.6304	7.68314	0.0133282	0.0371958
RPS15_7;size=1;	RPS15	6209	ribosomal protein S15	ACTAGGACATGTCCAGCAGC	20	7.73584	9.89721	5.48539	0.0320189	0.0756465
LMAN1_8;size=1;	LMAN1	3998	lectin, mannose binding 1	GCGATGTGGCAACGCGACCG	20	7.72358	10.9609	5.9557	0.026291	0.0642061
VPS11_5;size=1;	VPS11	55823	VPS11 core subunit of CORVET and HOPS complexes	TACAGCAAGGGCAACCACGA	20	7.71506	11.402	38.1963	1.01641e-05	0.000122214
KCNIP1;size=1;	KCNIP1	30820	potassium voltage-gated channel interacting protein 1	CTTCGTTGACCACACCACTG	20	7.68479	11.4096	10.5312	0.00491379	0.0164367
FAM126A_4;size=1;	FAM126A	84668	family with sequence similarity 126 member A	AGCAGAAATGTGCATAGCAG	20	7.66957	10.557	10.3634	0.00519305	0.0172534
VPS18_3;size=1;	VPS18	57617	VPS18 core subunit of CORVET and HOPS complexes	AGACTGGTAATGCGCTCGGA	20	7.65955	9.85417	18.0765	0.000572589	0.00306645
GPR137B;size=1;	GPR137B	7107	G protein-coupled receptor 137B	CTCCAGAATTACTCAAATAC	20	7.59711	11.187	8.70317	0.00917935	0.0273256
SPNS1_7;size=1;	SPNS1	83985	sphingolipid transporter 1 (putative)	AATCGGAAGTATCTCATGTG	20	7.59375	11.5705	27.1081	7.20849e-05	0.000561839
MAN2B1_4;size=1;	MAN2B1	4125	mannosidase alpha class 2B member 1	GGACCATGTCCCGCGCCCTG	20	7.57176	8.98403	6.48818	0.0211732	0.0540144
ASS1_2;size=1;	ASS1	445	argininosuccinate synthase 1	AGTGGAAATCGCCCAGCGGG	20	7.54346	8.57314	4.06441	0.060389	0.127021
C18orf8_3;size=1;	C18orf8	NA	NA	TTAGTTGACTTAGGCGCAGC	20	7.53545	10.1778	18.3126	0.000539957	0.00293239
ATP6V1C1_6;size=1;	ATP6V1C1	528	ATPase H+ transporting V1 subunit C1	CTTATATAACAAGGTTCCAG	20	7.518	11.0519	32.8025	2.48518e-05	0.00023817
ITM2C_6;size=1;	ITM2C	81618	integral membrane protein 2C	CCGCTGTGGTGTGCTGTATG	20	7.5076	11.8181	10.8371	0.00444757	0.0152118
RMND5A_8;size=1;	RMND5A	64795	required for meiotic nuclear division 5 homolog A	CCCACTGGTTTGCATCAAGT	20	7.49289	11.6082	8.99952	0.00826519	0.0250786
TOMM40L_6;size=1;	TOMM40L	84134	translocase of outer mitochondrial membrane 40 like	AGTTCTCACCTTTGCATAGA	20	7.44973	10.2766	10.5359	0.00490629	0.0164207
PTGS2_8;size=1;	PTGS2	5743	prostaglandin-endoperoxide synthase 2	TTCAAGACAGATCATAAGCG	20	7.4217	10.6123	9.23922	0.00760091	0.0234798
VPS11;size=1;	VPS11	55823	VPS11 core subunit of CORVET and HOPS complexes	ACAGCAAGGGCAACCACGAT	20	7.38728	11.2848	19.8611	0.00037127	0.00218489
VPS39_2;size=1;	VPS39	23339	VPS39 subunit of HOPS complex	ACAAATCACTACGGTTTCAA	20	7.38668	11.1749	14.2149	0.00159869	0.00670877
OPLAH_6;size=1;	OPLAH	26873	5-oxoprolinase, ATP-hydrolysing	CATATCGCCAGCATCCGCAT	20	7.33177	10.1676	7.5558	0.0139825	0.0386789
AP5Z1_4;size=1;	AP5Z1	9907	adaptor related protein complex 5 subunit zeta 1	GAGGCGCTGGCAGTACTCGA	20	7.31804	9.79561	6.05451	0.0252427	0.0621664
PRKACB_8;size=1;	PRKACB	5567	protein kinase cAMP-activated catalytic subunit beta	TTCCAAATGAACCTGTTCCA	20	7.28697	11.1099	10.922	0.00432711	0.0148848
SPNS1_4;size=1;	SPNS1	83985	sphingolipid transporter 1 (putative)	AGGATGACCCCAGTGTCACC	20	7.27883	11.0613	34.9691	1.71551e-05	0.000179566
SPNS1_3;size=1;	SPNS1	83985	sphingolipid transporter 1 (putative)	GGGCATTGCCTTCTGGTCCC	20	7.26408	9.73241	10.2861	0.00532765	0.0175883
VPS39_4;size=1;	VPS39	23339	VPS39 subunit of HOPS complex	GTTCGGATCTCAACATATCG	20	7.25176	10.7448	15.7305	0.00105149	0.00486466
COL13A1_3;size=1;	COL13A1	1305	collagen type XIII alpha 1 chain	AAGGGACCTCGCGGTAAACC	20	7.2463	8.40209	7.75936	0.0129533	0.0363616
MON1A_8;size=1;	MON1A	84315	MON1 homolog A, secretory trafficking associated	TCCATACTCTGTCCATCAGA	20	7.15315	9.87471	7.12614	0.0164758	0.044286
TMBIM1_5;size=1;	TMBIM1	64114	transmembrane BAX inhibitor motif containing 1	GGGTTGCGGTCTTCATATGG	20	7.15063	9.65922	7.50219	0.0142688	0.0393618
VPS11_4;size=1;	VPS11	55823	VPS11 core subunit of CORVET and HOPS complexes	CAGGGTGGTATGGTCGGCAT	20	7.13961	9.40753	16.0135	0.000974709	0.00459654
ATP6V0C_4;size=1;	ATP6V0C	527	ATPase H+ transporting V0 subunit c	ATGGACTTCATGATCTGCTC	20	7.08582	8.09105	7.44118	0.0159448	0.0431104
NPC1_4;size=1;	NPC1	4864	NPC intracellular cholesterol transporter 1	AGTATCTGTATGTCAAGCGG	20	7.07116	11.2018	14.3545	0.00153669	0.00649646
SLC50A1_4;size=1;	SLC50A1	55974	solute carrier family 50 member 1	GGCCCCTCACTTGACTTCCG	20	7.06159	9.39919	8.60601	0.00950362	0.0281369
VPS33A_3;size=1;	VPS33A	65082	VPS33A core subunit of CORVET and HOPS complexes	TCGCACAACAGGCTACGGCG	20	7.05234	10.0453	12.7982	0.00241588	0.00931774
ATP6V1G1_4;size=1;	ATP6V1G1	9550	ATPase H+ transporting V1 subunit G1	GCGGGCCTCGGACACCTTCT	20	7.03579	8.10525	5.20814	0.036064	0.0837319
VPS18_4;size=1;	VPS18	57617	VPS18 core subunit of CORVET and HOPS complexes	TGTCCCCACAGCATTGACTT	20	7.01902	9.11952	27.5205	6.61374e-05	0.000520913
VPS18_5;size=1;	VPS18	57617	VPS18 core subunit of CORVET and HOPS complexes	CTCCTCTTCCTTACCCGAGT	20	7.00536	8.59662	11.0987	0.00408811	0.0142392
PSAP_4;size=1;	PSAP	5660	prosaposin	ACGTCTTTGCATATGTCGCA	20	6.97621	10.4674	38.5471	9.62036e-06	0.000118781
VPS39;size=1;	VPS39	23339	VPS39 subunit of HOPS complex	TCTTCTCTATAGGATTCGGA	20	6.97019	9.22362	40.6883	6.92983e-06	9.52767e-05
VPS39_5;size=1;	VPS39	23339	VPS39 subunit of HOPS complex	GCTGACCAGAATCTTAAACT	20	6.91224	9.96556	14.9908	0.00128648	0.00565033
UBE4A_8;size=1;	UBE4A	9354	ubiquitination factor E4A	AAATGTCATCGGCAAAGCGG	20	6.90478	9.90199	13.2325	0.00212371	0.00839102
VPS33A_7;size=1;	VPS33A	65082	VPS33A core subunit of CORVET and HOPS complexes	ATAGTGAATACTGTGCAATC	20	6.90026	10.5489	13.9938	0.00170269	0.00704633
MRPS21_6;size=1;	MRPS21	54460	mitochondrial ribosomal protein S21	ATTATGAGAAGCCATGCTGC	20	6.89848	10.0828	6.73335	0.0192071	0.0500203
VPS18_2;size=1;	VPS18	57617	VPS18 core subunit of CORVET and HOPS complexes	CCTCTTCCTTACCCGAGTGG	20	6.89321	8.90804	15.498	0.00111971	0.00510526
VPS39_6;size=1;	VPS39	23339	VPS39 subunit of HOPS complex	CCAGCACACAGAGACCGGTG	20	6.8101	10.4725	26.5307	8.05276e-05	0.000612092
SNX27_3;size=1;	SNX27	81609	sorting nexin 27	GTGGTGGACCTGATTCGAGC	20	6.78317	9.54829	6.60633	0.0201983	0.0519907
SNCA_7;size=1;	SNCA	6622	synuclein alpha	TTTTGTAGGCTCCAAAACCA	20	6.72725	9.46437	9.77835	0.00631653	0.0201907
VPS33A_5;size=1;	VPS33A	65082	VPS33A core subunit of CORVET and HOPS complexes	GAGTTCCTGGACAAGTGCGC	20	6.72478	7.59383	12.4059	0.00322726	0.0117501
STX17_5;size=1;	STX17	55014	syntaxin 17	TCAAAATGCTGCAGAATCGT	20	6.71457	11.5427	12.5493	0.00260365	0.00988576
VPS39_8;size=1;	VPS39	23339	VPS39 subunit of HOPS complex	AGATCCGAACATTTGAACCG	20	6.71033	10.1629	10.7321	0.00460176	0.0156586
DNAJB1_3;size=1;	DNAJB1	3337	DnaJ heat shock protein family (Hsp40) member B1	GTGAAGCCACCCATGCCCAT	20	6.65981	9.69846	6.63661	0.0199569	0.0515623
VPS18_6;size=1;	VPS18	57617	VPS18 core subunit of CORVET and HOPS complexes	ACTGGTAATGCGCTCGGAAG	20	6.65231	8.32504	12.6899	0.00249559	0.00956655
VPS39_7;size=1;	VPS39	23339	VPS39 subunit of HOPS complex	GGGCCAGGATGATCTCACCG	20	6.60569	9.07361	11.7536	0.00332387	0.012025
RAB25_4;size=2;	RAB25	57111	RAB25, member RAS oncogene family	CGACAGCCGCACCACCATCG	20	6.58398	10.8184	7.93918	0.0121153	0.0343153
ATG4B_5;size=1;	ATG4B	23192	autophagy related 4B cysteine peptidase	GCCTAGGTGCCGGCACACCA	20	6.58182	8.29566	10.0842	0.00569815	0.0185605
PLEKHM1_3;size=1;	PLEKHM1	9842	pleckstrin homology and RUN domain containing M1	GTTCGAAGGACAAGGACGTG	20	6.57237	10.2729	6.48959	0.0211613	0.0540046
ATP6V1C2_7;size=1;	ATP6V1C2	245973	ATPase H+ transporting V1 subunit C2	CCTACCTACCTCCGTTTGCC	20	6.5651	10.1148	8.89293	0.00858152	0.0258939
SRXN1_8;size=1;	SRXN1	140809	sulfiredoxin 1	TCACCCGGATCGTGTCCACG	20	6.56298	9.89354	7.32323	0.0152741	0.0416263
APOE_7;size=1;	APOE	348	apolipoprotein E	GGCCTACAAATCGGAACTGG	20	6.52781	9.88266	9.48473	0.00698253	0.0219147
RPL3_3;size=1;	RPL3	6122	ribosomal protein L3	TGAAGGTCCGGAGGCCTCGA	20	6.52154	3.74938	3.41015	0.0828227	0.163892
VPS39_3;size=1;	VPS39	23339	VPS39 subunit of HOPS complex	ATGTGCCCAAGTCCATGGCG	20	6.51504	10.0191	31.1815	3.316e-05	0.000299416
MFSD8_5;size=1;	MFSD8	256471	major facilitator superfamily domain containing 8	TCATAATAAATACTACATGC	20	6.51011	10.3796	13.7891	0.00180581	0.00737113
LAMP2_4;size=1;	LAMP2	3920	lysosomal associated membrane protein 2	ACTTGTCTGCTGGCTACCAT	20	6.4691	10.1121	7.02418	0.0171396	0.0456091
LMAN2L;size=1;	LMAN2L	81562	lectin, mannose binding 2 like	ACAAAGGATCGGATGCAGCC	20	6.46688	9.75225	9.35653	0.00729801	0.022726
VPS33A_2;size=1;	VPS33A	65082	VPS33A core subunit of CORVET and HOPS complexes	TAATCGCTGAAAACGTGCTC	20	6.4621	8.41926	13.5341	0.00194427	0.00782152
PSEN1;size=1;	PSEN1	5663	presenilin 1	TACGTACAGTATTGCTCAGG	20	6.45961	10.7827	10.3423	0.00522937	0.0173308
ATG4B_4;size=1;	ATG4B	23192	autophagy related 4B cysteine peptidase	TCCTCAACGCATTCATCGAC	20	6.44814	10.1353	9.73823	0.00640316	0.0204232
OR52A1_7;size=1;	OR52A1	23538	olfactory receptor family 52 subfamily A member 1	GAACCACATTTGAAGCAAGC	20	6.42777	9.46869	11.1399	0.00403456	0.0140727
SORBS3_5;size=1;	SORBS3	10174	sorbin and SH3 domain containing 3	AATTAGCAGGGAAGATGCCC	20	6.42773	9.27441	5.75205	0.0286132	0.0689066
HLA-DRA_2;size=1;	HLA-DRA	3122	major histocompatibility complex, class II, DR alpha	CAAACATAAACTCGCCTGAT	20	6.41009	10.5211	9.11699	0.00793174	0.024301
NPC1;size=1;	NPC1	4864	NPC intracellular cholesterol transporter 1	GTCCAAGCCAAGGATCGTCC	20	6.4048	9.5168	13.4256	0.00200678	0.00802443
GPR143_5;size=1;	GPR143	4935	G protein-coupled receptor 143	GCTGTATCACATCATGGCGT	20	6.40418	10.8332	12.5772	0.00258173	0.00982439
VPS11_7;size=1;	VPS11	55823	VPS11 core subunit of CORVET and HOPS complexes	GACCCTGCACCGACAATCCC	20	6.39269	9.67934	15.9543	0.00098462	0.00463524
GNPTAB;size=1;	GNPTAB	79158	N-acetylglucosamine-1-phosphate transferase subunits alpha and beta	TAGATCTTACCGATTCTGAA	20	6.39217	10.313	22.8141	0.000176325	0.0011805
VPS18_8;size=1;	VPS18	57617	VPS18 core subunit of CORVET and HOPS complexes	CCACGTGGAGCTGGGACGTA	20	6.38602	8.46358	8.83602	0.00875604	0.0263673
WBP2;size=1;	WBP2	23558	WW domain binding protein 2	GGATACCTTGAGATGCCACC	20	6.36503	8.93573	8.42481	0.0101438	0.0296724
SFTPB_5;size=1;	SFTPB	6439	surfactant protein B	CTGGAAGTAGTCGATGACCA	20	6.36032	10.1641	7.39485	0.0148624	0.0407362
PRTN3_8;size=1;	PRTN3	5657	proteinase 3	CTCCTGCGTCCGCACGTTGT	20	6.34361	9.67471	9.67286	0.00654718	0.0207994
HYAL2_2;size=1;	HYAL2	8692	hyaluronidase 2	CCCCACCGTTACATTGGCCC	20	6.33562	10.237	8.57801	0.00959948	0.0283827
DNAJC5;size=1;	DNAJC5	80331	DnaJ heat shock protein family (Hsp40) member C5	TCTTGTCCAACCCAAGGACG	20	6.30542	9.61387	10.9492	0.00428933	0.0147676
MYLPF_4;size=1;	MYLPF	29895	myosin light chain, phosphorylatable, fast skeletal muscle	CTTGAGCTTCTCCCCGAACA	20	6.30528	9.80881	8.41644	0.0101745	0.0297333
PFKFB2_3;size=1;	PFKFB2	5208	6-phosphofructo-2-kinase/fructose-2,6-biphosphatase 2	GTCATGCCGAAAGAAGTCGT	20	6.27877	10.4624	7.75433	0.0129776	0.0364043
SWAP70_3;size=1;	SWAP70	23075	switching B cell complex subunit SWAP70	AGGGCCACAGACGGAAAAAC	20	6.27546	8.75568	6.0864	0.0249147	0.0615503
NPC1_2;size=1;	NPC1	4864	NPC intracellular cholesterol transporter 1	CCTGCTCCCTGGACGATCCT	20	6.26751	10.3509	18.1822	0.000530019	0.0028955
CRIP2_8;size=1;	CRIP2	1397	cysteine rich protein 2	ACACGGTCTTGTCGCACTTG	20	6.25656	10.319	10.5642	0.00486092	0.0163039
ATP6V1G1_7;size=1;	ATP6V1G1	9550	ATPase H+ transporting V1 subunit G1	GCAGGCCAAAGAAGAAGCTC	20	6.19998	6.35405	12.5265	0.00262159	0.00994101
ME2_3;size=1;	ME2	4200	malic enzyme 2	TCTAAAGATGTGTCCATACT	20	6.19775	9.93436	8.70609	0.00916978	0.027304
NTC_Avana_847_B;size=1;	NTC_Avana_847_B	NA	NA	CCTCGATAGCTGGAATCCA	19	6.18933	9.40767	6.65616	0.0198027	0.0512369
CALR;size=1;	CALR	811	calreticulin	TCTGGGTTGTCGATCTGCCG	20	6.18776	8.59213	5.85604	0.0273993	0.0665054
NTC_Avana_692_A;size=1;	NTC_Avana_692_A	NA	NA	GTTGCTGTGACGAACGGGG	19	6.18084	9.59316	8.69716	0.00919905	0.0273775
VPS16_7;size=1;	VPS16	64601	VPS16 core subunit of CORVET and HOPS complexes	CAAACTCCGCCGGATGCCAG	20	6.17088	8.26656	16.2657	0.000911569	0.0043729
VPS16_6;size=1;	VPS16	64601	VPS16 core subunit of CORVET and HOPS complexes	GGCACTGAGGGTGAAGCGGT	20	6.1682	8.42861	9.06724	0.00807105	0.0246206
GNPTAB_6;size=1;	GNPTAB	79158	N-acetylglucosamine-1-phosphate transferase subunits alpha and beta	TCCAGCAATATTGTCTCTAT	20	6.12414	10.1171	27.0626	7.24022e-05	0.000563578
ATP6V1H_6;size=1;	ATP6V1H	51606	ATPase H+ transporting V1 subunit H	AATTGGTACTTACTGAAGAT	20	6.10707	9.66948	19.677	0.000363846	0.00214931
NTC_Avana_320_B;size=1;	NTC_Avana_320_B	NA	NA	GAGCAAAGATTGTTGGATA	19	6.10151	10.8629	13.4043	0.00201927	0.00806359
NPC1_7;size=1;	NPC1	4864	NPC intracellular cholesterol transporter 1	CCTCAAATGCTGCGCTGACA	20	6.07525	9.42585	11.8468	0.00322888	0.0117524
JUP_2;size=1;	JUP	3728	junction plakoglobin	ATGCCCTTGCTGCTGACGGA	20	6.04809	9.5122	7.36451	0.0150352	0.0411137
CTNS_4;size=1;	CTNS	1497	cystinosin, lysosomal cystine transporter	ATTGGTTACTTACTTCATCG	20	5.99672	9.10945	6.152	0.024255	0.0604356
SCPEP1_3;size=1;	SCPEP1	59342	serine carboxypeptidase 1	TCTTTCAGGCCATTCAGCGA	20	5.97868	8.53028	5.78261	0.0282502	0.0681971
ATP6V1C1_3;size=1;	ATP6V1C1	528	ATPase H+ transporting V1 subunit C1	TTATATAACAAGGTTCCAGT	20	5.95767	8.44723	11.7709	0.00330603	0.0119786
AQP2;size=1;	AQP2	359	aquaporin 2	GGCTCTGGGCCACATAAGCG	20	5.94351	9.26414	5.68557	0.0294216	0.0705295
GTPBP3_7;size=1;	GTPBP3	84705	GTP binding protein 3, mitochondrial	ACCAGACGGGCGTTCGCCAA	20	5.94347	8.20104	4.60876	0.0470015	0.103636
TMPPE_4;size=1;	TMPPE	643853	transmembrane protein with metallophosphoesterase domain	CCGAGGCTTCTGAGTCGGAG	20	5.92822	9.14945	6.08645	0.0249142	0.0615503
NPC1_3;size=1;	NPC1	4864	NPC intracellular cholesterol transporter 1	AAAGCTATATTGCTATCGAT	20	5.92151	9.45311	15.2655	0.00116937	0.00527338
ATP6V0A4_4;size=1;	ATP6V0A4	50617	ATPase H+ transporting V0 subunit a4	TGAGCTCGGAGAGCTCGGAT	20	5.90361	7.62688	5.40889	0.0330804	0.0776484
P2RX4_4;size=1;	P2RX4	5025	purinergic receptor P2X 4	CGTGTCGTACTCGAACAGGA	20	5.89277	9.91747	5.44762	0.032538	0.0766157
NPC1_5;size=1;	NPC1	4864	NPC intracellular cholesterol transporter 1	CACAAGCAAAAACGCCATGT	20	5.89229	9.62641	17.8283	0.000575591	0.00307702
TMED1_6;size=1;	TMED1	11018	transmembrane p24 trafficking protein 1	GTCTCGAGGCTTGCGTTGGC	20	5.88772	9.17497	6.38702	0.0220508	0.0558695
PSAP_8;size=1;	PSAP	5660	prosaposin	AAAGACGTTGTCACCGCAGC	20	5.84466	8.5752	6.37495	0.0221582	0.0561298
MIEN1_5;size=1;	MIEN1	84299	migration and invasion enhancer 1	TCGAGATCGAGTCGCGCCTC	20	5.83792	8.61605	7.17899	0.0161433	0.0435193
RPS18_6;size=1;	RPS18	6222	ribosomal protein S18	CATTGACCTCACCAAGAGGG	20	5.82479	7.16439	3.55542	0.0770956	0.154605
VPS35_7;size=1;	VPS35	55737	VPS35 retromer complex component	TGGTGTGCAACATCCCTTGA	20	5.76377	9.18874	8.75356	0.00901613	0.0269672
GNS_5;size=1;	GNS	2799	glucosamine (N-acetyl)-6-sulfatase	GTGCCTTCCCATTGATAGAC	20	5.76033	9.20949	5.7097	0.0291251	0.0699003
TPMT_8;size=1;	TPMT	7172	thiopurine S-methyltransferase	CATTTAGATACTTTCCTTAA	20	5.75062	8.8283	10.2782	0.00534163	0.0176296
LAPTM5_4;size=1;	LAPTM5	7805	lysosomal protein transmembrane 5	CCTTGACTACGCCGATCAGT	20	5.7324	9.41259	6.50409	0.0210388	0.0537838
VPS41_8;size=1;	VPS41	27072	VPS41 subunit of HOPS complex	AGTGCTATCTTACCTTGTCA	20	5.73205	9.66728	12.3773	0.00274298	0.0103068
MROH1_4;size=1;	MROH1	727957	maestro heat like repeat family member 1	AGCAATGAGAGGACCCGCGT	20	5.72867	9.40937	5.2027	0.0361491	0.0838317
VPS11_3;size=1;	VPS11	55823	VPS11 core subunit of CORVET and HOPS complexes	TGGCCAGGGATTGTCGGTGC	20	5.71543	9.17151	11.1155	0.00406624	0.0141781
RHOT2_5;size=1;	RHOT2	89941	ras homolog family member T2	GGATGGTGATCTCCTCCGCG	20	5.69995	9.02334	5.59974	0.0305043	0.0725062
PLD1_6;size=1;	PLD1	5337	phospholipase D1	GTCTTTACCTTCTTGTATCT	20	5.68962	9.52689	8.77364	0.00895198	0.0268359
CLCN6_5;size=1;	CLCN6	1185	chloride voltage-gated channel 6	TACCACTCCGAACTTGAGTT	20	5.67848	9.34284	7.34935	0.0151225	0.0412788
MED13_7;size=1;	MED13	9969	mediator complex subunit 13	ACAAGGGTGAGGACTAAGTG	20	5.66285	10.0897	8.38627	0.0102862	0.0300375
NTC_Avana_845_A;size=1;	NTC_Avana_845_A	NA	NA	CCTCACCTAAAGTGCAATA	19	5.65091	10.3925	10.9575	0.00427792	0.0147368
CCZ1B;size=1;	CCZ1B	221960	CCZ1 homolog B, vacuolar protein trafficking and biogenesis associated	CCGCATACCTGTCCTTCGCG	20	5.62245	7.68613	10.1479	0.00557827	0.0182591
NTC_Avana_765_B;size=1;	NTC_Avana_765_B	NA	NA	AACCCAGAAGCCCATTCAG	19	5.62159	10.1581	7.02811	0.0171135	0.0455699
ARL8B_3;size=1;	ARL8B	55207	ADP ribosylation factor like GTPase 8B	CACCGCGATGACATTGACGA	20	5.61385	9.78745	4.59015	0.047398	0.104356
VPS35;size=1;	VPS35	55737	VPS35 retromer complex component	TGATGAACTGCACTACTTGG	20	5.61058	9.55792	15.9867	0.000933834	0.00445292
ATP6V1C1_4;size=1;	ATP6V1C1	528	ATPase H+ transporting V1 subunit C1	ACTGCTTAATCCAGTCGTTG	20	5.6041	9.14553	22.3311	0.000196332	0.00128849
ATP6V0D1_2;size=1;	ATP6V0D1	9114	ATPase H+ transporting V0 subunit d1	CAGCCGTAGTCCCGCCCAGT	20	5.60069	8.66449	9.12925	0.00789783	0.0242281
VPS35_8;size=1;	VPS35	55737	VPS35 retromer complex component	GATGAATGAAGCGGCCCACA	20	5.59912	8.86219	23.3973	0.000155146	0.00105644
HLA-DMB_6;size=1;	HLA-DMB	3109	major histocompatibility complex, class II, DM beta	ATGCTGGCCTGCTATGTGTG	20	5.59617	10.6393	12.1652	0.00292659	0.0108167
SLC25A22_8;size=1;	SLC25A22	79751	solute carrier family 25 member 22	CATCAAGACCGTCCGCTCCG	20	5.59364	8.97225	7.3841	0.0149234	0.0408566
CAPZA1_7;size=1;	CAPZA1	829	capping actin protein of muscle Z-line subunit alpha 1	AATGACAATCTCCTCAGGGA	20	5.57622	8.48305	5.85532	0.0274075	0.0665118
ATG5_2;size=1;	ATG5	9474	autophagy related 5	TCCTACCTGATATATTCTAA	20	5.57502	8.91509	6.84446	0.0183853	0.0482875
PHGDH_5;size=1;	PHGDH	26227	phosphoglycerate dehydrogenase	CTTCATCGAAGCCGTCGCCT	20	5.57379	8.05382	6.86497	0.0182381	0.04803
AKR1A1_5;size=1;	AKR1A1	10327	aldo-keto reductase family 1 member A1	CAAGCACCACCCCGAGGATG	20	5.55474	8.69975	4.91021	0.0410831	0.0928534
VPS33A_8;size=1;	VPS33A	65082	VPS33A core subunit of CORVET and HOPS complexes	GAATATGAAAATCTCTCGTT	20	5.54185	9.33532	22.4962	0.000189221	0.00124936
RUFY2_5;size=1;	RUFY2	55680	RUN and FYVE domain containing 2	CGATGCTAATCTGTGTGTGA	20	5.51399	9.75082	12.82	0.00239117	0.00924031
ATP6V0D1_3;size=1;	ATP6V0D1	9114	ATPase H+ transporting V0 subunit d1	CATCCGCAACACCCTCTACA	20	5.50412	9.32401	8.98731	0.00830075	0.0251801
DSG3_3;size=1;	DSG3	1830	desmoglein 3	AACAGCTATAGTCGACCGGG	20	5.49796	9.11082	6.51424	0.0209536	0.053606
PHYHD1_6;size=1;	PHYHD1	254295	phytanoyl-CoA dioxygenase domain containing 1	AGTGTGTGGCCATGCAACAA	20	5.49046	9.80796	8.54939	0.00969862	0.028608
CDC123_7;size=1;	CDC123	8872	cell division cycle 123	TCATTCTTTAGGATGCGTAT	20	5.47409	8.64218	5.63709	0.0300277	0.071664
DHRS7_8;size=1;	DHRS7	51635	dehydrogenase/reductase 7	TGGGTGACTGGAGCCTCGAG	20	5.45792	8.74464	6.59354	0.0203014	0.0521998
VPS41_7;size=1;	VPS41	27072	VPS41 subunit of HOPS complex	TTGGCATTGGGCACACATTA	20	5.38895	9.26431	17.5316	0.000621079	0.00327339
USP14_3;size=1;	USP14	9097	ubiquitin specific peptidase 14	ACCATAACTTTCTGTCTGGC	20	5.38494	9.31059	5.13603	0.0372106	0.085646
PLA2G4F_2;size=1;	PLA2G4F	255189	phospholipase A2 group IVF	GGAAGGTCTCATTCCACTCG	20	5.37288	9.05497	5.16799	0.0366974	0.0847537
VPS35_3;size=1;	VPS35	55737	VPS35 retromer complex component	TCAGCACAGGCCCGAAGAAA	20	5.36138	8.40888	12.7512	0.00245012	0.00943154
VPS33A_6;size=1;	VPS33A	65082	VPS33A core subunit of CORVET and HOPS complexes	GAATACCTAACTGGACCCTT	20	5.35622	8.55067	24.6705	0.000118114	0.000845669
ATP6V1D;size=1;	ATP6V1D	51382	ATPase H+ transporting V1 subunit D	ATCATGAAGGCTCGTTTAAA	20	5.35374	9.58792	10.0847	0.00569734	0.0185605
ATP6V0B;size=1;	ATP6V0B	533	ATPase H+ transporting V0 subunit b	CCCTTCATGTGGTCCAACCT	20	5.35305	7.37193	8.96927	0.00935188	0.027777
PHYHIPL;size=1;	PHYHIPL	84457	phytanoyl-CoA 2-hydroxylase interacting protein like	ACTGCCTCAAAACAAGTTGA	20	5.35156	9.49047	19.6248	0.000368467	0.0021716
GPLD1_2;size=1;	GPLD1	2822	glycosylphosphatidylinositol specific phospholipase D1	TATTCAGAGGCTCATTCGGC	20	5.31925	8.6833	4.76477	0.0438236	0.0979827
SMPDL3A_4;size=1;	SMPDL3A	10924	sphingomyelin phosphodiesterase acid like 3A	TACACTTTACTGGTGACTAC	20	5.3192	8.72107	7.4266	0.0146839	0.0403117
RNF14_4;size=1;	RNF14	9604	ring finger protein 14	AGAAGATCGAGAAGCTCAGG	20	5.30613	8.45913	5.62732	0.0301516	0.0719022
GPR62_2;size=1;	GPR62	118442	G protein-coupled receptor 62	CCTGGCGCACCTGTGCGTCG	20	5.30288	8.69222	6.80637	0.0186624	0.0488464
ATP6V1H_4;size=1;	ATP6V1H	51606	ATPase H+ transporting V1 subunit H	AATGGATATCCGAGGTGCTG	20	5.29087	8.60479	10.3578	0.00520271	0.0172807
SFXN5;size=1;	SFXN5	94097	sideroflexin 5	CCTGCATCCAAGTTCATCCA	20	5.28678	9.66871	7.06418	0.0168756	0.045077
TBC1D5_3;size=1;	TBC1D5	9779	TBC1 domain family member 5	AGTTCTACTTTAGACTCTGA	20	5.27484	8.18198	8.36298	0.0103733	0.0302257
ITPKB_7;size=1;	ITPKB	3707	inositol-trisphosphate 3-kinase B	TTGGGCTGGTCGCCTGCGAG	20	5.27284	8.6732	8.09285	0.0114479	0.0327348
VPS18;size=1;	VPS18	57617	VPS18 core subunit of CORVET and HOPS complexes	CAGCCCGGCTGCCCTAGCGT	20	5.27279	6.78784	5.57216	0.030862	0.0732314
BLMH_8;size=1;	BLMH	642	bleomycin hydrolase	TCCACCAGAGACATTCACCT	20	5.2648	8.94363	6.50139	0.0210615	0.0538025
BCAS2_6;size=1;	BCAS2	10286	BCAS2 pre-mRNA processing factor	CTTCAAAGGCAGAATAATCC	20	5.26338	9.29504	7.29761	0.0154245	0.0419788
VPS35_5;size=1;	VPS35	55737	VPS35 retromer complex component	TTCTGATGAACTGCACTACT	20	5.25088	9.25679	14.9557	0.0012405	0.00550088
PAM_2;size=1;	PAM	5066	peptidylglycine alpha-amidating monooxygenase	AATAGGAACTACGGGTCTGG	20	5.25009	8.45055	8.08686	0.0114731	0.0327677
STX7_4;size=1;	STX7	8417	syntaxin 7	AATACAGAAGGATCGCTTAG	20	5.2367	9.65778	14.5668	0.0013844	0.00598219
SNAP23_2;size=1;	SNAP23	8773	synaptosome associated protein 23	AATCAAGACCATCACTATGC	20	5.21379	9.26238	6.55607	0.0206066	0.052871
SLC35F6_8;size=1;	SLC35F6	54978	solute carrier family 35 member F6	ATTCACTGGCCTGTTCTCGG	20	5.18188	8.55682	7.70744	0.0132074	0.0369362
VPS41_4;size=1;	VPS41	27072	VPS41 subunit of HOPS complex	CTGCATGACAGTCCATGACA	20	5.17057	9.20981	9.47564	0.0070044	0.0219603
ENPP1_6;size=1;	ENPP1	5167	ectonucleotide pyrophosphatase/phosphodiesterase 1	ACTTGCAACAAATTCAGGTG	20	5.16942	9.47719	6.81298	0.018614	0.0487517
VPS41;size=1;	VPS41	27072	VPS41 subunit of HOPS complex	TGCAAGCAGTTTGTGACCGG	20	5.15855	8.81548	9.26625	0.00752986	0.0233145
ACBD7_2;size=1;	ACBD7	414149	acyl-CoA binding domain containing 7	CTTTACAAACAAGCAATAGT	20	5.15327	9.74571	7.04039	0.017032	0.0454395
HLA-DPB1_5;size=1;	HLA-DPB1	3115	major histocompatibility complex, class II, DP beta 1	CGTAGCATTCCTGCCGTCCC	20	5.15014	8.76427	5.0915	0.0379397	0.0869895
VDAC1_8;size=1;	VDAC1	7416	voltage dependent anion channel 1	AACCTAGCACCAGAGCACCC	20	5.12383	7.72831	5.6673	0.0296483	0.0709708
PLOD1;size=1;	PLOD1	5351	procollagen-lysine,2-oxoglutarate 5-dioxygenase 1	GCTGGAGACCAAGTATCCGG	20	5.11751	8.29461	4.64618	0.0462156	0.102271
CTSO_4;size=1;	CTSO	1519	cathepsin O	ATTTATTCCATAGAAGGCGG	20	5.11116	9.12634	7.60654	0.0137175	0.038078
PPIP5K1_6;size=1;	PPIP5K1	9677	diphosphoinositol pentakisphosphate kinase 1	CCAGCGCCACACTGATGCCC	20	5.10753	7.92337	6.58236	0.0203919	0.0524214
CS_7;size=1;	CS	1431	citrate synthase	TGATACCCTGTGCATATGCT	20	5.08364	8.4128	4.83044	0.0425609	0.095696
GGT1_6;size=1;	GGT1	2678	gamma-glutamyltransferase 1	ACGTGTGGTGCTGTTGTAGA	20	5.0725	9.98831	7.26302	0.0156303	0.0424521
MTX2_4;size=1;	MTX2	10651	metaxin 2	AATCAAGTAGTATCAGAACT	20	5.06339	9.05682	6.06315	0.0251534	0.0620356
SLC11A2_6;size=1;	SLC11A2	4891	solute carrier family 11 member 2	TGCTCACCTTGGGATACTGA	20	5.05372	8.82132	7.33627	0.0151982	0.0414313
ARHGDIA_7;size=1;	ARHGDIA	396	Rho GDP dissociation inhibitor alpha	CCCGGCCCAGAAGAGCATCC	20	5.05366	8.21737	5.59737	0.030535	0.0725418
DSTN;size=1;	DSTN	11034	destrin, actin depolymerizing factor	ATGGACCAGAAGATCTCAAT	20	5.00725	9.16369	4.76965	0.0437282	0.0978127
AP3S2_2;size=1;	AP3S2	10239	adaptor related protein complex 3 subunit sigma 2	CATCCCGCTTGAGGACTAGA	20	4.99411	8.7964	9.58952	0.00673612	0.021326
HECW2_7;size=1;	HECW2	57520	HECT, C2 and WW domain containing E3 ubiquitin protein ligase 2	TGGGTGCCTCTCCGAAACTG	20	4.99355	7.08506	8.18558	0.0110654	0.0318849
RPL4_8;size=1;	RPL4	6124	ribosomal protein L4	CTGGAAAAATAGATGTGTCG	20	4.97976	6.89392	5.23572	0.0356363	0.0828996
RAB7A_8;size=1;	RAB7A	7879	RAB7A, member RAS oncogene family	TAGGAAGAAAGTGTTGCTGA	20	4.97507	9.10568	23.6358	0.000147319	0.00101062
CKMT2_3;size=1;	CKMT2	1160	creatine kinase, mitochondrial 2	CTGGTCCAGCGTGTAGCCGT	20	4.9585	7.38701	4.08072	0.0599283	0.126363
PHPT1_4;size=1;	PHPT1	29085	phosphohistidine phosphatase 1	GAGAGCAAGGAGATCGTGCG	20	4.94634	8.53987	12.361	0.00274874	0.0103155
OXCT1_4;size=1;	OXCT1	5019	3-oxoacid CoA-transferase 1	TGCAGAAACCACAGTGGTAG	20	4.9268	8.66109	6.74381	0.019128	0.0498361
SLC30A2_4;size=1;	SLC30A2	7780	solute carrier family 30 member 2	GGGACTATGAAATTGACGGG	20	4.88836	8.27265	4.77308	0.0436615	0.0976933
SGTB_8;size=1;	SGTB	54557	small glutamine rich tetratricopeptide repeat containing beta	ATGCAGTTATTCGTTTCTTA	20	4.88616	9.58231	9.90277	0.00605627	0.019525
SIPA1L2_4;size=1;	SIPA1L2	57568	signal induced proliferation associated 1 like 2	CCCCCTTAGATAGTGACGAG	20	4.86228	8.99143	6.36302	0.022265	0.0563288
GNAI2_7;size=1;	GNAI2	2771	G protein subunit alpha i2	CTTTGCCGACCCCTCCAGAG	20	4.86128	7.48978	7.88193	0.0123752	0.0349521
VWF_6;size=1;	VWF	7450	von Willebrand factor	GGGTAAGGAAGTCGTCGCCC	20	4.8476	6.62353	4.20812	0.056466	0.120109
CHIT1_7;size=1;	CHIT1	1118	chitinase 1	TGTGGATGCTGGATACGAGG	20	4.83812	8.91299	5.98062	0.026022	0.0637052
BLOC1S1_6;size=1;	BLOC1S1	2647	biogenesis of lysosomal organelles complex 1 subunit 1	GCCTGTCTGCTTGGCAAATT	20	4.8215	8.26234	6.22694	0.0235259	0.0589576
ATP11C_8;size=1;	ATP11C	286410	ATPase phospholipid transporting 11C	TTCATTGAATGCTGCATAGA	20	4.81776	9.27116	6.23931	0.0234079	0.0586743
USP7_2;size=1;	USP7	7874	ubiquitin specific peptidase 7	AATCAGATTCAGCATTGCAC	20	4.81613	6.91449	4.61381	0.0468945	0.103456
HLA-DQA2_2;size=1;	HLA-DQA2	3118	major histocompatibility complex, class II, DQ alpha 2	GTAGAAGTTCACACCATAGG	20	4.7955	8.43666	6.0873	0.0249055	0.0615503
MFSD8;size=1;	MFSD8	256471	major facilitator superfamily domain containing 8	ATATAGGTGAAGCTACCATT	20	4.77438	8.51832	11.8274	0.00323614	0.0117682
ATP6V1E1_2;size=1;	ATP6V1E1	529	ATPase H+ transporting V1 subunit E1	CTGCAACGAACAATCATTCG	20	4.77032	8.08523	6.50343	0.0210444	0.0537867
TSG101_5;size=1;	TSG101	7251	tumor susceptibility 101	ACAATCCCTGTGCCTTATAG	20	4.76627	7.32108	3.89746	0.0653527	0.135461
RAB2A_5;size=1;	RAB2A	5862	RAB2A, member RAS oncogene family	CCATGTTGGAATTGGAATGC	20	4.74969	8.18394	6.62569	0.0200436	0.0517259
MCCC1_3;size=1;	MCCC1	56922	methylcrotonoyl-CoA carboxylase 1	CCTGTTGTGGAGGGTTATCA	20	4.73314	8.86915	6.79282	0.0187622	0.0490646
FAM213A_4;size=1;	FAM213A	NA	NA	CTGTGATTATGGCCGTGCGG	20	4.73213	8.12616	7.21289	0.0159341	0.0430911
ATP6V1G1_3;size=1;	ATP6V1G1	9550	ATPase H+ transporting V1 subunit G1	GGCAGCCGAGAAGGTGTCCG	20	4.72233	5.87857	3.15653	0.0940744	0.181944
PPIP5K1_4;size=1;	PPIP5K1	9677	diphosphoinositol pentakisphosphate kinase 1	AGGGTTTGAAGGGTGTTCCA	20	4.71839	8.53029	5.77763	0.028309	0.0683061
ENPEP;size=1;	ENPEP	2028	glutamyl aminopeptidase	TTAATAGTGGGACTTGCCGT	20	4.71308	8.47928	8.03267	0.0117042	0.0333005
SNX16_2;size=1;	SNX16	64089	sorting nexin 16	CCATATTTGAGTCTTCTAAC	20	4.71059	8.75454	5.89864	0.0269192	0.0655261
ATP6V1G1_8;size=1;	ATP6V1G1	9550	ATPase H+ transporting V1 subunit G1	TGAAAACAGGAAAGAACCGG	20	4.69843	6.41412	7.09434	0.0166797	0.0446933
ACADM_7;size=1;	ACADM	34	acyl-CoA dehydrogenase medium chain	AGCCTTTACTGGATTCATTG	20	4.69166	9.08944	10.3347	0.00523468	0.0173436
HSPA4L;size=1;	HSPA4L	22824	heat shock protein family A (Hsp70) member 4 like	TTTTAAAGGTGGTTCAACCC	20	4.68917	7.31335	6.36776	0.0222225	0.056245
MTPN_4;size=1;	MTPN	136319	myotrophin	GTGCGACAAGGAGTTCATGT	20	4.68908	9.12027	8.38052	0.0103076	0.0300781
SYNE1_5;size=1;	SYNE1	23345	spectrin repeat containing nuclear envelope protein 1	CTTGGATCATTAAGTACGGG	20	4.68052	8.20537	5.9425	0.0264348	0.0645178
FAM213A;size=1;	FAM213A	NA	NA	ACCAATGGACCACATCCCCA	20	4.66827	9.4333	5.97709	0.02606	0.0637487
PIK3CA_7;size=1;	PIK3CA	5290	phosphatidylinositol-4,5-bisphosphate 3-kinase catalytic subunit alpha	GACTTTAGAATGCCTCCGTG	20	4.66133	8.10189	5.5723	0.0308602	0.0732314
PDXK_5;size=1;	PDXK	8566	pyridoxal kinase	CAGCACTTGGCCCTTCCAGT	20	4.65776	7.44085	3.66195	0.0731906	0.148265
ATIC_8;size=1;	ATIC	471	5-aminoimidazole-4-carboxamide ribonucleotide formyltransferase/IMP cyclohydrolase	GATGCAGAGCTCCGAGAGTA	20	4.62755	7.62979	6.31097	0.022738	0.0572468
VPS25_2;size=1;	VPS25	84313	vacuolar protein sorting 25 homolog	AGCTTGACGTTGTTGAAGAG	20	4.61946	8.37389	4.06628	0.0603359	0.126953
KHDRBS1_2;size=2;	KHDRBS1	10657	KH RNA binding domain containing, signal transduction associated 1	CGGTGCGTCAGACGCCGTCT	20	4.61856	7.96558	4.13885	0.0583187	0.123426
KIF1C_5;size=1;	KIF1C	10749	kinesin family member 1C	TGACCACACACTTGGCATCC	20	4.60482	8.1584	6.73265	0.0192124	0.0500232
KLHDC1_5;size=1;	KLHDC1	122773	kelch domain containing 1	TGTGTGGCGGAGGAACGCAG	20	4.57824	7.28406	5.3022	0.034629	0.0807763
ATP6V1B2_4;size=1;	ATP6V1B2	526	ATPase H+ transporting V1 subunit B2	GTCCATTTGACCTTACCGGA	20	4.57104	6.14129	18.4589	0.000658848	0.00343313
VPS16;size=1;	VPS16	64601	VPS16 core subunit of CORVET and HOPS complexes	GTGGCTGCTGCACCCTATGG	20	4.56682	6.58085	13.4222	0.00242613	0.00935122
HPS4_4;size=1;	HPS4	89781	HPS4 biogenesis of lysosomal organelles complex 3 subunit 2	TAGTCTCCACGAGTTCCCGG	20	4.56491	7.27031	6.7386	0.0191673	0.0499277
RPL13A_4;size=1;	RPL13A	23521	ribosomal protein L13a	CTAACAGAAAAAGCGGATGG	20	4.56141	5.02645	3.33883	0.0883292	0.172619
SLC25A6_6;size=1;	SLC25A6	293	solute carrier family 25 member 6	GATCGGAGCCACGGCCGTCT	20	4.5609	7.30789	4.77337	0.0436557	0.0976933
AGA;size=1;	AGA	175	aspartylglucosaminidase	TTCATTCAGATTGGCTTGCT	20	4.556	8.24325	4.62096	0.0467435	0.103219
SNX14_6;size=1;	SNX14	57231	sorting nexin 14	AACTGTATTACCTTTCTGTC	20	4.5416	8.61048	8.44087	0.0100851	0.0295369
SREBF1;size=1;	SREBF1	6720	sterol regulatory element binding transcription factor 1	CCAGCTGCGAGCCGGTTGAT	20	4.53402	8.10833	3.77645	0.0692499	0.141746
MTRF1L_3;size=1;	MTRF1L	54516	mitochondrial translational release factor 1 like	CTCCTCCAGCGGCGGGCTAC	20	4.53229	7.6613	8.00033	0.0118446	0.0336519
SLC25A33_2;size=1;	SLC25A33	84275	solute carrier family 25 member 33	CTTATTATTCAGGTCGATCT	20	4.53156	7.88176	5.6109	0.030361	0.0722865
MRPS24_3;size=1;	MRPS24	64951	mitochondrial ribosomal protein S24	GGCCCGAGTACGCGTAAGCA	20	4.52565	7.37478	4.81029	0.0429438	0.0963758
ABCB9_7;size=1;	ABCB9	23457	ATP binding cassette subfamily B member 9	CCGGAGCTTCGCCAATGAGG	20	4.51883	7.66758	4.69121	0.04529	0.100603
DARS;size=1;	DARS	NA	NA	GGATGATGCTGTTCGGCCTG	20	4.5165	8.29483	13.373	0.00196417	0.0078857
OTUB1_8;size=1;	OTUB1	55611	OTU deubiquitinase, ubiquitin aldehyde binding 1	AGAACTTGCTCTCGCGCTGC	20	4.51167	7.19829	4.53958	0.0484955	0.106361
TMEM192_6;size=1;	TMEM192	201931	transmembrane protein 192	TATTGAAGACGACCCACTTC	20	4.51103	7.67865	4.99932	0.0395019	0.0898652
ELAVL4_8;size=1;	ELAVL4	1996	ELAV like RNA binding protein 4	ATTTGACACCTGAGGCTCCA	20	4.46918	8.1474	4.82196	0.0427214	0.0959848
NCSTN_7;size=1;	NCSTN	23385	nicastrin	TCTGATGAGTGGCGTTGAGC	20	4.46267	7.70907	4.74697	0.0441733	0.0986172
GNAI1_8;size=1;	GNAI1	2770	G protein subunit alpha i1	TGAGAACATCTTGTTGAGTC	20	4.45142	8.32663	6.35582	0.0223297	0.0564567
VPS16_2;size=1;	VPS16	64601	VPS16 core subunit of CORVET and HOPS complexes	TGGGTGACCTCAAACTCCGC	20	4.44742	6.68166	7.90336	0.0122772	0.0347245
SGSH_2;size=1;	SGSH	6448	N-sulfoglucosamine sulfohydrolase	GGTCGTGGAAGGCGACGTAG	20	4.43224	8.06672	4.54609	0.0483528	0.106112
VPS41_6;size=1;	VPS41	27072	VPS41 subunit of HOPS complex	ACTTCTGAGTGATGTTCCCC	20	4.43169	6.90803	10.4403	0.00506296	0.0168822
ATP6V1B1;size=1;	ATP6V1B1	525	ATPase H+ transporting V1 subunit B1	TCCGGCAAGCCCATTGACAA	20	4.42192	7.9424	4.76041	0.043909	0.0981188
TRAF3IP2_2;size=1;	TRAF3IP2	10758	TRAF3 interacting protein 2	CCTGCCGGGATACAGGCCGC	20	4.39218	7.11486	4.04323	0.0609937	0.128
ATP6V1F;size=1;	ATP6V1F	9296	ATPase H+ transporting V1 subunit F	CATCGCAGTGATCGGAGACG	20	4.39213	6.97713	4.39834	0.0517205	0.1121
CLTC_5;size=1;	CLTC	1213	clathrin heavy chain	TTTGCTAGCTGGATTCATGA	20	4.38778	6.84711	3.98023	0.0628345	0.13131
OSBP_2;size=1;	OSBP	5007	oxysterol binding protein	TCAGCACGAACCATCGCCGC	20	4.3862	4.66158	1.66469	0.214772	0.35451
RNASE1_6;size=1;	RNASE1	6035	ribonuclease A family member 1, pancreatic	AAAAGGTCACCTGCAAGAAC	20	4.38357	7.10772	4.57121	0.0478058	0.105138
ATP6V0D1;size=1;	ATP6V0D1	9114	ATPase H+ transporting V0 subunit d1	AGTTCTGCACCCTACTGGGC	20	4.38216	7.31171	6.9357	0.0177404	0.0469572
RAB9A_8;size=1;	RAB9A	9367	RAB9A, member RAS oncogene family	TTGTTACCCAGAATCACAAA	20	4.38191	8.63026	9.3312	0.00736223	0.0228724
ATP6V1D_6;size=1;	ATP6V1D	51382	ATPase H+ transporting V1 subunit D	CGTTTAAAGGGAGCACAGAC	20	4.37723	7.30427	12.0319	0.00304904	0.011207
TMEM127_3;size=1;	TMEM127	55654	transmembrane protein 127	ATAAGAAAAGCCAATGACGG	20	4.33818	7.00851	3.77184	0.0694036	0.142009
SWAP70_6;size=1;	SWAP70	23075	switching B cell complex subunit SWAP70	GGACCGGCAGACTGTGTCTA	20	4.32061	8.17715	5.53958	0.0312906	0.0741329
MGST2_6;size=1;	MGST2	4258	microsomal glutathione S-transferase 2	GTTACGCCCCCAGCAGTCAC	20	4.31526	8.13362	4.26663	0.0549544	0.117515
TPMT_4;size=1;	TPMT	7172	thiopurine S-methyltransferase	TGAAGAGTACTCGGATACTG	20	4.31417	7.73522	6.42974	0.0216752	0.0550694
RHOT2_7;size=1;	RHOT2	89941	ras homolog family member T2	ACCTGAGTAGTCCACGATGT	20	4.31317	8.84228	8.16345	0.0111553	0.0320822
JAM2_4;size=1;	JAM2	58494	junctional adhesion molecule 2	ATGTGACAAGAAGTGATGCG	20	4.31048	9.16834	5.08312	0.0380788	0.0871913
AP4B1_3;size=1;	AP4B1	10717	adaptor related protein complex 4 subunit beta 1	AATAGTTCTTCCTCACTGCG	20	4.29994	8.22047	7.22452	0.015863	0.0429378
SUMF1_8;size=1;	SUMF1	285362	sulfatase modifying factor 1	CTCCCGCGAGTATCGGTGAG	20	4.29189	7.40417	6.19115	0.023871	0.0596973
CCDC115_2;size=1;	CCDC115	84317	coiled-coil domain containing 115	GGAAGCTTCCTCACCTGGCG	20	4.27163	7.23715	5.77187	0.0283772	0.0684485
TACC1;size=1;	TACC1	6867	transforming acidic coiled-coil containing protein 1	CTCAGACACCAACGCTGCTG	20	4.26899	7.59744	8.48493	0.00992611	0.0291497
GFER_5;size=1;	GFER	2671	growth factor, augmenter of liver regeneration	TCTTGAAGTCGACGCAGGCC	20	4.25558	5.52653	2.89415	0.107679	0.203294
REEP5_8;size=1;	REEP5	7905	receptor accessory protein 5	CCATGAGGGAGAGGTTCGAC	20	4.25235	7.27955	13.9808	0.00170904	0.0070604
VPS35_2;size=1;	VPS35	55737	VPS35 retromer complex component	TACGAACTTGTACAGTATGC	20	4.25007	8.15363	6.59768	0.0202679	0.052125
ATP6V1H_2;size=1;	ATP6V1H	51606	ATPase H+ transporting V1 subunit H	TTCGTGCAAACAAAGTCAAC	20	4.2342	7.94865	5.65976	0.0297425	0.0711534
CDH8_8;size=1;	CDH8	1006	cadherin 8	TGAACCGCTCCAAAAGAGGC	20	4.23333	7.90999	5.34321	0.034024	0.0795512
AP3M1_3;size=1;	AP3M1	26985	adaptor related protein complex 3 subunit mu 1	AAGTGTCAGCAACTCGATGT	20	4.20863	8.56783	6.02545	0.0255459	0.0627838
ETNPPL_7;size=1;	ETNPPL	64850	ethanolamine-phosphate phospho-lyase	TAAGGCTAAGTCGTTGGCTT	20	4.20775	9.13811	4.89596	0.0413426	0.0932899
ZFYVE26_4;size=1;	ZFYVE26	23503	zinc finger FYVE-type containing 26	CCCGCAATGCCTTTCGAATG	20	4.19683	8.68471	8.56385	0.00964839	0.028481
SYNE1_8;size=1;	SYNE1	23345	spectrin repeat containing nuclear envelope protein 1	AGTTATTCATGCCATTCGAC	20	4.19176	8.68189	6.55137	0.0206453	0.0529362
PCSK6_7;size=1;	PCSK6	5046	proprotein convertase subtilisin/kexin type 6	TCATTGCTGGCATCATATCG	20	4.18779	9.04369	8.69052	0.00920908	0.0274005
ATP6V1A_8;size=1;	ATP6V1A	523	ATPase H+ transporting V1 subunit A	ACAGGTCGAACTTGACGTAC	20	4.16975	7.19948	4.44597	0.0506059	0.110102
CLCN7_4;size=1;	CLCN7	1186	chloride voltage-gated channel 7	ACAGGAGCTTCTCGTTGTGT	20	4.158	8.25228	5.74819	0.0286595	0.0689903
ME2;size=1;	ME2	4200	malic enzyme 2	TGTTTGTATACAGCTTGTGC	20	4.1577	7.95552	4.41542	0.0513175	0.111366
RUBCN_7;size=1;	RUBCN	9711	rubicon autophagy regulator	CAGACACTCACTGTCACCAG	20	4.1532	8.62605	3.8364	0.0672861	0.138532
STAP1_8;size=1;	STAP1	26228	signal transducing adaptor family member 1	TTCCTGGAAGATCCTGCGAG	20	4.15318	7.53161	4.26567	0.0549787	0.117542
PLXNA3_7;size=1;	PLXNA3	55558	plexin A3	GGGTGAGCCGCACCACCGCA	20	4.1488	6.84777	3.41824	0.0824908	0.163325
SLC4A1_5;size=1;	SLC4A1	6521	solute carrier family 4 member 1 (Diego blood group)	GCTGCTCCAGGAAGTCGGCG	20	4.12695	7.4703	5.54255	0.0312512	0.0740669
HADHA;size=1;	HADHA	3030	hydroxyacyl-CoA dehydrogenase trifunctional multienzyme complex subunit alpha	AAACATGTGGCGGAAGATCT	20	4.12622	8.00609	12.9059	0.0022513	0.00880501
PPID_6;size=1;	PPID	5481	peptidylprolyl isomerase D	AAAGGCATTGGACACACGAC	20	4.11671	8.6587	5.60216	0.0304733	0.0724671
CD164_7;size=1;	CD164	8763	CD164 molecule	CACCGGCGCCGAGGTTACGT	20	4.11558	8.04269	4.01064	0.0619381	0.129641
ATP6V1D_5;size=1;	ATP6V1D	51382	ATPase H+ transporting V1 subunit D	TCCTTTACTTACATTCGCGA	20	4.11514	6.21605	5.34133	0.0340516	0.0796001
TMED9_2;size=1;	TMED9	54732	transmembrane p24 trafficking protein 9	CTATGACCATGGTCTCGTCC	20	4.11154	6.38691	3.11014	0.0963239	0.185665
DHX29;size=1;	DHX29	54505	DExH-box helicase 29	GTGTGGATATCAGATCCGGA	20	4.08795	7.64549	5.09003	0.037964	0.0870285
GALK2_2;size=1;	GALK2	2585	galactokinase 2	GGAGAGCATATAGATTATTG	20	4.06705	8.74755	4.35901	0.0526624	0.113666
CCDC115_7;size=1;	CCDC115	84317	coiled-coil domain containing 115	CATGTGGGAAGCATACTGCA	20	4.05806	7.61845	7.82104	0.0126586	0.0356432
KCNN2_8;size=1;	KCNN2	3781	potassium calcium-activated channel subfamily N member 2	AGCAGCTGCAGGTACAACGG	20	4.04818	7.25851	3.89854	0.0653191	0.135428
NPLOC4;size=1;	NPLOC4	55666	NPL4 homolog, ubiquitin recognition factor	CAATGAAGTTATGCCTCTGC	20	4.01184	7.0997	3.20973	0.0915714	0.178024
COA1;size=1;	COA1	55744	cytochrome c oxidase assembly factor 1 homolog	AGCAGGCGGTCAATGCCTCT	20	4.0082	7.39166	3.00386	0.101723	0.19421
MRPL3_3;size=1;	MRPL3	11222	mitochondrial ribosomal protein L3	ACCATGGCCTATACATCCTT	20	4.00579	7.97291	2.89819	0.107453	0.202963
UVRAG_2;size=1;	UVRAG	7405	UV radiation resistance associated	GATATCCTATAATTCATAAG	20	4.00257	7.34469	10.947	0.00429239	0.0147739
CYP17A1_7;size=1;	CYP17A1	1586	cytochrome P450 family 17 subfamily A member 1	TCGCTGACTCTGGCGCACAC	20	3.99868	7.33887	3.95577	0.0635666	0.132609
ATP6V0D1_7;size=1;	ATP6V0D1	9114	ATPase H+ transporting V0 subunit d1	ATACTCTCTACAGGCCTACC	20	3.99507	6.6985	7.29815	0.0154213	0.0419788
HMGCS1_6;size=1;	HMGCS1	3157	3-hydroxy-3-methylglutaryl-CoA synthase 1	AAATATGATGGTGTAGATGC	20	3.99357	8.0409	3.42164	0.0823518	0.163155
BLOC1S1_2;size=1;	BLOC1S1	2647	biogenesis of lysosomal organelles complex 1 subunit 1	CCATGAGGTGAAGACCCTAC	20	3.97387	8.17073	7.07563	0.0168009	0.0449276
ATP6V0C_3;size=1;	ATP6V0C	527	ATPase H+ transporting V0 subunit c	TGATGCCAGCCATGACCACT	20	3.96684	5.87557	4.16141	0.0600195	0.126488
SFTPB_7;size=1;	SFTPB	6439	surfactant protein B	TGACCTATGCCAAGAGTGTG	20	3.95986	8.40896	5.04801	0.0386677	0.0882695
ATP6V1C1_7;size=1;	ATP6V1C1	528	ATPase H+ transporting V1 subunit C1	GATATTTGGCCATGTCCCAC	20	3.95833	5.58893	12.9858	0.00265634	0.0100456
NANS_2;size=1;	NANS	54187	N-acetylneuraminate synthase	AACAGGCATAGCGATATCTG	20	3.94173	7.12485	5.78653	0.028204	0.0680993
ATP6V0B_4;size=1;	ATP6V0B	533	ATPase H+ transporting V0 subunit b	TCCACCAATGATGGAGGAGC	20	3.92955	5.95961	6.48253	0.0212211	0.0541111
PDK2_5;size=1;	PDK2	5164	pyruvate dehydrogenase kinase 2	GCTCAGGGTGCGATGGTCCT	20	3.92813	7.00284	3.43324	0.0818796	0.162402
ATP13A2_8;size=1;	ATP13A2	23400	ATPase cation transporting 13A2	CCGGCACACGCACACCCGCA	20	3.92767	8.18831	3.76816	0.0695267	0.142215
BIN1_7;size=1;	BIN1	274	bridging integrator 1	CAGTCACGCATTGCCAAGCG	20	3.91716	8.13098	4.17295	0.0573978	0.121865
NAGA_4;size=1;	NAGA	4668	alpha-N-acetylgalactosaminidase	GTTGCAGCGGAAGCGTTCCC	20	3.91546	6.97741	3.67614	0.0726881	0.147372
GADD45GIP1_2;size=1;	GADD45GIP1	90480	GADD45G interacting protein 1	GGCACGCAGCCTACTAGGTG	20	3.90907	7.80817	2.75767	0.115682	0.215647
YARS_3;size=1;	YARS	NA	NA	TGCGGACCTCCACGCATACC	20	3.90774	5.91547	5.29602	0.0366864	0.0847507
UCHL5_7;size=1;	UCHL5	51377	ubiquitin C-terminal hydrolase L5	GGAAGAGTTTCGATGTCTCT	20	3.90456	6.61196	2.96816	0.103617	0.196993
RABGGTB_4;size=1;	RABGGTB	5876	Rab geranylgeranyltransferase subunit beta	TATTATCAAGTCAGATGCAC	20	3.89996	8.26195	9.68163	0.0064479	0.0205549
RPL18_2;size=1;	RPL18	6141	ribosomal protein L18	ACAAGACGGCCGTGGTTGTG	20	3.89904	4.56528	3.0821	0.0977148	0.187982
ATP6V0A1_6;size=1;	ATP6V0A1	535	ATPase H+ transporting V0 subunit a1	GGACACCGGTGAAAACCCAG	20	3.88702	6.41799	2.99457	0.102212	0.194848
GDPGP1_8;size=1;	GDPGP1	390637	GDP-D-glucose phosphorylase 1	CCTCCCAACAATGAGGACTG	20	3.88483	8.72596	5.13256	0.0372669	0.085726
MRPS28_2;size=1;	MRPS28	28957	mitochondrial ribosomal protein S28	TGGACGGATCTTTCATATTG	20	3.88279	8.59833	6.39557	0.021975	0.0557245
CA4_8;size=1;	CA4	762	carbonic anhydrase 4	GTTGGACCTGCTCCCCAAGG	20	3.88155	7.67694	3.82782	0.0675633	0.138983
PICALM_8;size=1;	PICALM	8301	phosphatidylinositol binding clathrin assembly protein	CAGATACTAACTTGCTAGGT	20	3.8791	8.73744	5.5675	0.0309229	0.0733468
MRPL1_2;size=1;	MRPL1	65008	mitochondrial ribosomal protein L1	ATACCCGAGACAGATATATG	20	3.87678	8.16409	3.55922	0.0769521	0.154395
PAFAH1B2_3;size=1;	PAFAH1B2	5049	platelet activating factor acetylhydrolase 1b catalytic subunit 2	CAGCAGAAGAAGTAGCAGGT	20	3.87139	8.4147	3.53454	0.0778892	0.155935
PRDX6_2;size=1;	PRDX6	9588	peroxiredoxin 6	GAAACGGATGCGGCCGACGG	20	3.86355	6.02926	3.35922	0.0849486	0.167159
MRPL47_3;size=1;	MRPL47	57129	mitochondrial ribosomal protein L47	CATTGGCAATCTCTGCCGCT	20	3.84105	7.3131	4.47808	0.0498703	0.108798
AP3B1_3;size=1;	AP3B1	8546	adaptor related protein complex 3 subunit beta 1	ACATGCTAACTCGATATGCT	20	3.82419	7.63068	9.25117	0.00756942	0.0234082
SIK3_2;size=1;	SIK3	23387	SIK family kinase 3	CACCGCACACAAGCACGTAG	20	3.81133	8.6154	5.39247	0.0333134	0.0780727
CCDC115_3;size=1;	CCDC115	84317	coiled-coil domain containing 115	ATGTGGGAAGCATACTGCAG	20	3.80637	5.96769	6.70592	0.0209558	0.053606
RTN1_2;size=1;	RTN1	6252	reticulon 1	CATTGACATAACCAGACCCG	20	3.80118	7.84594	5.41764	0.032957	0.0773891
BLOC1S1;size=1;	BLOC1S1	2647	biogenesis of lysosomal organelles complex 1 subunit 1	AGGCCAGTGGATCGGAATGG	20	3.80086	7.84139	4.79248	0.0432855	0.0970153
ECE1_3;size=1;	ECE1	1889	endothelin converting enzyme 1	GAGCTCCATGGACCCCACAG	20	3.79401	6.23886	2.92847	0.105772	0.200389
ATP6V0B_2;size=1;	ATP6V0B	533	ATPase H+ transporting V0 subunit b	AGATAGCTAGGCCAATGCCC	20	3.79156	5.37924	4.07193	0.0601761	0.126684
UVRAG_5;size=1;	UVRAG	7405	UV radiation resistance associated	TGAATTATAGGATATCTGAG	20	3.78479	6.69728	5.93375	0.0265307	0.0647254
SSR4_2;size=1;	SSR4	6748	signal sequence receptor subunit 4	GGAAATGACAGCGTCAGAAG	20	3.76912	8.03537	4.34147	0.053089	0.11436
ANKRD27_2;size=1;	ANKRD27	84079	ankyrin repeat domain 27	TCAGTGCACTTACAATGCCA	20	3.76037	7.69486	4.14129	0.0582523	0.123307
PREP_8;size=1;	PREP	5550	prolyl endopeptidase	TGATCTTACCAAAGAGGAGC	20	3.74304	7.49653	8.63015	0.00942186	0.0279441
AP3D1_5;size=1;	AP3D1	8943	adaptor related protein complex 3 subunit delta 1	GCAGGACAACATAGCGGTGA	20	3.72865	7.46455	4.67019	0.0457194	0.10135
UBA3_7;size=1;	UBA3	9039	ubiquitin like modifier activating enzyme 3	TAAAAACTGCCTATTTAGAT	20	3.72853	7.85222	4.61341	0.0469029	0.103456
GALK2_7;size=1;	GALK2	2585	galactokinase 2	TGGATATTCTGTTCTTCCTA	20	3.72575	7.85597	5.08581	0.038034	0.0871221
TMEM127_2;size=1;	TMEM127	55654	transmembrane protein 127	GGAAAGCGGAGAGACTACAC	20	3.72125	6.5907	3.69405	0.0720598	0.146396
RNASET2_4;size=1;	RNASET2	8635	ribonuclease T2	GGGAGTTGAGCGCATCCACC	20	3.70869	7.89999	5.14137	0.0371243	0.0854922
VMA21_7;size=1;	VMA21	203547	vacuolar ATPase assembly factor VMA21	CGCCTTATCCGGGCGCTCCA	20	3.70022	5.56365	3.17854	0.0930293	0.180272
PAFAH1B1_5;size=1;	PAFAH1B1	5048	platelet activating factor acetylhydrolase 1b regulatory subunit 1	TGTTATTAGATTACAAAAGA	20	3.69466	7.93064	4.77373	0.0436487	0.0976933
POLDIP2_6;size=1;	POLDIP2	26073	DNA polymerase delta interacting protein 2	CAGCGTCGACCACGACGACG	20	3.69141	6.85603	3.21247	0.0914447	0.177835
VPS16_3;size=1;	VPS16	64601	VPS16 core subunit of CORVET and HOPS complexes	GAATGTGTGCCACTCGGTCC	20	3.69137	6.99315	8.74413	0.00904642	0.0270376
ATP6AP1;size=1;	ATP6AP1	537	ATPase H+ transporting accessory protein 1	GGCGACGGCTCGAGTGCGGA	20	3.68694	6.05892	4.96266	0.0401438	0.0911694
ATP6V0C_8;size=1;	ATP6V0C	527	ATPase H+ transporting V0 subunit c	TGCCACCACCAGGCCGTAGA	20	3.68059	6.03561	5.29497	0.0367025	0.0847537
ENTPD4_4;size=1;	ENTPD4	9583	ectonucleoside triphosphate diphosphohydrolase 4	GTGGTCATGAAGATAAAACC	20	3.65918	7.18139	3.39965	0.0832557	0.164594
LRBA_8;size=1;	LRBA	987	LPS responsive beige-like anchor protein	GCTGAAAAAAGTATGTCATC	20	3.65239	7.56401	4.47883	0.0498532	0.108781
CA4;size=1;	CA4	762	carbonic anhydrase 4	CCTGCGATGAGAAGGTCGTC	20	3.63772	7.5373	4.26655	0.0549564	0.117515
STAT2;size=1;	STAT2	6773	signal transducer and activator of transcription 2	TGTGGACATTCGACAGTACT	20	3.63684	7.8393	6.83346	0.0184649	0.0484673
SORT1_5;size=1;	SORT1	6272	sortilin 1	GCTATTGGTCCTGAGAACTC	20	3.63608	7.31694	2.94019	0.10513	0.1993
MRPS14_5;size=1;	MRPS14	63931	mitochondrial ribosomal protein S14	ACTTGGCCTGAAGCTGATGA	20	3.63345	7.29609	4.89389	0.0413805	0.0933578
LRRC4B_5;size=1;	LRRC4B	94030	leucine rich repeat containing 4B	GAGGAAGAGCAATGCCCCGT	20	3.62958	3.729	1.611	0.22436	0.3667
MCOLN3_4;size=2;	MCOLN3	55283	mucolipin 3	CGAGCCCAGAACTTCTCACA	20	3.62849	8.42039	8.72226	0.00896866	0.026879
ABHD12_8;size=1;	ABHD12	26090	abhydrolase domain containing 12	TCACCTTGTAAAGCTCCACG	20	3.62501	7.59846	4.74949	0.0441236	0.0985247
ATF6_3;size=1;	ATF6	22926	activating transcription factor 6	GAATAAGAGTCCACTGACCG	20	3.62346	7.21544	5.14105	0.0371295	0.0854922
ATP6V1G1_6;size=1;	ATP6V1G1	9550	ATPase H+ transporting V1 subunit G1	TGAACAGTACCGCCTGCAGA	20	3.62055	3.99475	3.44299	0.0814852	0.161797
EPB41L1_4;size=1;	EPB41L1	2036	erythrocyte membrane protein band 4.1 like 1	GGAGGAGAAGGACTACAGTG	20	3.61973	7.76661	4.6686	0.045752	0.101404
STAP1_5;size=1;	STAP1	26228	signal transducing adaptor family member 1	TGTGCACTTACGCTGGCATA	20	3.61736	8.06913	4.77831	0.0435597	0.0975203
SCPEP1_8;size=1;	SCPEP1	59342	serine carboxypeptidase 1	CTCTTTCAGGCCATTCAGCG	20	3.60834	7.07186	3.98887	0.0625783	0.130889
TPCN1_5;size=1;	TPCN1	53373	two pore segment channel 1	CTGGGAGATGAATTACCAAG	20	3.60677	7.83849	6.17866	0.0239927	0.0599267
ATP6V0C_2;size=1;	ATP6V0C	527	ATPase H+ transporting V0 subunit c	CATCGCCATCTACGGCCTGG	20	3.59615	6.50411	4.34464	0.0530116	0.11427
ATP6V0D1_6;size=1;	ATP6V0D1	9114	ATPase H+ transporting V0 subunit d1	AGAACTTGTAGAAGGACTCC	20	3.5937	6.58804	6.9856	0.0173987	0.0461558
GNS_2;size=1;	GNS	2799	glucosamine (N-acetyl)-6-sulfatase	AATTACACCCTGTCTATCAA	20	3.59016	8.23841	4.03972	0.0610947	0.128167
TUBGCP2_8;size=1;	TUBGCP2	10844	tubulin gamma complex associated protein 2	GCACTTCATGGACCTCGCGG	20	3.58985	4.46069	1.88815	0.187802	0.318862
ETNPPL_8;size=1;	ETNPPL	64850	ethanolamine-phosphate phospho-lyase	ACTTAGCCTTACGCCTGGCT	20	3.58081	7.55202	3.38681	0.0837891	0.165394
OSBP_8;size=1;	OSBP	5007	oxysterol binding protein	GCCATTGCAGCACTTGGCGG	20	3.57576	6.7397	3.16616	0.0936154	0.181262
ATP6V1A_4;size=1;	ATP6V1A	523	ATPase H+ transporting V1 subunit A	TGACTGCTGATATCCGACAA	20	3.56362	6.30125	3.44587	0.0813691	0.16163
RBSN;size=1;	RBSN	64145	rabenosyn, RAB effector	GGGAAGACCGTGATGTCAAA	20	3.56257	8.05258	10.4076	0.00497111	0.0166037
SLC12A6_3;size=1;	SLC12A6	9990	solute carrier family 12 member 6	AATTACACTAATCTGACTCA	20	3.55524	7.92512	5.31095	0.0344989	0.0805107
ATP6V0D1_5;size=1;	ATP6V0D1	9114	ATPase H+ transporting V0 subunit d1	AAGTTCTGCACCCTACTGGG	20	3.534	7.18704	5.83585	0.0276302	0.0669681
KIAA0391_6;size=1;	KIAA0391	NA	NA	CCATCAATGACAACATCAAA	20	3.53244	7.98292	2.13028	0.163202	0.284961
MRPL3_2;size=1;	MRPL3	11222	mitochondrial ribosomal protein L3	GGCAATAAGACCAACTCTAA	20	3.53242	7.23526	2.06097	0.169812	0.294568
AAK1_3;size=1;	AAK1	22848	AP2 associated kinase 1	ATCCTTCAGAAGGGTCTACG	20	3.53215	8.1914	3.94742	0.0638189	0.132973
BLOC1S1_3;size=1;	BLOC1S1	2647	biogenesis of lysosomal organelles complex 1 subunit 1	CCTGTAGGGTCTTCACCTCA	20	3.51196	7.4239	11.7094	0.00326314	0.0118519
SNX19_3;size=1;	SNX19	399979	sorting nexin 19	CCTCCTAGAATCATTCCTAA	20	3.49913	7.90373	4.5897	0.0474078	0.104358
VPS35_4;size=1;	VPS35	55737	VPS35 retromer complex component	TCAACATAGTCCACACGATC	20	3.47674	7.1281	12.6642	0.00243009	0.00936044
GORASP2_4;size=1;	GORASP2	26003	golgi reassembly stacking protein 2	CCTTCCTCAAATGGGCGTGT	20	3.46699	7.65566	5.46443	0.0323058	0.076219
BDH1_2;size=1;	BDH1	622	3-hydroxybutyrate dehydrogenase 1	TGCCGGCATCTCAACGTTCG	20	3.45545	7.21658	6.01453	0.025661	0.0629889
ATP6AP1_7;size=1;	ATP6AP1	537	ATPase H+ transporting accessory protein 1	GGTAGAGAGCTGCAAGTCGC	20	3.45405	5.34528	2.24339	0.153084	0.270212
MTRF1L_2;size=1;	MTRF1L	54516	mitochondrial translational release factor 1 like	ATGCGGTCCCGGGTTCTGTG	20	3.43712	6.79082	3.3025	0.0873926	0.170984
SLC17A5_3;size=1;	SLC17A5	26503	solute carrier family 17 member 5	CTTACCGGCTTCGGCCCGTG	20	3.42098	6.6304	8.15719	0.0111809	0.0321327
KCNJ16_8;size=1;	KCNJ16	3773	potassium inwardly rectifying channel subfamily J member 16	ATGTTCTGTGGCCGTGCTCA	20	3.40757	7.47347	4.55312	0.0481989	0.105866
ATP6V1D_2;size=1;	ATP6V1D	51382	ATPase H+ transporting V1 subunit D	GATCCTAAAGAAGATAATAG	20	3.40156	7.03155	4.59622	0.0472684	0.10409
ARMT1_5;size=1;	ARMT1	79624	acidic residue methyltransferase 1	GGCATTGCACAGTACTCATG	20	3.39925	8.35286	3.97423	0.0630133	0.131615
ATP6V1B2_7;size=1;	ATP6V1B2	526	ATPase H+ transporting V1 subunit B2	TGGACAATTTCAGCATACCT	20	3.39457	5.52358	4.42057	0.0511967	0.111161
KANSL1;size=1;	KANSL1	284058	KAT8 regulatory NSL complex subunit 1	TTTCCGAAATAATCCTACCA	20	3.39362	6.28785	8.77921	0.00893428	0.0268143
EPHX1_4;size=1;	EPHX1	2052	epoxide hydrolase 1	GTCAAATTCATTCCGCCAGT	20	3.39076	6.98311	3.3831	0.083944	0.165618
CCDC115_6;size=1;	CCDC115	84317	coiled-coil domain containing 115	CTGGCGTGGAGGCAGACCTG	20	3.37797	5.16998	2.57927	0.12725	0.233285
USO1_7;size=1;	USO1	8615	USO1 vesicle transport factor	TTTAAAACAACTAGGGCCTC	20	3.37276	6.37875	4.24652	0.0554686	0.118399
NSF;size=1;	NSF	4905	N-ethylmaleimide sensitive factor, vesicle fusing ATPase	TTGAAAATCGAGGGCCAATA	20	3.36918	7.86772	4.61111	0.0469517	0.103545
ACADM_5;size=1;	ACADM	34	acyl-CoA dehydrogenase medium chain	CAGAAGATGTGGATAACCAA	20	3.36005	7.44714	5.0209	0.0391296	0.0891539
RHEBL1_2;size=1;	RHEBL1	121268	RHEB like 1	TACAGCAAGATAGTGACTCT	20	3.34837	7.42097	5.0359	0.0388732	0.088654
TYR_3;size=1;	TYR	7299	tyrosinase	AGAAGGAATGCTGTCCACCG	20	3.32933	7.40241	4.00582	0.062079	0.12989
MMRN1_6;size=1;	MMRN1	22915	multimerin 1	GATGCAAAAAATGACTGATC	20	3.32687	7.6987	6.99704	0.0173214	0.0460211
GNAI1_3;size=1;	GNAI1	2770	G protein subunit alpha i1	TATTGCTATCATTAGGGCTA	20	3.32517	9.15357	6.95228	0.017361	0.0460957
RAB4A_3;size=1;	RAB4A	5867	RAB4A, member RAS oncogene family	TGGAAACAAGTGCGCTCACA	20	3.32486	7.65578	1.97445	0.178536	0.306413
CLIP3_6;size=1;	CLIP3	25999	CAP-Gly domain containing linker protein 3	TGCCATGTGAACGATCGTGA	20	3.32207	7.88555	9.3619	0.00710284	0.0221934
NXF1_5;size=1;	NXF1	10482	nuclear RNA export factor 1	ATACCACCCGACCTAACCGT	20	3.32144	5.74503	2.74139	0.116684	0.217209
NTC_Avana_621_B;size=1;	NTC_Avana_621_B	NA	NA	GAGAGGAAAATCGGCACAG	19	3.31806	6.79532	3.06209	0.0987215	0.189492
VPS16_8;size=1;	VPS16	64601	VPS16 core subunit of CORVET and HOPS complexes	TGTGCTGTGCCAGGACCGAG	20	3.31244	5.77463	3.11514	0.0960785	0.185401
VPS36_5;size=1;	VPS36	51028	vacuolar protein sorting 36 homolog	CAAAGAACATGGCCAGATTG	20	3.29752	7.42632	4.48331	0.0497517	0.108599
HGSNAT_8;size=1;	HGSNAT	138050	heparan-alpha-glucosaminide N-acetyltransferase	TTCGCTTACGTAGGGCACCC	20	3.2939	6.54439	5.14349	0.0370902	0.0854509
CCDC115;size=1;	CCDC115	84317	coiled-coil domain containing 115	CTCGTCCTTCAGCGAGGCCC	20	3.29076	3.33466	1.94847	0.181263	0.310115
LDLR_5;size=1;	LDLR	3949	low density lipoprotein receptor	GCCTTGCAGGCCTTCGTGTG	20	3.27402	6.38642	9.14887	0.00784391	0.024106
RTN1_8;size=1;	RTN1	6252	reticulon 1	CCAGCTGGCCCACCGGCCGT	20	3.27123	6.00054	2.81681	0.11213	0.210171
ATP6V1B2_8;size=1;	ATP6V1B2	526	ATPase H+ transporting V1 subunit B2	CTGGCATTTCGGCCATCGAT	20	3.26969	4.9054	3.77771	0.0716226	0.145723
KCND2_7;size=1;	KCND2	3751	potassium voltage-gated channel subfamily D member 2	TGCACTCGTGGCGAGGATAG	20	3.26629	7.47786	4.2394	0.055652	0.118727
ATP6V0C_5;size=1;	ATP6V0C	527	ATPase H+ transporting V0 subunit c	AGCGTCCCCCACGATGCCGA	20	3.25891	4.7233	3.1096	0.0988997	0.189773
MACROD2_2;size=1;	MACROD2	140733	mono-ADP ribosylhydrolase 2	GAAGAGCAGAGCCAAGATGC	20	3.25154	6.99781	17.0484	0.000704053	0.00361231
ATP6AP1_5;size=1;	ATP6AP1	537	ATPase H+ transporting accessory protein 1	GCGACGGCTCGAGTGCGGAT	20	3.23469	6.08543	2.14266	0.162056	0.283373
CBX3;size=1;	CBX3	11335	chromobox 3	AGACTTGGTGCTGGCGAAAG	20	3.22958	6.84318	4.22383	0.0560555	0.119417
EPB41_6;size=1;	EPB41	2035	erythrocyte membrane protein band 4.1	CTTGCTGTACGCTCGAAGTG	20	3.22372	7.67226	3.23838	0.0902561	0.175862
MARCH9_4;size=1;	2024-03-09	NA	NA	TTCAGCCAAGTGGCAACGAC	20	3.21663	7.20851	5.42772	0.0328154	0.0771323
NCK2_7;size=1;	NCK2	8440	NCK adaptor protein 2	TGGACATCAAGAAGAACGAG	20	3.20476	7.59114	3.79303	0.0687003	0.140838
NTC_17_A;size=1;	NTC_17_A	NA	NA	TCGTTGCCCTCCGACTGAG	19	3.19284	7.17638	2.66788	0.121338	0.22421
TCP11L1_2;size=1;	TCP11L1	55346	t-complex 11 like 1	CACCTTCCACAGCATCTTCG	20	3.18852	7.58335	3.84781	0.0669199	0.137921
VPS36;size=1;	VPS36	51028	vacuolar protein sorting 36 homolog	ACAAACAAATAGAGGACCCC	20	3.18345	7.21416	4.91869	0.0409296	0.0926024
ATP6V1E1_5;size=1;	ATP6V1E1	529	ATPase H+ transporting V1 subunit E1	CCTGCAACGAACAATCATTC	20	3.17892	6.05279	3.5654	0.0767195	0.154031
VPS36_3;size=1;	VPS36	51028	vacuolar protein sorting 36 homolog	TGTAGGAGTTCTTACTACTC	20	3.17149	6.75886	4.42428	0.0511101	0.111017
ACSS3_5;size=1;	ACSS3	79611	acyl-CoA synthetase short chain family member 3	ATGTTGGCATGTGCAAGGAT	20	3.15713	7.88288	2.71681	0.118216	0.219549
ANPEP_6;size=1;	ANPEP	290	alanyl aminopeptidase, membrane	CACAATCATCGCACTGTCAG	20	3.15355	8.94339	6.69117	0.019221	0.0500348
PADI2_6;size=1;	PADI2	11240	peptidyl arginine deiminase 2	GAGCATTCCCATCGACCAGG	20	3.15346	7.61706	6.72342	0.0192825	0.0501732
ATP6V0D1_8;size=1;	ATP6V0D1	9114	ATPase H+ transporting V0 subunit d1	CCAGGACTGCATTTCAGAGC	20	3.14968	7.15893	3.9706	0.0631216	0.131818
RILP_8;size=1;	RILP	83547	Rab interacting lysosomal protein	GCAGGCTAAAGAGCGAGCGC	20	3.14358	6.21151	3.35749	0.0850221	0.167276
CYP17A1_3;size=1;	CYP17A1	1586	cytochrome P450 family 17 subfamily A member 1	CATCGCGTCCAACAACCGTA	20	3.14133	7.51349	10.5786	0.00469657	0.0158953
ACOT8_5;size=1;	ACOT8	10005	acyl-CoA thioesterase 8	CTACAGAGGAAGGCATTACT	20	3.1394	7.94317	5.0166	0.0392036	0.0892543
RETREG1;size=1;	RETREG1	54463	reticulophagy regulator 1	AGAAACGTGAGAGATCTGGT	20	3.13281	7.80984	4.17941	0.0572253	0.121542
ALDH1L1_2;size=1;	ALDH1L1	10840	aldehyde dehydrogenase 1 family member L1	GATGGAAAGGCCGACCCCCT	20	3.12342	6.42125	4.05743	0.0605876	0.127304
SORT1_8;size=1;	SORT1	6272	sortilin 1	TGTTATGTAGACGCCGCGGA	20	3.11936	5.64197	2.44057	0.13722	0.248149
ATP6AP1_3;size=1;	ATP6AP1	537	ATPase H+ transporting accessory protein 1	GCTGACTGCATACCAGTCGA	20	3.11088	6.92087	12.1933	0.00279974	0.0104528
NEU4_4;size=1;	NEU4	129807	neuraminidase 4	CCTCCTCAGCACCAGGCGGT	20	3.10978	6.53993	3.16062	0.0938793	0.181625
ATP6V1G1;size=1;	ATP6V1G1	9550	ATPase H+ transporting V1 subunit G1	CTCCAGGCATTGGGATCCCG	20	3.10855	5.75601	2.4836	0.134028	0.243711
RNH1_8;size=1;	RNH1	6050	ribonuclease/angiogenin inhibitor 1	CCAGAACTGCTGCCTGACGG	20	3.10121	7.36631	3.84191	0.0671091	0.138215
SORT1_7;size=1;	SORT1	6272	sortilin 1	AATCTTTCAGAATGGCCTGT	20	3.09487	6.42371	4.38446	0.0520507	0.112692
VPS41_5;size=1;	VPS41	27072	VPS41 subunit of HOPS complex	AACTGGATCTCACGAAATGT	20	3.09148	7.13182	8.90269	0.00852044	0.0257486
CYP17A1_6;size=1;	CYP17A1	1586	cytochrome P450 family 17 subfamily A member 1	CCCCATCTATTCGGTTCGTA	20	3.09025	8.18865	5.35597	0.0338383	0.0791944
GOT2_6;size=1;	GOT2	2806	glutamic-oxaloacetic transaminase 2	AGAAGAAGAACACTCTGCTC	20	3.08384	6.83292	4.07848	0.0599913	0.126451
DDHD2_3;size=1;	DDHD2	23259	DDHD domain containing 2	GATGCGGTATGCTGTATACT	20	3.08367	6.99544	4.92431	0.040828	0.092425
MAG_3;size=1;	MAG	4099	myelin associated glycoprotein	GGATGAGCTGCGGCCCGCTG	20	3.07976	6.07545	4.35169	0.05284	0.113988
ATP13A2_5;size=1;	ATP13A2	23400	ATPase cation transporting 13A2	GCAGACTGAGGCCATCGGCG	20	3.07914	7.35926	2.67494	0.120882	0.223494
SGSH_3;size=1;	SGSH	6448	N-sulfoglucosamine sulfohydrolase	CTAGAATTAAGCTGCTCGTC	20	3.0618	6.25152	5.82169	0.0277936	0.0672851
ATP6V1A_3;size=1;	ATP6V1A	523	ATPase H+ transporting V1 subunit A	GGTTTACCAGTGCGAAGTAC	20	3.05672	4.67393	2.37088	0.142586	0.255681
SIRT2_5;size=1;	SIRT2	22933	sirtuin 2	GCTGCCCAGGCTGAGCGTCT	20	3.05443	5.882	2.26934	0.150872	0.266799
STX5_6;size=1;	STX5	6811	syntaxin 5	CCGGCCACTCTGGCTGCCCT	20	3.05362	6.37128	2.8153	0.112219	0.210272
VPS41_3;size=1;	VPS41	27072	VPS41 subunit of HOPS complex	TCTTTGTAGGTGCAGGTATT	20	3.04873	6.9472	9.55778	0.00673205	0.0213187
CS_4;size=1;	CS	1431	citrate synthase	TGCTTTACCTGTTCCTCTGT	20	3.04829	7.37484	3.65218	0.073539	0.148895
MACROD2_4;size=1;	MACROD2	140733	mono-ADP ribosylhydrolase 2	GTAGATGCTATAGTCAATGC	20	3.04705	7.29881	3.63346	0.0742116	0.149978
BDH1_6;size=1;	BDH1	622	3-hydroxybutyrate dehydrogenase 1	CAGCCTGGAGACCTACAAGC	20	3.04514	7.11346	4.31998	0.0536169	0.115145
ELP3_8;size=1;	ELP3	55140	elongator acetyltransferase complex subunit 3	AAAACAACTTGGTCATAGTG	20	3.03828	7.26569	2.36005	0.143443	0.256641
STX8_4;size=1;	STX8	9482	syntaxin 8	TTGACAAGTAGAATCGTATG	20	3.02795	8.63772	3.49735	0.0793271	0.158284
AK1_2;size=1;	AK1	203	adenylate kinase 1	ACCAAGATCATCTTTGTGGT	20	3.02659	9.37476	5.85675	0.0270559	0.0658188
MPI;size=1;	MPI	4351	mannose phosphate isomerase	AGGATCTTGGCATCCCCTCG	20	3.02354	7.32319	2.68899	0.119979	0.222066
USO1_2;size=1;	USO1	8615	USO1 vesicle transport factor	ATAGGGCGTCTTACTACTGC	20	3.01147	4.51703	2.65365	0.124853	0.22956
VPS36_6;size=1;	VPS36	51028	vacuolar protein sorting 36 homolog	AGTTCTTACTACTCTGGAAT	20	3.00784	5.48936	1.70699	0.209307	0.347857
MFSD8_7;size=1;	MFSD8	256471	major facilitator superfamily domain containing 8	TTCTGATCCTTGCCATACTA	20	2.99943	7.20013	4.42916	0.0509961	0.11087
GPNMB_8;size=1;	GPNMB	10457	glycoprotein nmb	CTCTACCCAGTGTGGAAGCG	20	2.99559	6.53265	4.29331	0.0542808	0.11632
ABCA2_5;size=1;	ABCA2	20	ATP binding cassette subfamily A member 2	AGGATAAAGAACAGCACCAG	20	2.98417	7.29593	4.16232	0.057683	0.122269
CCNY_4;size=1;	CCNY	219771	cyclin Y	CGGAGGAGATTACCGAAAGA	20	2.98408	7.2629	2.58511	0.12685	0.232694
ATP6V1F_3;size=1;	ATP6V1F	9296	ATPase H+ transporting V1 subunit F	CCGCCATCCCAATTTCCTGG	20	2.98141	5.58206	4.18345	0.0571177	0.121356
HADHA_6;size=1;	HADHA	3030	hydroxyacyl-CoA dehydrogenase trifunctional multienzyme complex subunit alpha	TCAGGGAATCCAGCTTCTTC	20	2.97479	6.48699	3.55935	0.0769471	0.154395
MRPL46_5;size=1;	MRPL46	26589	mitochondrial ribosomal protein L46	GCTGCGAGAGCTTAGACTGC	20	2.97286	6.53923	6.61488	0.0201298	0.0518869
ATP6V1H;size=1;	ATP6V1H	51606	ATPase H+ transporting V1 subunit H	CGTTCAGTATATACTAACTA	20	2.97105	7.26476	9.10292	0.00781065	0.0240099
LDLR_8;size=1;	LDLR	3949	low density lipoprotein receptor	CAGCGGCGAATGCATCACCC	20	2.96558	5.72759	1.70198	0.209944	0.348518
COL6A1_5;size=1;	COL6A1	1291	collagen type VI alpha 1 chain	TTGTCCACGAGGGCCCCGTA	20	2.96143	6.00231	1.98197	0.177756	0.305336
BTD_3;size=1;	BTD	686	biotinidase	TTTCCTCTGCGGCTGTTACG	20	2.95281	7.22027	4.10306	0.0593034	0.125178
SLC11A2;size=1;	SLC11A2	4891	solute carrier family 11 member 2	ATGGTGGAGTTGGCTATCAT	20	2.95029	8.6046	3.39504	0.0834467	0.164827
RNASE2_7;size=1;	RNASE2	6036	ribonuclease A family member 2	TTGTCACCACAGTGGAAGCC	20	2.94737	7.20219	2.51467	0.13178	0.240337
LDHD_4;size=1;	LDHD	197257	lactate dehydrogenase D	GCTCTGCAGGGACTTCGTAG	20	2.94491	6.53538	2.41393	0.139242	0.251265
GLB1_4;size=1;	GLB1	2720	galactosidase beta 1	CCCTCCTACTTACGTCTGGA	20	2.92524	7.81849	3.32576	0.0863805	0.169364
ATP6V1F_2;size=1;	ATP6V1F	9296	ATPase H+ transporting V1 subunit F	CCACCACCAGGAAATTGGGA	20	2.91557	5.88871	3.7104	0.0714919	0.145515
PRDX6_3;size=1;	PRDX6	9588	peroxiredoxin 6	TTTGAGGCCAATACCACCGT	20	2.90615	6.58733	2.99561	0.102157	0.194774
STX12;size=1;	STX12	23673	syntaxin 12	CTTAGACATGTACCGGAACC	20	2.89286	6.40574	3.72134	0.0711147	0.144973
KCNE1;size=1;	KCNE1	3753	potassium voltage-gated channel subfamily E regulatory subunit 1	CGAAGAATCCCAGTACCATG	20	2.87263	7.15538	2.82487	0.111656	0.209348
PHLPP1_8;size=1;	PHLPP1	23239	PH domain and leucine rich repeat protein phosphatase 1	ATGATACATACCATTAGAAG	20	2.86876	8.07657	2.71278	0.118469	0.219948
SLC11A2_5;size=1;	SLC11A2	4891	solute carrier family 11 member 2	CCAACTCCACCATCAGCCAC	20	2.86686	6.99997	3.23452	0.090432	0.176124
SLC25A23_2;size=1;	SLC25A23	79085	solute carrier family 25 member 23	CCAGATAGCCAGTTACCCGC	20	2.86141	6.71059	2.65068	0.12246	0.225783
CD68_7;size=1;	CD68	968	CD68 molecule	GGGTTGTGAGTGGCAGTCGT	20	2.85787	7.90203	3.49802	0.0793008	0.158258
ATP6V1H_3;size=2;	ATP6V1H	51606	ATPase H+ transporting V1 subunit H	TGGCAGCAATAATATTGGTG	20	2.85735	8.75016	9.41916	0.00696239	0.0218573
VMA21_3;size=1;	VMA21	203547	vacuolar ATPase assembly factor VMA21	GCTCAGGGCTACCTGAACTC	20	2.85381	6.32035	4.08029	0.0599404	0.126366
TK2_2;size=1;	TK2	7084	thymidine kinase 2	GGACAGGCATACTCGTCCTC	20	2.85126	6.72488	1.76534	0.202055	0.337765
GUSB_5;size=1;	GUSB	2990	glucuronidase beta	CTGCTATCTCCTAGATCCGA	20	2.84588	5.87097	2.58412	0.126917	0.232782
CCKAR_8;size=1;	CCKAR	886	cholecystokinin A receptor	ATATTCCTGCTCAGCGTGCT	20	2.84535	6.35251	3.73768	0.0705557	0.144074
TMEM160_2;size=1;	TMEM160	54958	transmembrane protein 160	TTGCCCGTCTTCGCTTCCGG	20	2.84238	6.8599	3.32196	0.0865446	0.169574
SLC44A2_7;size=1;	SLC44A2	57153	solute carrier family 44 member 2	TACAAGGGTGTCCTGATGGT	20	2.84149	7.96015	5.75957	0.028466	0.0686213
LRRC4B;size=1;	LRRC4B	94030	leucine rich repeat containing 4B	GGCCAGGACATCCTACCGGG	20	2.83731	5.73722	1.70693	0.209313	0.347857
CPZ_8;size=1;	CPZ	8532	carboxypeptidase Z	GCCGGTAGTACTCGGACGTC	20	2.83718	6.34975	2.92459	0.105986	0.200731
PRKCI_2;size=1;	PRKCI	5584	protein kinase C iota	TCAGAATCCATCTACCGTAG	20	2.83003	6.34394	6.68035	0.0196138	0.0508471
RBP7_8;size=1;	RBP7	116362	retinol binding protein 7	GTTTGTCTCCTTCGATCCAA	20	2.81794	7.03173	2.62308	0.124285	0.228585
MIA3_2;size=1;	MIA3	375056	MIA SH3 domain ER export factor 3	AGTCCATAAAAATCAGGCCC	20	2.81539	6.24795	2.70913	0.118699	0.220208
LYPLA2_8;size=1;	LYPLA2	11313	lysophospholipase 2	CCACCCTCTGGCTGGCATCG	20	2.81451	6.40482	2.31919	0.146733	0.261004
RAMP3_3;size=1;	RAMP3	10268	receptor activity modifying protein 3	CCAGTAGCAGCCCACGACAT	20	2.80612	6.96224	3.60949	0.0750839	0.151433
KIF5C_5;size=1;	KIF5C	3800	kinesin family member 5C	TTCTCCTTCTGTCTTCAATG	20	2.80082	7.3004	3.70788	0.071579	0.145666
EIF3I_8;size=1;	EIF3I	8668	eukaryotic translation initiation factor 3 subunit I	GTAGCCCATCTGCTTGTCCG	20	2.79542	4.84051	2.17744	0.161445	0.282429
GRIK2_2;size=1;	GRIK2	2898	glutamate ionotropic receptor kainate type subunit 2	GGTAACAATCAAAGAACGAT	20	2.78461	7.09084	4.03189	0.0613203	0.128573
AP3D1;size=1;	AP3D1	8943	adaptor related protein complex 3 subunit delta 1	CATAGCGGTGAAGGCGAACG	20	2.7836	5.86556	1.82375	0.195112	0.328361
IGF2R_2;size=1;	IGF2R	3482	insulin like growth factor 2 receptor	CATTTGTTTGCCCGTCGGAG	20	2.78077	6.84068	4.90579	0.0411634	0.0929908
CLIC4_5;size=1;	CLIC4	25932	chloride intracellular channel 4	TCCCGGGAGCCAAGTTCTGC	20	2.7777	6.06388	1.69891	0.210337	0.349025
FSD1_7;size=1;	FSD1	79187	fibronectin type III and SPRY domain containing 1	CTGCAGCTCGTAGGTACGGC	20	2.77154	6.88316	2.28809	0.149299	0.264467
CXCR2;size=1;	CXCR2	3579	C-X-C motif chemokine receptor 2	CTATAGTGGCATCCTGCTAC	20	2.76644	6.55124	3.34634	0.0854963	0.167905
BLMH;size=1;	BLMH	642	bleomycin hydrolase	ATGAACCCTGCAAATGATGG	20	2.76583	7.98066	3.4966	0.0793565	0.15829
CYB561A3_5;size=1;	CYB561A3	220002	cytochrome b561 family member A3	CACCCAGTGCTTATGGTTGC	20	2.76146	7.09234	4.16204	0.0576907	0.122269
ATP6V0B_5;size=1;	ATP6V0B	533	ATPase H+ transporting V0 subunit b	GGCTGCCCCAACCACAGACA	20	2.75344	5.09535	2.8366	0.11097	0.208279
MRPL41_7;size=1;	MRPL41	64975	mitochondrial ribosomal protein L41	CGAACCTCCAGCCCGAGGTG	20	2.7521	6.26433	1.41684	0.250779	0.400096
C16orf58_6;size=1;	C16orf58	64755	chromosome 16 open reading frame 58	TCCGAGCCTGGTGCACGGTC	20	2.73722	6.19236	2.65255	0.122337	0.225661
ACP5_6;size=1;	ACP5	54	acid phosphatase 5, tartrate resistant	TGCCCTGCGCTTTGTAGCCG	20	2.72513	6.42001	5.88282	0.0270963	0.065877
PCNP_3;size=1;	PCNP	57092	PEST proteolytic signal containing nuclear protein	ACCTATGGCAAATCCAAACT	20	2.7166	7.50264	2.94997	0.104599	0.198449
TNPO2_2;size=1;	TNPO2	30000	transportin 2	ATCCTGCACGATGCGCTGAG	20	2.71444	7.18275	2.77202	0.114808	0.214285
UVRAG_4;size=1;	UVRAG	7405	UV radiation resistance associated	AGGTTTCCACTGTATCCAAA	20	2.71167	6.16198	6.54801	0.020673	0.0529958
RAMP3_5;size=1;	RAMP3	10268	receptor activity modifying protein 3	GCGAAAGCCTTCCCACACAG	20	2.70888	6.48438	2.23056	0.154193	0.271888
PHGDH_3;size=1;	PHGDH	26227	phosphoglycerate dehydrogenase	TTCATCGAAGCCGTCGCCTG	20	2.70478	6.116	3.81682	0.0679204	0.139502
ATG4B;size=1;	ATG4B	23192	autophagy related 4B cysteine peptidase	GTGTGCCGGCACCTAGGCCG	20	2.69855	5.29476	3.22374	0.0909254	0.176912
AP1M2_7;size=1;	AP1M2	10053	adaptor related protein complex 1 subunit mu 2	CTGTCACCAACGCTGTGTCC	20	2.69847	7.73269	5.09391	0.0378998	0.0869478
YOD1_3;size=1;	YOD1	55432	YOD1 deubiquitinase	GGCGGTCAGCGAATCCTCGT	20	2.69086	5.38296	3.60196	0.0753603	0.151837
MDH2_5;size=1;	MDH2	4191	malate dehydrogenase 2	GATCATTTCCAGGCATGACC	20	2.68727	6.35496	2.66351	0.121622	0.224549
RAB7B_8;size=1;	RAB7B	338382	RAB7B, member RAS oncogene family	CATCACCCCGCCAGATATCC	20	2.6754	7.06682	3.6668	0.0730184	0.147941
BLMH_5;size=1;	BLMH	642	bleomycin hydrolase	CTTATGAACCCTGCAAATGA	20	2.66709	7.48487	5.58424	0.0307047	0.0729162
MFSD8_8;size=1;	MFSD8	256471	major facilitator superfamily domain containing 8	TCCCCAAGGAAATATTGACC	20	2.66562	6.48783	12.5746	0.00248961	0.0095467
NOP56_7;size=1;	NOP56	10528	NOP56 ribonucleoprotein	GTCATAGCTGAGATCCTGCG	20	2.64949	4.29503	1.10835	0.307624	0.466783
RAB14_2;size=1;	RAB14	51552	RAB14, member RAS oncogene family	ACAAGAATAATCGAAGTTAG	20	2.6443	7.5271	7.50641	0.0139821	0.0386789
ATP6V0B_3;size=1;	ATP6V0B	533	ATPase H+ transporting V0 subunit b	AGGCTGCCCCAACCACAGAC	20	2.64398	5.51195	1.27814	0.274422	0.429006
RPL14_7;size=1;	RPL14	9045	ribosomal protein L14	TTAGTGGACAGTTACCTGTG	20	2.64366	4.10723	1.41282	0.251426	0.400701
PTGDS_2;size=1;	PTGDS	5730	prostaglandin D2 synthase	CCGGTAGCTGTAGGAGCCGA	20	2.63694	4.78541	2.36499	0.143052	0.25632
TSPAN1_8;size=1;	TSPAN1	10103	tetraspanin 1	GGGTTTCACACACCGTCACG	20	2.63076	6.35511	2.11829	0.164322	0.286582
HYAL1_3;size=1;	HYAL1	3373	hyaluronidase 1	ATAGGGCAGCACCGGCAGAT	20	2.62998	6.80016	2.34931	0.144299	0.257748
MPO_6;size=1;	MPO	4353	myeloperoxidase	CATTGAATGGCCTTCGCCAC	20	2.61549	6.4963	3.2238	0.0909223	0.176912
CRIP2;size=1;	CRIP2	1397	cysteine rich protein 2	CTCACCTTTGGGTCCGAACA	20	2.60211	6.61023	1.51487	0.235665	0.38122
RRAGC_6;size=1;	RRAGC	64121	Ras related GTP binding C	CGCGGCCGATTCGTTTCCAA	20	2.59731	6.13574	3.24715	0.0923856	0.179199
CHORDC1_8;size=1;	CHORDC1	26973	cysteine and histidine rich domain containing 1	GGACCTCATGTAAGAATGGA	20	2.59502	6.26389	2.21005	0.155984	0.2744
TBCC_7;size=1;	TBCC	6903	tubulin folding cofactor C	CACCTTTGTTCGGGAGCGAG	20	2.59233	6.44172	3.35579	0.0850939	0.167335
AP1S1_5;size=1;	AP1S1	1174	adaptor related protein complex 1 subunit sigma 1	CTACTTCTGCTGCGCCATCG	20	2.59072	6.97127	2.64569	0.122787	0.226247
AP3B1_5;size=1;	AP3B1	8546	adaptor related protein complex 3 subunit beta 1	GCTGAAAAGTGCTTATGGAC	20	2.58726	6.42466	7.81603	0.0136682	0.0379763
PPT1_6;size=1;	PPT1	5538	palmitoyl-protein thioesterase 1	GCCAGTATTCGGCTTGCACG	20	2.58234	6.36713	1.87113	0.1897	0.32127
MOCS2_4;size=1;	MOCS2	4338	molybdenum cofactor synthesis 2	CGTCAAGAATATGTCGAGCT	20	2.57956	6.586	2.03097	0.172775	0.298367
ATP6V1A;size=1;	ATP6V1A	523	ATPase H+ transporting V1 subunit A	TCTCTCCAACCAATTCGCTG	20	2.55957	5.5587	3.7186	0.0712088	0.145113
CCDC115_4;size=1;	CCDC115	84317	coiled-coil domain containing 115	CGATGGGCGCCAAGTCGGTA	20	2.55606	5.43132	3.21177	0.0940105	0.18185
RAB13_8;size=1;	RAB13	5872	RAB13, member RAS oncogene family	AAAACCAACTTACTGATCTC	20	2.55554	7.00011	1.98323	0.177626	0.305201
RAB22A_7;size=1;	RAB22A	57403	RAB22A, member RAS oncogene family	GTAAATCGAGTATTGTGTGG	20	2.54693	7.41328	3.43988	0.0816108	0.162003
BLMH_7;size=1;	BLMH	642	bleomycin hydrolase	GGCCACACAGGACGTCATGA	20	2.5344	6.86324	3.02354	0.100697	0.192635
AP3B1_6;size=1;	AP3B1	8546	adaptor related protein complex 3 subunit beta 1	GAGCATATCGAGTTAGCATG	20	2.5166	7.00571	3.67154	0.0728506	0.147629
SPPL2C_3;size=1;	SPPL2C	162540	signal peptide peptidase like 2C	CCTCATCAGCACCGTGGCCG	20	2.51629	6.74432	3.5022	0.0791379	0.157977
COPS4_6;size=1;	COPS4	51138	COP9 signalosome subunit 4	ATGTAAGCCTCTGCCTGGAC	20	2.50678	6.05744	1.57462	0.227031	0.370155
DHX29_5;size=1;	DHX29	54505	DExH-box helicase 29	ACCAATACACTCTTATATGG	20	2.49661	7.50056	7.00944	0.0169473	0.0452483
EHD4_6;size=1;	EHD4	30844	EH domain containing 4	CCCAGGGAATGCTTTAGTCG	20	2.49253	6.377	1.51922	0.235023	0.380386
MARCH5_8;size=1;	2024-03-05	NA	NA	AGATCCAAGACGTAAACCAC	20	2.4902	6.84114	1.64068	0.217955	0.358337
CLTC_3;size=1;	CLTC	1213	clathrin heavy chain	GGTATCAACCCAGCAAACAT	20	2.48946	4.92522	2.47295	0.13481	0.244892
ATP6V1D_3;size=1;	ATP6V1D	51382	ATPase H+ transporting V1 subunit D	TTCCAGACTAAAATGTTGAT	20	2.48764	6.8049	2.7969	0.113311	0.211985
MAP4K4_2;size=1;	MAP4K4	9448	mitogen-activated protein kinase kinase kinase kinase 4	AAGAGGATACCTCTCGCGCT	20	2.48341	6.23509	2.5578	0.128734	0.235609
PDZD8_3;size=1;	PDZD8	118987	PDZ domain containing 8	GCACGACTGGCCGCACGAGC	20	2.47137	5.26479	1.54284	0.231572	0.376188
RFTN1_5;size=1;	RFTN1	23180	raftlin, lipid raft linker 1	CCACTCCAGCGGAGCTCCCT	20	2.47092	5.31641	1.41545	0.251003	0.400239
DNAJC6_8;size=1;	DNAJC6	9829	DnaJ heat shock protein family (Hsp40) member C6	AAAGAGACCTCCCCCATAGC	20	2.46898	5.88023	1.7139	0.208431	0.346535
PLD3;size=1;	PLD3	23646	phospholipase D family member 3	CCAGCTGAAGGTGCCTGCAG	20	2.46294	6.41137	2.69352	0.11969	0.221667
GDAP2_3;size=1;	GDAP2	54834	ganglioside induced differentiation associated protein 2	AAGGATTCAATCTAGCTGCC	20	2.46228	6.09053	3.30921	0.087099	0.170521
UVRAG;size=1;	UVRAG	7405	UV radiation resistance associated	ATGAATTATAGGATATCTGA	20	2.4491	7.12833	5.85642	0.027351	0.0664016
CDC45_6;size=1;	CDC45	8318	cell division cycle 45	ATAGAGGGTCCTTCTCTTCG	20	2.44828	4.41201	1.52075	0.234797	0.380072
RPS15_8;size=1;	RPS15	6209	ribosomal protein S15	CGTGGACCTCGACCAGCTGC	20	2.44154	5.13761	1.64793	0.21939	0.359988
SLC17A5_6;size=1;	SLC17A5	26503	solute carrier family 17 member 5	CTCTTCTACCGGGCGCCCCA	20	2.4363	4.99522	2.57283	0.127693	0.233954
CPNE7_8;size=1;	CPNE7	27132	copine 7	CGCCGGCCGGAAGTTCCACA	20	2.43342	5.36806	1.46708	0.242881	0.390253
VMA21_2;size=1;	VMA21	203547	vacuolar ATPase assembly factor VMA21	CATGGAGCGCCCGGATAAGG	20	2.42677	6.13966	1.30671	0.269316	0.422792
ATRX;size=1;	ATRX	546	ATRX chromatin remodeler	TGGAAGTAACTCTGATATGA	20	2.41624	7.13023	2.81256	0.112381	0.210477
DLG2_2;size=1;	DLG2	1740	discs large MAGUK scaffold protein 2	TTGTATCTTGCGGGTGAATG	20	2.41233	7.77033	4.75278	0.0438802	0.0980793
ACBD7;size=1;	ACBD7	414149	acyl-CoA binding domain containing 7	TATCTTTCTAGGGTTGTCGA	20	2.41201	6.88056	2.85882	0.109686	0.206333
AKR1C1_6;size=1;	AKR1C1	1645	aldo-keto reductase family 1 member C1	CAGTGGATCTCTGTGCCACA	20	2.40785	7.28319	1.81726	0.195868	0.329355
INPPL1_2;size=1;	INPPL1	3636	inositol polyphosphate phosphatase like 1	TCCGCAGCCATCCACACGTA	20	2.40698	7.09165	2.44691	0.136743	0.24754
ATP6V1A_5;size=1;	ATP6V1A	523	ATPase H+ transporting V1 subunit A	GGGTGCAGCCATGTATGAGC	20	2.3959	5.71554	2.08575	0.169953	0.29477
SLC15A4_4;size=1;	SLC15A4	121260	solute carrier family 15 member 4	ACAATTGTTCTTACCGTGTG	20	2.39248	8.04866	4.87708	0.0412794	0.0932001
LDLR_2;size=1;	LDLR	3949	low density lipoprotein receptor	CCTTGCAGGCCTTCGTGTGG	20	2.39211	6.77906	9.11571	0.0077443	0.0238489
MIA3_3;size=1;	MIA3	375056	MIA SH3 domain ER export factor 3	TGCAGCAGGAAATCGAAGAC	20	2.38694	7.06583	1.68888	0.211624	0.350681
ATP6V1F_6;size=1;	ATP6V1F	9296	ATPase H+ transporting V1 subunit F	TTGTATCCTTCTCCACCACC	20	2.38676	6.10595	5.85854	0.0272371	0.0661654
PVR_4;size=1;	PVR	5817	PVR cell adhesion molecule	GCTGCGAGCATCGCAGGTCA	20	2.38497	6.37962	1.28985	0.272314	0.42649
RRM2_5;size=1;	RRM2	6241	ribonucleotide reductase regulatory subunit M2	GGGAAGATGACAAAGCGGCG	20	2.38488	3.30801	1.19092	0.292959	0.450063
BST1_4;size=1;	BST1	683	bone marrow stromal cell antigen 1	TGGTGTTCTTACCCTTTGAT	20	2.37311	6.9126	2.13732	0.162549	0.283986
BLOC1S1_7;size=1;	BLOC1S1	2647	biogenesis of lysosomal organelles complex 1 subunit 1	GGTGAAGACCCTACAGGTCC	20	2.36999	5.3677	2.44447	0.139513	0.251602
LDLR_7;size=1;	LDLR	3949	low density lipoprotein receptor	CCATGTTGCAGACTTTGTCC	20	2.36319	6.43806	6.13418	0.0243065	0.0605208
SDCBP_7;size=1;	SDCBP	6386	syndecan binding protein	GAGAGCTCTGGATACAGTCT	20	2.35792	5.48259	1.61598	0.221294	0.362629
AP3D1_4;size=1;	AP3D1	8943	adaptor related protein complex 3 subunit delta 1	AGCCCCAGCCAGTACGACAC	20	2.35511	6.06651	2.32213	0.146493	0.260654
ARSD_8;size=1;	ARSD	414	arylsulfatase D	CCAGCGTCGCACAAACCCGA	20	2.33293	6.05904	1.78996	0.19909	0.333602
AAK1_2;size=1;	AAK1	22848	AP2 associated kinase 1	CAGTTCTTCAGCTGTGAGTT	20	2.32954	6.7161	1.82073	0.195463	0.328733
LPAR1_7;size=1;	LPAR1	1902	lysophosphatidic acid receptor 1	AGCACATGGCTCCTTCGTCA	20	2.32707	6.37793	1.89449	0.1871	0.317874
ATP6V0C;size=1;	ATP6V0C	527	ATPase H+ transporting V0 subunit c	CATTCAGGGAGTTGGCGATG	20	2.32491	5.0588	1.89097	0.189983	0.321584
AP4E1_6;size=1;	AP4E1	23431	adaptor related protein complex 4 subunit epsilon 1	CAGCTGGAATCATTTCGCAG	20	2.32299	6.90917	1.88511	0.188139	0.319304
GRM7_7;size=1;	GRM7	2917	glutamate metabotropic receptor 7	TTACTTTATATCCTCATCGT	20	2.31807	6.00685	5.78457	0.0279707	0.067659
RAB27A_4;size=1;	RAB27A	5873	RAB27A, member RAS oncogene family	GCTTTGGGAGACTCTGGTGT	20	2.31631	5.99021	1.70357	0.209741	0.348278
SNAPIN_8;size=1;	SNAPIN	23557	SNAP associated protein	TGGTTCCGCCGCTGTATCGG	20	2.31433	6.4193	1.44621	0.246121	0.394083
SCAMP1_7;size=1;	SCAMP1	9522	secretory carrier membrane protein 1	GGTTGTGTATTGGGTACATT	20	2.31269	6.17151	1.68885	0.211628	0.350681
SLC16A7_6;size=1;	SLC16A7	9194	solute carrier family 16 member 7	CTGGCTGTTATGTACGCAGG	20	2.31208	7.57802	6.06825	0.024754	0.0612908
VPS4B_5;size=1;	VPS4B	9525	vacuolar protein sorting 4 homolog B	CCCTTCTCATCTGCTGGACT	20	2.31065	6.48089	3.07987	0.097826	0.188166
EIF2B3_6;size=1;	EIF2B3	8891	eukaryotic translation initiation factor 2B subunit gamma	TAGGGCTTACTTCTGTAGGA	20	2.3022	3.78396	1.04708	0.320959	0.481378
ABCA2_2;size=1;	ABCA2	20	ATP binding cassette subfamily A member 2	GGAAGCCGAACTCGTCTCGC	20	2.3002	6.39452	2.47259	0.134836	0.244903
SYNGR1_5;size=1;	SYNGR1	9145	synaptogyrin 1	GTTCGGCTCCATCGTGAACG	20	2.29609	6.78876	1.37016	0.258423	0.409019
TMEM55B_3;size=1;	TMEM55B	NA	NA	CTGCCAATCTCTCATCAACG	20	2.29539	7.84656	2.66784	0.121341	0.22421
RABGGTB_2;size=1;	RABGGTB	5876	Rab geranylgeranyltransferase subunit beta	AGAATGAGTGGCATCTATTG	20	2.28833	4.33854	1.04421	0.32623	0.487512
ADCYAP1R1_3;size=1;	ADCYAP1R1	117	ADCYAP receptor type I	GTGATGTTGTCCCACATCCC	20	2.28709	7.43442	6.8614	0.0179644	0.0474556
DPP10_2;size=1;	DPP10	57628	dipeptidyl peptidase like 10	CCAAAGAGTCATTTATCATC	20	2.28558	6.96294	2.73117	0.117318	0.218152
BCAS2_5;size=1;	BCAS2	10286	BCAS2 pre-mRNA processing factor	TATGATTGAACACGCACAGA	20	2.28018	6.17914	4.46828	0.0500934	0.109205
SYNJ2BP_7;size=1;	SYNJ2BP	55333	synaptojanin 2 binding protein	CTGGGCTTCAACATCGTCGG	20	2.26601	6.8185	1.59859	0.223683	0.365843
ABHD12_7;size=1;	ABHD12	26090	abhydrolase domain containing 12	GGTGACCACATGGTAACCAA	20	2.26527	6.17705	1.23473	0.282429	0.437296
FKBP8_5;size=1;	FKBP8	23770	FKBP prolyl isomerase 8	CATGGGACAACCCCCGGCGG	20	2.26245	4.30011	1.06523	0.316925	0.47723
ATP6V1E1_7;size=1;	ATP6V1E1	529	ATPase H+ transporting V1 subunit E1	ACAAGATTTCCCTCTGGTAA	20	2.25331	5.73412	1.56729	0.228069	0.371544
SNAPIN_5;size=1;	SNAPIN	23557	SNAP associated protein	AGAACTGTGCCGCATAAATG	20	2.24494	6.97064	3.68197	0.0724828	0.14708
PLEKHA1_2;size=1;	PLEKHA1	59338	pleckstrin homology domain containing A1	CCAGAGAAGATAGTTTCGTG	20	2.23708	7.86562	2.28083	0.149905	0.265303
TM9SF1;size=1;	TM9SF1	10548	transmembrane 9 superfamily member 1	CCCACACTTATAGCGTGCGC	20	2.23635	6.16804	3.16221	0.0938035	0.181515
UBA6_5;size=1;	UBA6	55236	ubiquitin like modifier activating enzyme 6	AGCCTGTGGCCGCCCATCAG	20	2.21366	5.55179	1.36019	0.260096	0.411231
RPL7A_8;size=1;	RPL7A	6130	ribosomal protein L7a	TAGGGAAGACAAAGGCGCTT	20	2.20835	2.99215	0.589296	0.453544	0.614289
BAX_3;size=1;	BAX	581	BCL2 associated X, apoptosis regulator	TCGGAAAAAGACCTCTCGGG	20	2.2074	4.81446	1.11245	0.30676	0.466219
FUCA2_4;size=1;	FUCA2	2519	alpha-L-fucosidase 2	TTGGCCTGGTCAAACCACGC	20	2.20463	6.45181	1.52434	0.234269	0.379629
ATP6V0D1_4;size=1;	ATP6V0D1	9114	ATPase H+ transporting V0 subunit d1	CCTGCTCTGAAATGCAGTCC	20	2.20417	5.0012	1.88481	0.188172	0.319304
HLA-DRB5_2;size=1;	HLA-DRB5	3127	major histocompatibility complex, class II, DR beta 5	GGTTATAGATGTCTCTGTGC	20	2.19804	6.91884	1.90604	0.185832	0.316168
EXOC7_7;size=1;	EXOC7	23265	exocyst complex component 7	AGTAGCTGATGACATGGTCC	20	2.19729	6.62222	2.62861	0.123917	0.227983
ATP6V1D_8;size=1;	ATP6V1D	51382	ATPase H+ transporting V1 subunit D	GAACTGACTGGTTTAGCCAG	20	2.19729	4.84014	1.1487	0.299257	0.457547
PLEKHF2_4;size=1;	PLEKHF2	79666	pleckstrin homology and FYVE domain containing 2	TTCTGATTTCTCCGTAGCAG	20	2.1953	6.33099	3.14878	0.0944459	0.182515
CTNS_8;size=1;	CTNS	1497	cystinosin, lysosomal cystine transporter	TGGTCTGAGCTTCGACTTCG	20	2.19283	7.32161	1.55603	0.229673	0.373547
GPR143_2;size=1;	GPR143	4935	G protein-coupled receptor 143	TTATCTGGTGATCCGGAGAT	20	2.19096	6.44625	1.7743	0.20097	0.336374
ATP6AP1_4;size=1;	ATP6AP1	537	ATPase H+ transporting accessory protein 1	GGCCACCACGGCTACATCAC	20	2.19091	5.83848	2.84385	0.110549	0.207631
ATP6V1F_5;size=1;	ATP6V1F	9296	ATPase H+ transporting V1 subunit F	AGTGATCGGAGACGAGGACA	20	2.19063	4.59383	1.75786	0.205414	0.342429
CCDC6_2;size=1;	CCDC6	8030	coiled-coil domain containing 6	TGTCATCTCGCCGTTCCGCC	20	2.18547	6.22318	2.47083	0.134965	0.245064
NTC_Avana_331_B;size=1;	NTC_Avana_331_B	NA	NA	GCAGTACGTATAGACTTAA	19	2.18297	7.95671	4.40014	0.0512236	0.111183
NEU4_7;size=1;	NEU4	129807	neuraminidase 4	GCTGAGCCGCTGCTCCACAA	20	2.17766	5.47243	1.36226	0.259748	0.410899
PPT2_2;size=1;	PPT2	9374	palmitoyl-protein thioesterase 2	GTCCTACAAGCCGGTCATCG	20	2.16461	6.21556	2.36047	0.14341	0.256619
FBXO2;size=1;	FBXO2	26232	F-box protein 2	TCCCTGCCTGCAGAGAGCGT	20	2.16443	6.19804	2.28138	0.14986	0.265265
CAPNS1_6;size=1;	CAPNS1	826	calpain small subunit 1	TGACACATGTCGCAGCATGG	20	2.16342	6.17854	2.24982	0.152532	0.269437
VPS36_7;size=1;	VPS36	51028	vacuolar protein sorting 36 homolog	GGGCCAGGTTCTTTGTTAGG	20	2.15708	6.99924	4.82561	0.0425826	0.0957258
ATP6V1H_5;size=1;	ATP6V1H	51606	ATPase H+ transporting V1 subunit H	GCTTCAAACTGAAGGCAGCC	20	2.15549	5.02774	1.52917	0.233562	0.378687
SDCBP_2;size=1;	SDCBP	6386	syndecan binding protein	ATAAACCTACTTCCATCGTG	20	2.15304	7.36962	4.15168	0.0579701	0.122797
NANS_3;size=1;	NANS	54187	N-acetylneuraminate synthase	TGCTCACCGAGATGACCCGC	20	2.14555	6.45234	2.72417	0.117755	0.218931
LITAF_3;size=1;	LITAF	9516	lipopolysaccharide induced TNF factor	ACTGTCTCTTCATAGGATGG	20	2.14357	7.53177	2.61068	0.125115	0.2299
EXOC7_2;size=1;	EXOC7	23265	exocyst complex component 7	TGTCATCAGCTACTACCATG	20	2.14054	6.3332	6.99013	0.0170762	0.0455213
DHX29_2;size=1;	DHX29	54505	DExH-box helicase 29	CTCGTACCTTGCTTGACACG	20	2.13491	6.7108	2.44187	0.137121	0.248037
RAB14_7;size=1;	RAB14	51552	RAB14, member RAS oncogene family	CTGTCAACCAGCTGCTTAAG	20	2.13175	7.38735	4.46495	0.0499357	0.108921
PAFAH1B1_2;size=1;	PAFAH1B1	5048	platelet activating factor acetylhydrolase 1b regulatory subunit 1	AGATATGACCATTAAACTAT	20	2.12549	6.77428	1.58901	0.225013	0.367366
OSBPL9_4;size=1;	OSBPL9	114883	oxysterol binding protein like 9	AATATATCAACCTAGTCCTT	20	2.12508	5.51967	1.33112	0.265055	0.417693
EIF3A_6;size=1;	EIF3A	8661	eukaryotic translation initiation factor 3 subunit A	AAGGCCAATTCGTGTCGGTG	20	2.12469	5.88436	1.02532	0.325888	0.487244
TAS1R2;size=1;	TAS1R2	80834	taste 1 receptor member 2	AGGCGATGCAGATGTCGCGC	20	2.12336	6.03513	1.56972	0.227724	0.371082
UBA3_4;size=1;	UBA3	9039	ubiquitin like modifier activating enzyme 3	GCAGAATGGCTGTTGATGGT	20	2.12263	6.8471	2.315	0.147075	0.261497
KCNE2_4;size=1;	KCNE2	9992	potassium voltage-gated channel subfamily E regulatory subunit 2	CGCTGGAAGACGTCTTCCGA	20	2.11929	6.00678	1.52373	0.234359	0.379723
COG2_7;size=1;	COG2	22796	component of oligomeric golgi complex 2	ACACAGACCTCGTCTATGTA	20	2.11868	6.62526	1.16661	0.295645	0.453125
DNAJC13_2;size=1;	DNAJC13	23317	DnaJ heat shock protein family (Hsp40) member C13	AAGGTTTCGCGAGCGTCTAG	20	2.11347	5.697	7.57196	0.0136369	0.0379159
RNF152_2;size=1;	RNF152	220441	ring finger protein 152	ATTACTACAGCCCCCGGCGC	20	2.11347	5.49774	0.812456	0.380372	0.542728
ATP6V1B2_2;size=2;	ATP6V1B2	526	ATPase H+ transporting V1 subunit B2	GAGCTACCCGTGCCCACCGG	20	2.108	5.22341	0.875931	0.362824	0.525078
MYO1E_7;size=1;	MYO1E	4643	myosin IE	TAGAGCAGGCCTGTTACACC	20	2.08999	6.95283	1.52127	0.234721	0.38
GLA_4;size=1;	GLA	2717	galactosidase alpha	GTTGGAAATAAAACCTGCGC	20	2.08044	5.81644	1.63253	0.219049	0.359542
SRSF4_3;size=1;	SRSF4	6429	serine and arginine rich splicing factor 4	AGTCTGTACTCTGTGCGAGT	20	2.0771	5.49215	1.85633	0.191369	0.323472
SCAMP1_5;size=1;	SCAMP1	9522	secretory carrier membrane protein 1	AGCCGCAGAATTAGATCGTC	20	2.07325	7.00398	2.98239	0.102857	0.195796
SEC14L2_3;size=1;	SEC14L2	23541	SEC14 like lipid binding 2	GTCGGAGGCCATGCTCCGGA	20	2.07242	5.95162	2.48431	0.133977	0.243711
MAN2B2_2;size=1;	MAN2B2	23324	mannosidase alpha class 2B member 2	AGGCCAGGTCATGCATGACG	20	2.068	6.51303	1.3982	0.253796	0.403564
PICALM_7;size=1;	PICALM	8301	phosphatidylinositol binding clathrin assembly protein	CAAGTTAGTATCTGATGACT	20	2.06412	7.04085	2.2023	0.156668	0.275239
SNAPIN;size=1;	SNAPIN	23557	SNAP associated protein	ACTCTCACGTACACGCCGTC	20	2.06239	5.41232	2.30849	0.147609	0.262212
PXK_4;size=1;	PXK	54899	PX domain containing serine/threonine kinase like	CTGACCCACAGCCATGGACG	20	2.05897	6.50025	2.8319	0.111244	0.208708
TSPAN1;size=1;	TSPAN1	10103	tetraspanin 1	GCATCTGGGTGTCAATCGAT	20	2.05498	6.73218	2.45995	0.135771	0.24619
ANKFY1_6;size=1;	ANKFY1	51479	ankyrin repeat and FYVE domain containing 1	CGGAATGATCTGCAAGTTGT	20	2.05261	7.80746	2.3624	0.143257	0.256537
RASA1;size=1;	RASA1	5921	RAS p21 protein activator 1	CGATAGCAGAAGAACGCCTC	20	2.04929	5.90451	1.53946	0.232062	0.376817
USP30_4;size=1;	USP30	84749	ubiquitin specific peptidase 30	GATATAAAGTCATGAAGAAC	20	2.04866	6.71178	1.49958	0.237943	0.383837
POLR2I_4;size=1;	POLR2I	5438	RNA polymerase II subunit I	GAACCGCATTCTGCTCTACG	20	2.04469	3.75981	0.583402	0.455773	0.615864
OSBPL9_8;size=1;	OSBPL9	114883	oxysterol binding protein like 9	TACCTGGAGGTAACACAGTC	20	2.03982	6.32468	1.00907	0.32964	0.491135
AK5_3;size=1;	AK5	26289	adenylate kinase 5	ACCTTACCTCCACTAAATGG	20	2.03839	7.13069	2.3579	0.143614	0.256908
WTAP_8;size=1;	WTAP	9589	WT1 associated protein	GAAGGAGACACGCCAGCAGT	20	2.02411	5.84771	1.40101	0.253337	0.402941
AP1G1_3;size=1;	AP1G1	164	adaptor related protein complex 1 subunit gamma 1	AAGACAATACATACCGATGT	20	2.01529	7.4604	2.044	0.171481	0.296817
PGS1_3;size=1;	PGS1	9489	phosphatidylglycerophosphate synthase 1	GGAACCGGGACCGCCAGCGC	20	2.01192	5.00141	1.25723	0.278239	0.433382
ATP6V1B2_6;size=1;	ATP6V1B2	526	ATPase H+ transporting V1 subunit B2	ACATGATCTAAGATCACTAG	20	2.00658	6.91727	1.41399	0.251237	0.400452
NDUFAF3_2;size=1;	NDUFAF3	25915	NADH:ubiquinone oxidoreductase complex assembly factor 3	TTCCACTGCACCACCGAGTG	20	2.0052	5.93345	0.988374	0.334506	0.495853
RPL30_3;size=1;	RPL30	6156	ribosomal protein L30	CTCACTCACCGTCTTCTTTG	20	2.00194	5.4935	1.1106	0.307149	0.466396
PVR;size=1;	PVR	5817	PVR cell adhesion molecule	CACACTCACAGTACACGGTG	20	2.00192	7.96317	2.2607	0.151605	0.267889
ADO_5;size=1;	ADO	84890	2-aminoethanethiol dioxygenase	GCCAGAAGCCGCGTCGCGAT	20	2.00067	5.56868	1.55479	0.229851	0.373785
ATP6V0B_6;size=1;	ATP6V0B	533	ATPase H+ transporting V0 subunit b	TGCCATGATGATGCCGTAGA	20	1.9987	6.68025	1.606	0.222661	0.36452
MRPL1_6;size=1;	MRPL1	65008	mitochondrial ribosomal protein L1	TGTTTATCTTGATTTGACAC	20	1.98924	6.6082	1.48672	0.23988	0.386317
PTGS2;size=1;	PTGS2	5743	prostaglandin-endoperoxide synthase 2	TCCCACCCATGTCAAAACCG	20	1.98881	6.16162	3.02655	0.100541	0.192366
TIGAR_6;size=1;	TIGAR	57103	TP53 induced glycolysis regulatory phosphatase	GCAAAGCGCTAAGTGAGCTG	20	1.98716	6.38137	1.26357	0.277074	0.432
KHDRBS1_8;size=1;	KHDRBS1	10657	KH RNA binding domain containing, signal transduction associated 1	AGCCGCTACGGCCCGAAGAC	20	1.98464	4.81612	1.18256	0.292475	0.449533
ABCC10_5;size=1;	ABCC10	89845	ATP binding cassette subfamily C member 10	AAAGAGGATGTTGTCTCGGA	20	1.98063	6.07146	1.48196	0.240603	0.387135
SUMF1_6;size=1;	SUMF1	285362	sulfatase modifying factor 1	AACGCTCCGGGCCCCGTACC	20	1.97769	5.76733	2.28657	0.149426	0.264653
AP3B1;size=1;	AP3B1	8546	adaptor related protein complex 3 subunit beta 1	GATGCTATGAAGCGGATTGT	20	1.97549	6.2213	1.23632	0.28213	0.437195
VPS16_4;size=1;	VPS16	64601	VPS16 core subunit of CORVET and HOPS complexes	CTCCTTCACCTACCGACACC	20	1.97314	6.4165	5.25268	0.034977	0.0814926
AP3D1_2;size=1;	AP3D1	8943	adaptor related protein complex 3 subunit delta 1	GCTTCCCAGAGCTTTCACGA	20	1.97257	5.46678	1.45376	0.244942	0.392669
CD1B_6;size=1;	CD1B	910	CD1b molecule	CTAAAGTTACCTTTAGACCA	20	1.97204	5.70783	0.892995	0.358309	0.521284
LGMN_4;size=1;	LGMN	5641	legumain	ATTGCGGTGAATGATCTGGT	20	1.96174	7.76757	1.81015	0.196701	0.330414
HECW2_3;size=2;	HECW2	57520	HECT, C2 and WW domain containing E3 ubiquitin protein ligase 2	CAGCGTGTACTCGTACATGC	20	1.95969	7.3403	4.11971	0.0584697	0.12368
COG3_3;size=1;	COG3	83548	component of oligomeric golgi complex 3	GGATCGGAGACCGGACACGA	20	1.95668	4.76696	1.08863	0.313871	0.474374
ATP6AP1_2;size=1;	ATP6AP1	537	ATPase H+ transporting accessory protein 1	CAGAGCGCCTGGGCGCACCG	20	1.95081	3.98227	1.12053	0.307132	0.466396
PML_7;size=1;	PML	5371	promyelocytic leukemia	CGAGTTCAAGGTGCGCCTGC	20	1.95024	6.37822	1.45789	0.2443	0.391903
CNKSR3_6;size=1;	CNKSR3	154043	CNKSR family member 3	AGTAAAGTTGAAAGACCCGG	20	1.94777	4.86987	1.71979	0.207688	0.34554
ATP6AP1_6;size=1;	ATP6AP1	537	ATPase H+ transporting accessory protein 1	AGGCGCTCTGGCGCATGCCG	20	1.94161	5.20517	1.84556	0.192596	0.324995
PDZD8_6;size=1;	PDZD8	118987	PDZ domain containing 8	GCAAGTCTCCCGCGTCGGCG	20	1.93547	5.20126	1.30774	0.269134	0.422562
SHTN1_2;size=1;	SHTN1	57698	shootin 1	AAGAATCAGCATGTTGTACA	20	1.93439	7.68657	6.1716	0.0237215	0.0593733
ATP6V1C1_8;size=1;	ATP6V1C1	528	ATPase H+ transporting V1 subunit C1	TCTGCATACAATAACCTGAA	20	1.93378	6.74542	2.05585	0.170313	0.295137
VPS26A_7;size=1;	VPS26A	9559	VPS26, retromer complex component A	AGAGTTGTTAACATCAGGAT	20	1.92871	6.09334	4.99946	0.0390837	0.0890662
BLOC1S1_4;size=1;	BLOC1S1	2647	biogenesis of lysosomal organelles complex 1 subunit 1	CAGCTTTCTCTGGTTCATGT	20	1.92806	6.79145	1.48281	0.240474	0.387063
ATP1A2_2;size=1;	ATP1A2	477	ATPase Na+/K+ transporting subunit alpha 2	CAAACGATCCCCTACGTGGA	20	1.92771	7.15238	1.29536	0.27133	0.425395
FLOT2;size=1;	FLOT2	2319	flotillin 2	GCCCATGCGGCCAACATCAG	20	1.92742	6.00079	0.871703	0.363955	0.526427
DECR2_4;size=1;	DECR2	26063	2,4-dienoyl-CoA reductase 2	TCGTCCCCCTCCACGTCGGG	20	1.92711	5.93631	0.950169	0.34376	0.505624
MRPS34_2;size=1;	MRPS34	65993	mitochondrial ribosomal protein S34	TGGACTACGAGACCTTGACG	20	1.92595	5.55563	1.14535	0.302028	0.460808
SUCLG2;size=1;	SUCLG2	8801	succinate-CoA ligase GDP-forming beta subunit	ATACCTTAAAAATGAGCTCC	20	1.92402	6.41388	1.80089	0.197792	0.332071
ATP6V0C_7;size=1;	ATP6V0C	527	ATPase H+ transporting V0 subunit c	CATCATCGCCATCTACGGCC	20	1.92262	4.9937	0.944936	0.345056	0.506984
GSK3A_7;size=1;	GSK3A	2931	glycogen synthase kinase 3 alpha	ATGTGCCCGAGACAGTGTAC	20	1.91394	7.13344	1.79834	0.198095	0.332268
ATP11A_5;size=1;	ATP11A	23250	ATPase phospholipid transporting 11A	CAGACTTTCAGCAGATATGC	20	1.91373	7.75712	0.786188	0.388004	0.550401
EML2_7;size=1;	EML2	24139	EMAP like 2	CACGCTGTATAGCACGGCTA	20	1.91041	7.91936	2.80742	0.112621	0.210862
UVRAG_7;size=1;	UVRAG	7405	UV radiation resistance associated	CAATATCAATGACAAACTGA	20	1.90959	7.51267	4.35726	0.0522479	0.113016
TRPS1_6;size=1;	TRPS1	7227	transcriptional repressor GATA binding 1	AACGTTGCAAGTGAAGGCGA	20	1.90946	6.63925	1.38414	0.256102	0.406572
ATP6V1A_2;size=1;	ATP6V1A	523	ATPase H+ transporting V1 subunit A	GTGGGCCACAGCGAATTGGT	20	1.90808	5.46161	0.866069	0.365471	0.52776
RTN4_6;size=1;	RTN4	57142	reticulon 4	CAGTTTCAAGCAGGACAGAT	20	1.90801	7.07237	1.30149	0.270241	0.424021
BBOX1_2;size=1;	BBOX1	8424	gamma-butyrobetaine hydroxylase 1	ACTCTTCCTCATCATACCAG	20	1.90517	7.16853	1.28669	0.272881	0.427099
CCDC115_8;size=1;	CCDC115	84317	coiled-coil domain containing 115	GCGATGGGCGCCAAGTCGGT	20	1.90052	4.94369	1.74114	0.205023	0.342011
CLTC_7;size=1;	CLTC	1213	clathrin heavy chain	TTTGTCAGACTCCATAGTCA	20	1.89592	5.61309	2.28899	0.149224	0.264458
HLA-DPB1_2;size=1;	HLA-DPB1	3115	major histocompatibility complex, class II, DP beta 1	GAGATACATCTACAACCGGG	20	1.88911	5.77151	2.03766	0.172109	0.297646
VMA21_4;size=1;	VMA21	203547	vacuolar ATPase assembly factor VMA21	TTTCTCTTGATAGGCGCCCT	20	1.88748	4.18602	1.21648	0.285889	0.441454
SLC1A5_2;size=2;	SLC1A5	6510	solute carrier family 1 member 5	CAGCGCCACACCAAAGACGA	20	1.88103	7.0044	0.853646	0.368846	0.530898
ARIH1_7;size=1;	ARIH1	25820	ariadne RBR E3 ubiquitin protein ligase 1	GCGGGACGGACTGCTGTGCG	20	1.87989	5.11505	0.582442	0.456137	0.616079
HM13_8;size=1;	HM13	81502	histocompatibility minor 13	AGTGTGCAGCTGGCGATGAT	20	1.87697	5.95322	0.819468	0.378373	0.540477
SGTA_2;size=1;	SGTA	6449	small glutamine rich tetratricopeptide repeat containing alpha	CGGACGAGAGGCCCCCGTGC	20	1.8747	5.61271	0.904544	0.355299	0.518391
RPL30_6;size=1;	RPL30	6156	ribosomal protein L30	GATGGTGGCCGCAAAGAAGA	20	1.8715	5.64619	0.930077	0.348774	0.510926
TMEM128;size=1;	TMEM128	85013	transmembrane protein 128	TGGATATTAAGTCTTGGAAG	20	1.86765	6.49669	2.35478	0.143862	0.257121
SIPA1L2;size=1;	SIPA1L2	57568	signal induced proliferation associated 1 like 2	ATGATGACGGCTCGCCCCGA	20	1.86309	5.36822	1.19767	0.289517	0.445675
MT2A_7;size=1;	MT2A	4502	metallothionein 2A	GCAACAATTTCCGCGCAATG	20	1.86078	7.02911	1.50036	0.237827	0.38373
CCT3_6;size=1;	CCT3	7203	chaperonin containing TCP1 subunit 3	GCAGCAGATGCACCCAACAG	20	1.85881	5.40461	0.65542	0.42971	0.591673
PLA2G15_2;size=1;	PLA2G15	23659	phospholipase A2 group XV	GCTCGCGGACCCAGCGCTCC	20	1.85189	4.55903	0.69845	0.415251	0.578556
BBOX1_8;size=1;	BBOX1	8424	gamma-butyrobetaine hydroxylase 1	GAAGCTCTTGATGTGAACAT	20	1.84602	5.84821	1.16987	0.294993	0.452474
TUBGCP2_6;size=1;	TUBGCP2	10844	tubulin gamma complex associated protein 2	CGGGATCTGCTGCTGGACGA	20	1.84319	5.39052	1.07463	0.314866	0.475279
DAGLB_4;size=1;	DAGLB	221955	diacylglycerol lipase beta	CGGCATCATCGCAACCGTCG	20	1.84226	6.98571	2.03387	0.172486	0.29803
RANBP1_2;size=1;	RANBP1	5902	RAN binding protein 1	CATCCGCCTCCTCATGCGGA	20	1.84063	6.28949	1.5214	0.234701	0.38
AP5Z1_3;size=1;	AP5Z1	9907	adaptor related protein complex 5 subunit zeta 1	CCACGACCTTGGCCATGACG	20	1.8348	5.50255	0.63768	0.435903	0.597245
CCDC47_3;size=1;	CCDC47	57003	coiled-coil domain containing 47	GACAGGATGGCCAAAGAGTC	20	1.83316	4.56505	0.710652	0.411289	0.574374
KCND2_2;size=1;	KCND2	3751	potassium voltage-gated channel subfamily D member 2	TCCTGAATTTCTACCGCACT	20	1.83108	5.91335	1.23503	0.282374	0.437266
CHAF1B;size=1;	CHAF1B	8208	chromatin assembly factor 1 subunit B	ACTTCCAGCATGGGACGGCT	20	1.83059	5.18091	1.09812	0.309797	0.469523
HBS1L_6;size=1;	HBS1L	10767	HBS1 like translational GTPase	ATGCCTTGATCACATGAGAG	20	1.82586	6.33984	1.11842	0.305507	0.46461
DCTN2_7;size=1;	DCTN2	10540	dynactin subunit 2	ATCGTATTGGAAAAACCAAG	20	1.8256	4.92315	0.778834	0.390182	0.552411
GAK_4;size=1;	GAK	2580	cyclin G associated kinase	GAAGTCACTCTGGTCGCGGC	20	1.82493	4.23647	0.830426	0.375279	0.537062
ATP6V1E1_6;size=1;	ATP6V1E1	529	ATPase H+ transporting V1 subunit E1	AGTTCTTTACCTTTACCAGA	20	1.82446	5.30986	1.82616	0.194831	0.327981
DBN1_4;size=1;	DBN1	1627	drebrin 1	GATCGTGAACGCCAGCAGCG	20	1.82397	6.27819	4.7292	0.0440924	0.0984732
RNH1;size=1;	RNH1	6050	ribonuclease/angiogenin inhibitor 1	CGTCGCTCAGCTCCTCACAC	20	1.81892	5.63163	1.07175	0.315494	0.475806
RPS13_4;size=1;	RPS13	6207	ribosomal protein S13	CTGTTCGAAAGCATCTTGAG	20	1.81867	4.6108	0.896293	0.357446	0.52057
PSMD14_5;size=1;	PSMD14	10213	proteasome 26S subunit, non-ATPase 14	TGGAGGAGGTATGCCTGGAC	20	1.81249	6.22629	0.807099	0.38191	0.543855
MTDH_7;size=1;	MTDH	92140	metadherin	AAATGGGCGGACTGTTGAAG	20	1.81131	6.42175	1.95521	0.180551	0.309118
MAPT_8;size=1;	MAPT	4137	microtubule associated protein tau	CCAGCTGAAGAAGCAGGCAT	20	1.81038	6.02265	1.43894	0.247264	0.395701
FDFT1_7;size=1;	FDFT1	2222	farnesyl-diphosphate farnesyltransferase 1	TCCTTTACCAACCAGACTGG	20	1.80961	4.6711	0.885363	0.360318	0.523097
SS18L2_2;size=1;	SS18L2	51188	SS18 like 2	TCAGCTGGTCATTCTCCTCA	20	1.80806	4.6746	0.548551	0.469326	0.629628
MIOS_7;size=1;	MIOS	54468	meiosis regulator for oocyte development	TTGAGTTATGATCTTGACCA	20	1.80765	6.24743	1.21473	0.286225	0.441857
HNRNPDL_3;size=1;	HNRNPDL	9987	heterogeneous nuclear ribonucleoprotein D like	GTTTATTGGAGGCTTGAGCT	20	1.80411	6.29797	1.15216	0.298554	0.45659
DLST_4;size=1;	DLST	1743	dihydrolipoamide S-succinyltransferase	ATCACGCCATTTGCTGGTGA	20	1.80291	7.12314	1.60563	0.222712	0.364554
PRKAR1A_3;size=1;	PRKAR1A	5573	protein kinase cAMP-dependent type I regulatory subunit alpha	AAGGCTGCGTGCCTCCTCAC	20	1.80028	5.81218	2.13866	0.162425	0.283811
LGI3_3;size=1;	LGI3	203190	leucine rich repeat LGI family member 3	AGTTGAGTGAGTTGCCCCGC	20	1.79977	5.90002	0.903808	0.35549	0.518542
ATP6V1E1_4;size=1;	ATP6V1E1	529	ATPase H+ transporting V1 subunit E1	AAGTTCTTTACCTTTACCAG	20	1.79496	5.5532	3.32929	0.0857841	0.168332
PSMC1_5;size=1;	PSMC1	5700	proteasome 26S subunit, ATPase 1	ACCTTCATCACTGTGACCAG	20	1.7943	4.04291	0.570176	0.460839	0.620598
PA2G4_5;size=1;	PA2G4	5036	proliferation-associated 2G4	GGGTTGGCACCTACTTCTGC	20	1.79142	4.98081	0.656216	0.429435	0.591431
CTBS_3;size=1;	CTBS	1486	chitobiase	CGCTCGGCGGGCTAGAGACG	20	1.78988	5.26411	1.41448	0.251159	0.400435
NLGN3;size=1;	NLGN3	54413	neuroligin 3	CAAAGACAGTGATCCGGCGG	20	1.78803	5.77645	0.865881	0.365522	0.52777
HLA-DPA1_2;size=1;	HLA-DPA1	3113	major histocompatibility complex, class II, DP alpha 1	AGCCACGTGACGTTGAGCAC	20	1.78358	6.67469	1.66328	0.214956	0.354578
OTUB1_6;size=1;	OTUB1	55611	OTU deubiquitinase, ubiquitin aldehyde binding 1	GGTGCTCTGGTCATTGAAGG	20	1.78217	6.66427	1.03303	0.324129	0.485038
SORL1_7;size=1;	SORL1	6653	sortilin related receptor 1	ACTGCTGCAGCGGTAGTAAT	20	1.7803	6.33554	1.02251	0.326532	0.48778
UVRAG_6;size=1;	UVRAG	7405	UV radiation resistance associated	AGATATCCTATAATTCATAA	20	1.77949	6.6709	3.43658	0.0817282	0.162128
RRAGA_7;size=1;	RRAGA	10670	Ras related GTP binding A	CTCGCGACACCCGGCGCCTG	20	1.77555	5.15149	1.60458	0.222856	0.364741
VAMP7_6;size=1;	VAMP7	6845	vesicle associated membrane protein 7	GTGTGGAGGAAACTTCCTGG	20	1.77288	6.34022	1.89771	0.186746	0.317372
PAX7;size=1;	PAX7	5081	paired box 7	GCTTACGCCAACGGGCGCGG	20	1.77159	4.92508	1.87193	0.189609	0.321179
SERINC2;size=1;	SERINC2	347735	serine incorporator 2	CTGGTTCTACTTCGGCGTCG	20	1.76994	6.47908	0.99585	0.332736	0.494332
CUBN_4;size=1;	CUBN	8029	cubilin	AGATGACTCACCTTCCACTG	20	1.76953	6.54998	0.802045	0.38337	0.54525
ABCA3_2;size=1;	ABCA3	21	ATP binding cassette subfamily A member 3	GCACTTGTGATCAACATGCG	20	1.76023	6.67363	1.69461	0.210887	0.349743
AP1B1_2;size=1;	AP1B1	162	adaptor related protein complex 1 subunit beta 1	CCTCCACCTTGATGGCGCAG	20	1.75854	7.27437	2.7774	0.114483	0.21371
ABCG2_4;size=1;	ABCG2	9429	ATP binding cassette subfamily G member 2 (Junior blood group)	GGTCATTGGAAGCTGTCGCG	20	1.75118	5.77106	1.66327	0.214958	0.354578
BCAS2_2;size=1;	BCAS2	10286	BCAS2 pre-mRNA processing factor	TCAGGTAGTTCTTAGTAGGT	20	1.74674	5.8271	1.005	0.330588	0.491995
AP1S2;size=1;	AP1S2	8905	adaptor related protein complex 1 subunit sigma 2	TCTTCTCTTTGTCTGATAGT	20	1.74665	6.0164	3.90822	0.0645354	0.134162
UCKL1_8;size=1;	UCKL1	54963	uridine-cytidine kinase 1 like 1	TGCGTCGTACAGACCCCGCA	20	1.74523	6.78055	1.14221	0.300581	0.458986
TLR7;size=1;	TLR7	51284	toll like receptor 7	CTGTGCAGTCCACGATCACA	20	1.74464	7.64778	2.67809	0.120497	0.222887
MRPL38_6;size=1;	MRPL38	64978	mitochondrial ribosomal protein L38	CTTGAGCAACCTGGAGCGGC	20	1.74439	5.02504	1.06358	0.317289	0.47755
BLOC1S1_5;size=1;	BLOC1S1	2647	biogenesis of lysosomal organelles complex 1 subunit 1	TTCAACCAGGCACTCAAGGT	20	1.74373	6.81321	1.73332	0.205993	0.343095
EHD4_4;size=1;	EHD4	30844	EH domain containing 4	GCGGTGCAGACGGTGACGGG	20	1.73817	6.38055	3.6296	0.0740203	0.149642
SRSF9_2;size=1;	SRSF9	8683	serine and arginine rich splicing factor 9	TGCGGCCGTACTTGTAGAAC	20	1.72623	6.25071	1.23276	0.2828	0.43779
LDLR_4;size=1;	LDLR	3949	low density lipoprotein receptor	CTCACAGTGACACTCTGCGA	20	1.72454	5.63672	0.991216	0.333832	0.495114
NECTIN1_6;size=1;	NECTIN1	5818	nectin cell adhesion molecule 1	TTCTCGATTGCCCGTAGGGA	20	1.72361	6.34031	6.8427	0.0180978	0.0477446
MPI_8;size=1;	MPI	4351	mannose phosphate isomerase	AAGGTTACAATCTCCTCAAC	20	1.72261	5.47138	1.05449	0.319305	0.479679
CYP51A1_6;size=1;	CYP51A1	1595	cytochrome P450 family 51 subfamily A member 1	TCTCCCCAATTCCATTCCTT	20	1.72137	6.09655	1.06958	0.31597	0.476344
PPIP5K1_7;size=1;	PPIP5K1	9677	diphosphoinositol pentakisphosphate kinase 1	CCTGGGCATCAGTGTGGCGC	20	1.71966	6.05087	0.992854	0.333444	0.494886
VPS11_2;size=1;	VPS11	55823	VPS11 core subunit of CORVET and HOPS complexes	AACTTGCGGATCACGTAGGA	20	1.71961	6.43861	2.98848	0.102534	0.195337
GOT2_5;size=1;	GOT2	2806	glutamic-oxaloacetic transaminase 2	TCCCGTGGGATTGTGGGCGC	20	1.71651	4.99561	0.693288	0.416945	0.579836
RBSN_2;size=1;	RBSN	64145	rabenosyn, RAB effector	TCAGCTTCACTCACATTACG	20	1.71392	6.87172	2.38119	0.141776	0.254725
NOMO1;size=1;	NOMO1	23420	NODAL modulator 1	ACCTCGCCGTCTCTGAGCAG	20	1.71261	5.33376	1.08211	0.313239	0.473599
FGF12_4;size=1;	FGF12	2257	fibroblast growth factor 12	GAGATAGCCTTCACCATTCA	20	1.7111	6.62891	1.31404	0.268028	0.421212
CNTN1_4;size=1;	CNTN1	1272	contactin 1	AGGTACATTACTTGTAAACC	20	1.70842	6.84799	2.10139	0.165918	0.289028
CLIP2_6;size=1;	CLIP2	7461	CAP-Gly domain containing linker protein 2	GGGAGAGACGCAGTTCGCAC	20	1.70835	5.38495	0.959821	0.341388	0.503218
TRAF3IP2_8;size=1;	TRAF3IP2	10758	TRAF3 interacting protein 2	AATGAACCGAAGCATTCCTG	20	1.70792	7.26972	3.18063	0.0925854	0.179529
AGA_8;size=1;	AGA	175	aspartylglucosaminidase	ATACCCTCCAATAATTTGGC	20	1.70183	7.22902	3.59525	0.0751082	0.151457
COL13A1_5;size=1;	COL13A1	1305	collagen type XIII alpha 1 chain	CCAGGTGGGCCAATTTGCCC	20	1.70039	5.42604	0.679572	0.421499	0.584538
MIEN1;size=1;	MIEN1	84299	migration and invasion enhancer 1	GTAGGTCGCCTCGAAGCCGC	20	1.69751	4.68521	0.856266	0.368131	0.530449
GDAP2_6;size=1;	GDAP2	54834	ganglioside induced differentiation associated protein 2	GTGGATACACTACCAAGCTG	20	1.69662	5.60628	1.68906	0.2116	0.350681
MCF2L_5;size=1;	MCF2L	23263	MCF.2 cell line derived transforming sequence like	TGGCACTTACTGCGATGCGC	20	1.69654	6.60243	1.73796	0.205417	0.342429
ATP6V1A_6;size=1;	ATP6V1A	523	ATPase H+ transporting V1 subunit A	GGAGAGATTATTCGATTGGA	20	1.69432	5.90374	1.32445	0.26621	0.419033
PHGDH_4;size=1;	PHGDH	26227	phosphoglycerate dehydrogenase	CCAGGCGACGGCTTCGATGA	20	1.68978	5.42943	1.33454	0.264466	0.417148
SLC2A8_4;size=1;	SLC2A8	29988	solute carrier family 2 member 8	GTGCAGCTAATGGTCGTCGT	20	1.68471	6.94059	1.21711	0.28577	0.441325
BAG5_5;size=1;	BAG5	9529	BCL2 associated athanogene 5	AAGGAGATATTCAGCAAGCT	20	1.67775	5.95007	1.01526	0.328203	0.489786
DOC2A_5;size=1;	DOC2A	8448	double C2 domain alpha	AGCAAGTGCAGCTTGACGTA	20	1.67655	6.33604	1.08026	0.31364	0.474085
NTC_Avana_386_B;size=1;	NTC_Avana_386_B	NA	NA	GTCCAGAAGAACGGCCCCT	19	1.67296	5.99507	0.973604	0.338041	0.499978
ATP6V1F_7;size=1;	ATP6V1F	9296	ATPase H+ transporting V1 subunit F	AGAGATGGTGCGGCATGCCC	20	1.67296	4.44073	2.50555	0.134346	0.244124
TMCC3_4;size=1;	TMCC3	57458	transmembrane and coiled-coil domain family 3	AGCGATGTATATCCTTCAGG	20	1.67263	6.57047	3.88545	0.0652432	0.135304
SEC61A1_2;size=1;	SEC61A1	29927	SEC61 translocon alpha 1 subunit	AGAAGGGTCCCCATACATCC	20	1.67227	4.3774	0.915464	0.352487	0.515015
MCCC1_6;size=1;	MCCC1	56922	methylcrotonoyl-CoA carboxylase 1	CTGTCATGATTAAAGCCGTC	20	1.66926	7.12254	1.91832	0.184496	0.314342
GSDME_4;size=1;	GSDME	1687	gasdermin E	TTTGAGTGACATCTTCCAGG	20	1.65633	5.95754	1.02778	0.325325	0.486524
STX12_5;size=1;	STX12	23673	syntaxin 12	TTAGACATGTACCGGAACCC	20	1.65222	4.89567	1.63499	0.218718	0.359147
ATP6V1G1_2;size=1;	ATP6V1G1	9550	ATPase H+ transporting V1 subunit G1	TTGAACAGTACCGCCTGCAG	20	1.65174	3.64955	1.20916	0.289433	0.445602
COL13A1_6;size=1;	COL13A1	1305	collagen type XIII alpha 1 chain	TTTCCCCATCGTGTCCTGGA	20	1.65113	5.91607	2.08106	0.167863	0.291779
NOP56_6;size=1;	NOP56	10528	NOP56 ribonucleoprotein	GATTGGTGCCGCAATACAGG	20	1.6507	4.80941	0.680417	0.421216	0.58435
GNB2_5;size=1;	GNB2	2783	G protein subunit beta 2	GATGTTGTCCAACCCCCCAC	20	1.64897	5.14711	1.16254	0.296459	0.454199
COX5A_2;size=1;	COX5A	9377	cytochrome c oxidase subunit 5A	GTGCAGGAGGCCTCGAGGGT	20	1.64442	6.08447	0.888597	0.359465	0.522239
EHD4_7;size=1;	EHD4	30844	EH domain containing 4	AAGTCGGCGTCCTCCAGCGC	20	1.64426	4.88238	0.543986	0.471151	0.630887
SMPD4_8;size=1;	SMPD4	55627	sphingomyelin phosphodiesterase 4	TAGGAAGCAAAGGGTATGGC	20	1.64143	6.88535	1.02031	0.327038	0.488353
LMAN1_3;size=1;	LMAN1	3998	lectin, mannose binding 1	GATGTGGCAACGCGACCGCG	20	1.63742	6.33347	2.74967	0.116173	0.216427
ZFYVE26_6;size=1;	ZFYVE26	23503	zinc finger FYVE-type containing 26	CTGTTGTATCATTTACACGG	20	1.63453	6.42028	3.93904	0.0635917	0.132638
HMGCS1_8;size=1;	HMGCS1	3157	3-hydroxy-3-methylglutaryl-CoA synthase 1	TTTCCTATGATTGCATTGGG	20	1.63449	4.68256	0.834966	0.374008	0.536018
SEPT2_3;size=1;	2024-09-02	NA	NA	TACCCAGAAAGAGTCATACC	20	1.63427	6.489	2.40853	0.139656	0.251811
AP3B1_8;size=1;	AP3B1	8546	adaptor related protein complex 3 subunit beta 1	TACTCACAGTGATACTGTCC	20	1.6301	6.49541	1.35082	0.261681	0.413246
SLC11A2_3;size=1;	SLC11A2	4891	solute carrier family 11 member 2	ATGTCACCGTCAGTATCCCA	20	1.62565	7.01879	2.8367	0.110866	0.208128
UBE4B;size=1;	UBE4B	10277	ubiquitination factor E4B	CCCAGAGGGAGAACCCTCCG	20	1.62447	5.03388	0.81468	0.379736	0.542079
WBP2_2;size=1;	WBP2	23558	WW domain binding protein 2	GCGCCATTGAGTTCGGACAG	20	1.62061	6.34095	4.3626	0.0521191	0.112819
TSPAN8_3;size=1;	TSPAN8	7103	tetraspanin 8	CAATATGTCCACAGCAACGT	20	1.61938	7.39429	0.903039	0.35569	0.51877
CTSA_5;size=1;	CTSA	5476	cathepsin A	GGGCGGCAGACCAGTAGTGG	20	1.61929	6.0211	2.12658	0.163547	0.28548
CKMT2_4;size=1;	CKMT2	1160	creatine kinase, mitochondrial 2	GACACCCAACGGCTACACGC	20	1.61851	5.65235	0.719114	0.408576	0.571385
USP6_3;size=1;	USP6	9098	ubiquitin specific peptidase 6	ACCACATCGACCTGGACGTG	20	1.61444	6.94399	1.84617	0.192527	0.324957
GYG1_5;size=1;	GYG1	2992	glycogenin 1	ACAAACGATGCCTACGCCAA	20	1.60953	6.37625	1.02133	0.326805	0.488065
CSTF1_2;size=1;	CSTF1	1477	cleavage stimulation factor subunit 1	ATTAGCCAGCTGCTATATGA	20	1.60886	4.58443	0.787801	0.387529	0.549988
ENPP6_8;size=1;	ENPP6	133121	ectonucleotide pyrophosphatase/phosphodiesterase 6	ACCAACAAGTCCTTTGACAT	20	1.60846	6.16934	0.742261	0.401293	0.563969
NTC_Avana_225_A;size=1;	NTC_Avana_225_A	NA	NA	AGAAGGGCCGTACCCGAAA	19	1.60599	6.65143	0.963623	0.34046	0.502604
DIABLO_3;size=1;	DIABLO	56616	diablo IAP-binding mitochondrial protein	GAAGTGTGGCAGGTGATCAT	20	1.6058	6.60363	1.49949	0.237957	0.383837
ITCH_4;size=1;	ITCH	83737	itchy E3 ubiquitin protein ligase	ATACAAACCTGGTCTACGTG	20	1.60266	6.9446	0.971206	0.33862	0.50057
ADAM10_7;size=1;	ADAM10	102	ADAM metallopeptidase domain 10	AAATATATCAGACATTATGA	20	1.60106	7.53455	1.25688	0.278305	0.433382
SYT10_7;size=1;	SYT10	341359	synaptotagmin 10	CGAGCTGTGCTTCGCCGGCC	20	1.59892	5.62154	0.673584	0.423511	0.586242
SCD_4;size=1;	SCD	6319	stearoyl-CoA desaturase	CTACCTGCAAGTTCTACACC	20	1.5896	5.8879	0.983763	0.335604	0.497357
CLN3_8;size=1;	CLN3	1201	CLN3 lysosomal/endosomal transmembrane protein, battenin	TCCCACTGACGAGAACCCGG	20	1.58873	3.56971	0.87397	0.363348	0.525773
MDH2_8;size=1;	MDH2	4191	malate dehydrogenase 2	ATTGGCAATGACGCAGATCA	20	1.58735	6.97015	0.97712	0.337195	0.499035
CLN3_2;size=1;	CLN3	1201	CLN3 lysosomal/endosomal transmembrane protein, battenin	CAGAATGAGAAAAGGCAACC	20	1.58665	6.54274	1.68204	0.212508	0.35175
KPNA5_8;size=1;	KPNA5	3841	karyopherin subunit alpha 5	GTAAAGTATACCTCTGGAAT	20	1.58459	6.20109	1.84214	0.192989	0.325612
NANS_7;size=1;	NANS	54187	N-acetylneuraminate synthase	TCATGCCCAGAATACCCTAT	20	1.58098	7.13926	3.36058	0.0843813	0.166316
SNAPIN_3;size=1;	SNAPIN	23557	SNAP associated protein	CTGGTTCCGCCGCTGTATCG	20	1.57688	6.52813	1.3284	0.265525	0.418378
RHEB_4;size=1;	RHEB	6009	Ras homolog, mTORC1 binding	CTACATACCTTTCCATATGC	20	1.56932	6.82068	1.24122	0.281212	0.436427
RRAGC_4;size=1;	RRAGC	64121	Ras related GTP binding C	TGGAGGACTTGCCGCTGCGC	20	1.56883	5.2209	0.853931	0.368768	0.530898
VWF_3;size=1;	VWF	7450	von Willebrand factor	GTTGCCGCTGCCATCGATCC	20	1.56796	5.44738	0.658696	0.428581	0.590663
TCIRG1_2;size=1;	TCIRG1	10312	T cell immune regulator 1, ATPase H+ transporting V0 subunit a3	GCAGGAGGAGGCCCGCCTCG	20	1.56689	4.12494	0.582983	0.455932	0.615982
STX5_5;size=1;	STX5	6811	syntaxin 5	CAGGATTTCGTGAGAGCCAA	20	1.56678	6.2351	1.03833	0.322928	0.483699
SCD5_8;size=1;	SCD5	79966	stearoyl-CoA desaturase 5	GAAAGGGATCTTCCCCGCGT	20	1.56664	4.73493	0.709255	0.41174	0.574559
HECW2_8;size=1;	HECW2	57520	HECT, C2 and WW domain containing E3 ubiquitin protein ligase 2	ATTCCTGCGACCCTTCGGCA	20	1.56624	5.75304	1.66765	0.214383	0.35407
TMEM9_8;size=1;	TMEM9	252839	transmembrane protein 9	GCATGGGCTCCACCACGTGC	20	1.56443	5.608	0.920371	0.351234	0.513806
TXNL4A_2;size=1;	TXNL4A	10907	thioredoxin like 4A	CAAGCACATCATGATTGACT	20	1.5627	6.52833	0.708376	0.412024	0.574855
CP_2;size=1;	CP	1356	ceruloplasmin	CAACTATAGAAAAACCGGTC	20	1.55635	4.54501	0.659156	0.428423	0.590649
MRPL33_4;size=1;	MRPL33	9553	mitochondrial ribosomal protein L33	AAAAATACGCTCCCTTTAAA	20	1.54865	5.7263	1.47604	0.241506	0.388357
INO80D_6;size=1;	INO80D	54891	INO80 complex subunit D	TTGCAGACTGAACCCTGCGG	20	1.54821	4.44342	0.829816	0.37545	0.537179
CD63_7;size=1;	CD63	967	CD63 molecule	CACATAGCCAGCAATGGCTG	20	1.5438	5.39804	0.748722	0.399295	0.561887
TMPO_5;size=1;	TMPO	7112	thymopoietin	GAGCCGAGCAGCCGTCGGCA	20	1.54251	5.74378	0.693655	0.416824	0.579735
LDLR_6;size=1;	LDLR	3949	low density lipoprotein receptor	TGGGTTCATCTGACCAGTCC	20	1.53851	5.29927	1.59252	0.224525	0.36692
LAMTOR2_2;size=1;	LAMTOR2	28956	late endosomal/lysosomal adaptor, MAPK and MTOR activator 2	GTTCCCGTTCCGGTCGTAGG	20	1.53662	5.83801	0.886894	0.359914	0.522637
PRAF2_5;size=1;	PRAF2	11230	PRA1 domain family member 2	CCCCAGAACAAAGTCGTCCA	20	1.53343	6.9123	1.42028	0.250228	0.399377
ARL8A;size=1;	ARL8A	127829	ADP ribosylation factor like GTPase 8A	GCATGTTGAAACCCACGGTG	20	1.53272	4.80679	0.686909	0.419053	0.58218
HSP90AA1;size=1;	HSP90AA1	3320	heat shock protein 90 alpha family class A member 1	TCTCTTGCAGGTGAACCTAT	20	1.53237	6.12875	0.94879	0.344101	0.506063
CCDC47_8;size=1;	CCDC47	57003	coiled-coil domain containing 47	TGGAGCAAAGTATGGACTGC	20	1.52949	7.0459	1.22226	0.284788	0.440264
RAB13_6;size=1;	RAB13	5872	RAB13, member RAS oncogene family	GCAGAAGGAGCAGGCCGATA	20	1.52787	6.44829	1.06817	0.316279	0.47663
INPP1;size=1;	INPP1	3628	inositol polyphosphate-1-phosphatase	GCTGCTCTGTGTCTCTGAGA	20	1.52393	5.75775	0.899297	0.356662	0.519555
HECW2;size=1;	HECW2	57520	HECT, C2 and WW domain containing E3 ubiquitin protein ligase 2	CACCAGGTCGGTGTCGCTGT	20	1.52119	6.10907	0.883671	0.360766	0.523451
SDC3_8;size=1;	SDC3	9672	syndecan 3	GGCACGGGCCACTACCCCCG	20	1.51793	4.67578	0.889308	0.359277	0.52203
AIMP2;size=1;	AIMP2	7965	aminoacyl tRNA synthetase complex interacting multifunctional protein 2	CATCGTGATCAACGCAAACC	20	1.51746	6.48228	1.47671	0.241403	0.388245
NPPA_8;size=1;	NPPA	4878	natriuretic peptide A	TGAGGTGCCTCCCTGGACCG	20	1.5159	4.4721	0.568628	0.461438	0.620925
SARS_4;size=1;	SARS	NA	NA	TCTCCTGCGTCTCTCGGATG	20	1.50991	4.86739	0.871627	0.363976	0.526427
PLOD1_4;size=1;	PLOD1	5351	procollagen-lysine,2-oxoglutarate 5-dioxygenase 1	CTTGGCGTCGCCCTTCGCTT	20	1.50941	5.26615	0.850059	0.369829	0.531808
ELANE_5;size=1;	ELANE	1991	elastase, neutrophil expressed	CAGAAACGTCCGCGCGGTGC	20	1.50836	4.18124	0.495911	0.491129	0.649841
CPNE7_6;size=1;	CPNE7	27132	copine 7	GTTCCGCGGGTCTCCATTGG	20	1.50332	4.91848	0.600933	0.449197	0.609803
TMEM8A;size=1;	TMEM8A	NA	NA	GCCGCACTGAGACGGCGATG	20	1.50239	6.3879	1.47876	0.241091	0.387794
INO80D_5;size=1;	INO80D	54891	INO80 complex subunit D	GCATGCAGTGGAACCGTGAA	20	1.50183	6.69316	1.61946	0.220819	0.362001
ADK_5;size=1;	ADK	132	adenosine kinase	AAAAGCTGCTGAAGCCCATG	20	1.49677	5.49993	0.60535	0.447565	0.608277
DLST_7;size=1;	DLST	1743	dihydrolipoamide S-succinyltransferase	AGACCGTACCTTCTGGAAGG	20	1.4962	5.80668	0.578459	0.457655	0.617416
KIF5B_8;size=1;	KIF5B	3799	kinesin family member 5B	AACGAGTCTGAAGTGAACCG	20	1.49493	6.59679	0.603335	0.448308	0.608873
ATP6V1E1;size=1;	ATP6V1E1	529	ATPase H+ transporting V1 subunit E1	GCTAATTACTCACTGTGATA	20	1.49072	6.69266	1.21522	0.286131	0.441769
HLCS_7;size=1;	HLCS	3141	holocarboxylase synthetase	AGGCTTCGGCTCTAGGATCT	20	1.48967	5.43501	0.842	0.372052	0.533721
AP3M2_8;size=1;	AP3M2	10947	adaptor related protein complex 3 subunit mu 2	TGACATCATCCAACAACCTA	20	1.48818	7.44722	1.84903	0.1922	0.32451
URGCP_3;size=1;	URGCP	55665	upregulator of cell proliferation	GATTGCGAGTTCCGTTATGG	20	1.48568	6.61521	3.69052	0.0716884	0.145814
RCC2;size=1;	RCC2	55920	regulator of chromosome condensation 2	CCGAGACCACTGTCCGCACC	20	1.48141	6.37848	0.843984	0.371503	0.533253
MACROD1_8;size=1;	MACROD1	28992	mono-ADP ribosylhydrolase 1	CCGCCTGGCACAGCTGCGCG	20	1.48085	5.30264	0.497982	0.490238	0.649094
PRMT1_7;size=1;	PRMT1	3276	protein arginine methyltransferase 1	GAGGTGCCGGTTATGAAACA	20	1.48076	3.42633	0.528821	0.477301	0.637396
MTX2;size=1;	MTX2	10651	metaxin 2	TGGTGTGATGAAGCTACAGT	20	1.47966	7.32084	1.17244	0.294481	0.452152
NAT14_2;size=1;	NAT14	57106	N-acetyltransferase 14 (putative)	CCATGCCTTGACACGGCCGC	20	1.47846	4.33188	0.321269	0.57848	0.724599
TMEM175_5;size=1;	TMEM175	84286	transmembrane protein 175	GAAGGTGATGGTCATCATGC	20	1.47793	5.89192	0.890541	0.358953	0.521812
MRPL15_7;size=1;	MRPL15	29088	mitochondrial ribosomal protein L15	TGCAGTCTATTGAGACTCAA	20	1.47773	6.96895	1.79862	0.198061	0.332268
PTGIS_6;size=1;	PTGIS	5740	prostaglandin I2 synthase	CCAAGGCATACCCCAACCAG	20	1.47644	5.46833	0.775363	0.391217	0.553514
RCC2_4;size=1;	RCC2	55920	regulator of chromosome condensation 2	GCCGGGCCCAGGAAACGCGG	20	1.47547	5.91121	1.90368	0.18609	0.316408
MAP4K4_6;size=1;	MAP4K4	9448	mitogen-activated protein kinase kinase kinase kinase 4	TCGGTCAGCAGGCTCGTAGT	20	1.4753	6.21616	1.1801	0.292962	0.450063
CCDC115_5;size=1;	CCDC115	84317	coiled-coil domain containing 115	AGCTGGTGTCCACGCCCCAG	20	1.47458	6.52377	0.751908	0.398316	0.560905
APOL2;size=1;	APOL2	23780	apolipoprotein L2	GCCGCTGGCACCATGAACCC	20	1.4743	6.00744	0.761204	0.395479	0.557435
CCKAR_2;size=1;	CCKAR	886	cholecystokinin A receptor	TCGGAACAAGCGGATGCGGA	20	1.47087	5.82398	0.714604	0.410019	0.572993
AP3B1_7;size=1;	AP3B1	8546	adaptor related protein complex 3 subunit beta 1	TGCGTTTACTTCGTAGCAAT	20	1.46061	6.79392	0.857964	0.367668	0.530165
RPTOR_8;size=1;	RPTOR	57521	regulatory associated protein of MTOR complex 1	TTCTGAGGACCCATCGACAG	20	1.45984	5.72731	4.3234	0.0530734	0.114347
COL5A2_6;size=1;	COL5A2	1290	collagen type V alpha 2 chain	TTTTCCATAAAGGGTGAACC	20	1.45895	5.00967	0.720099	0.408262	0.571013
OSBPL2_5;size=1;	OSBPL2	9885	oxysterol binding protein like 2	ATCAGTGCGTTCCACTCGGA	20	1.45875	6.39594	1.21447	0.286274	0.441862
RTN4_8;size=1;	RTN4	57142	reticulon 4	ATACTGTTGACAAATTACCA	20	1.45806	4.66819	0.620705	0.441964	0.60327
TMX2_5;size=1;	TMX2	51075	thioredoxin related transmembrane protein 2	ACGGGTTACCGTCTTCGCGT	20	1.45383	5.40779	1.06266	0.319511	0.479806
LZTS3_6;size=1;	LZTS3	9762	leucine zipper tumor suppressor family member 3	TGGCTGGGCTCACGATACTG	20	1.45274	6.78294	0.918223	0.351782	0.514325
RHEBL1_7;size=1;	RHEBL1	121268	RHEB like 1	ATTTGTGGAAGGCGAGTTCT	20	1.44861	6.55101	1.27078	0.275757	0.4307
AHNAK_3;size=1;	AHNAK	79026	AHNAK nucleoprotein	GGGTCACCTCACCCGACTGC	20	1.44814	5.88978	0.813373	0.38011	0.54249
SEPT6_3;size=1;	2024-09-06	NA	NA	TGCTTCAACATCCTGTGCGT	20	1.44462	6.99286	0.797728	0.384623	0.546707
DCD_4;size=1;	DCD	117159	dermcidin	GTGCCTGTCTGGCTAACCCT	20	1.44392	5.70295	0.51485	0.483088	0.643043
MCOLN2_3;size=1;	MCOLN2	255231	mucolipin 2	TCTCCAAGAAGCCTCCGGAC	20	1.44306	5.38506	0.865619	0.365593	0.527774
SNAPIN_6;size=1;	SNAPIN	23557	SNAP associated protein	CAAATTGACAACCTAGCCAC	20	1.44083	5.70077	0.790659	0.386689	0.549056
RPL28_2;size=1;	RPL28	6158	ribosomal protein L28	CACCACGACACCTTTGCCGT	20	1.44014	5.83289	0.408471	0.531525	0.68496
ELANE_7;size=1;	ELANE	1991	elastase, neutrophil expressed	GCGGCCGACATGACGAAGTT	20	1.43882	6.70848	0.708245	0.412066	0.574855
NTC_1_A;size=1;	NTC_1_A	NA	NA	TGATCATCTTTGATCAGAA	19	1.43876	7.17474	0.992454	0.333539	0.49491
PLEKHA7_5;size=1;	PLEKHA7	144100	pleckstrin homology domain containing A7	CCCCCTTCAGTCACCAACTA	20	1.43793	6.52014	0.968789	0.339205	0.501204
NTC_Avana_148_B;size=1;	NTC_Avana_148_B	NA	NA	TGTAACGAGTTGTAAGTCA	19	1.43407	7.07217	1.33119	0.265044	0.417693
CAPNS1_2;size=1;	CAPNS1	826	calpain small subunit 1	TCCCACCAGAGCGACACCAC	20	1.43394	5.07687	1.32448	0.266205	0.419033
RALY_7;size=1;	RALY	22913	RALY heterogeneous nuclear ribonucleoprotein	GCACGGGCGACAGACGGCCC	20	1.43118	3.94443	0.358141	0.557672	0.708129
MRPL17_7;size=1;	MRPL17	63875	mitochondrial ribosomal protein L17	GGATGCGGGACTCGGGACCG	20	1.43105	5.55327	0.525495	0.478668	0.638937
RAB14_4;size=1;	RAB14	51552	RAB14, member RAS oncogene family	GTTACACGGAGCTACTACAG	20	1.42905	5.99598	1.05623	0.318918	0.479224
RAB2A_7;size=1;	RAB2A	5862	RAB2A, member RAS oncogene family	AAAACTTCAGATATGGGATA	20	1.42753	6.57831	3.48407	0.0793437	0.15829
UBA3_3;size=1;	UBA3	9039	ubiquitin like modifier activating enzyme 3	CTGGAGACTGGGAAGGTCGC	20	1.42465	5.13528	1.28806	0.272634	0.426769
SFTPB_8;size=1;	SFTPB	6439	surfactant protein B	TTCCTGTAGGCAATGCCCTA	20	1.42246	5.65024	2.31745	0.14635	0.260439
ATP6V1C1_2;size=1;	ATP6V1C1	528	ATPase H+ transporting V1 subunit C1	GAGAATCTGTTGGCTAATGG	20	1.42058	5.54589	0.866209	0.365433	0.52776
KLC4_7;size=1;	KLC4	89953	kinesin light chain 4	GCTGGTCAGCCAAGGGCTAG	20	1.41822	7.35652	2.94569	0.104308	0.198023
CTSZ_2;size=1;	CTSZ	1522	cathepsin Z	GAGCTGGGACTGGCGCAATG	20	1.41757	6.52069	2.37499	0.142046	0.255039
GGH_6;size=1;	GGH	8836	gamma-glutamyl hydrolase	CTTCTTGGCGGTGTCGCCGT	20	1.41724	5.04484	0.809957	0.381089	0.543339
DAGLB_8;size=1;	DAGLB	221955	diacylglycerol lipase beta	GAGATGTCACCTGACCACGA	20	1.41665	5.5842	1.20203	0.28867	0.44477
CLTB_4;size=1;	CLTB	1212	clathrin light chain B	GCAGGCATAGAGAACGACGA	20	1.41465	5.69758	0.585165	0.455104	0.615448
KBTBD11_5;size=1;	KBTBD11	9920	kelch repeat and BTB domain containing 11	TCCCTCGCCTCAGCGGCGGA	20	1.41279	5.21365	0.677052	0.422344	0.585303
FGFR3_7;size=1;	FGFR3	2261	fibroblast growth factor receptor 3	CGTCCAGCGTGTACGTCTGC	20	1.40707	6.15194	0.89165	0.358662	0.521579
RCAN2_3;size=1;	RCAN2	10231	regulator of calcineurin 2	ATGAAGCTCTATCCTAGCTC	20	1.4039	4.59237	0.806536	0.382072	0.543921
GCK_7;size=1;	GCK	2645	glucokinase	CATCTCAGCAGTGCCGGTCA	20	1.40208	5.37341	0.725854	0.406434	0.569422
SNAPIN_4;size=1;	SNAPIN	23557	SNAP associated protein	GGTCCCTGCCCCCGATACAG	20	1.40177	6.02086	0.452832	0.510315	0.667549
AP3S1_5;size=1;	AP3S1	1176	adaptor related protein complex 3 subunit sigma 1	CATCTCTCTTAGATACCAAA	20	1.39931	6.16151	1.05091	0.320103	0.480335
ACTR3_3;size=1;	ACTR3	10096	actin related protein 3	CCCAATCTTCAACTATACCA	20	1.39778	5.33619	0.599759	0.449632	0.610117
HADHA_7;size=1;	HADHA	3030	hydroxyacyl-CoA dehydrogenase trifunctional multienzyme complex subunit alpha	AGTGCTTCAGCTGTAGCAGT	20	1.39245	7.24465	2.17073	0.15914	0.27913
BAX_4;size=1;	BAX	581	BCL2 associated X, apoptosis regulator	CTGCAGGATGATTGCCGCCG	20	1.39043	5.6711	1.07183	0.315477	0.475806
RPS19_6;size=1;	RPS19	6223	ribosomal protein S19	CTGACGTCCCCCATAGATCT	20	1.38885	3.01989	0.400699	0.53541	0.688161
AP3D1_8;size=1;	AP3D1	8943	adaptor related protein complex 3 subunit delta 1	ACTCCTTTGGAACCGCGGCT	20	1.38875	4.63407	0.72689	0.406107	0.569196
SIRT2_8;size=1;	SIRT2	22933	sirtuin 2	ACTTCTCTAGGTTGTCATAG	20	1.3854	5.63159	1.09687	0.310063	0.469806
RCC1_3;size=1;	RCC1	1104	regulator of chromosome condensation 1	TTCACCCTTCAGTCTCACAC	20	1.38248	4.62171	0.438	0.517232	0.673212
ATP6V0A1_5;size=1;	ATP6V0A1	535	ATPase H+ transporting V0 subunit a1	TGAATTAGGAGAACTTGGAA	20	1.37994	6.19555	1.34858	0.262062	0.413738
LAPTM5_2;size=1;	LAPTM5	7805	lysosomal protein transmembrane 5	GTTCATCGAGCACTCAGTAG	20	1.37918	7.03955	1.52187	0.234633	0.37996
MYH10_6;size=1;	MYH10	4628	myosin heavy chain 10	ACCCTGCCACTCAAGCTGAT	20	1.37661	6.35119	1.40355	0.252926	0.402529
ENPP4_3;size=1;	ENPP4	22875	ectonucleotide pyrophosphatase/phosphodiesterase 4	AACCACTACAGTATTGTGAC	20	1.37561	7.34462	1.667	0.214469	0.354162
PLA2G4E_2;size=1;	PLA2G4E	123745	phospholipase A2 group IVE	CCGGATGAAAAATGTCCGGC	20	1.37534	4.35228	0.479513	0.49828	0.656544
EHD1_2;size=1;	EHD1	10938	EH domain containing 1	CATCCGACACCTGATCGAGC	20	1.37432	6.86668	1.40958	0.251949	0.401391
RMND1_7;size=1;	RMND1	55005	required for meiotic nuclear division 1 homolog	GACAGTCAAAACTTCACAGG	20	1.37273	6.43927	0.992893	0.333435	0.494886
MRPS24;size=1;	MRPS24	64951	mitochondrial ribosomal protein S24	GCTCACCTTGGCGCAGACCG	20	1.36949	4.45742	0.767708	0.393512	0.555776
TMEM127_4;size=1;	TMEM127	55654	transmembrane protein 127	CTGCAGTGTGCCACCGTCAT	20	1.36938	6.56183	3.02008	0.100355	0.192073
EMD_6;size=1;	EMD	2010	emerin	GCCCGTGCGGGATGTTGTAC	20	1.36858	5.50423	0.625774	0.44014	0.601398
LAMA1_6;size=1;	LAMA1	284217	laminin subunit alpha 1	CCAGTTCTTTAGGTTCCCGG	20	1.36415	5.52179	0.519175	0.481285	0.641355
PRTN3_5;size=1;	PRTN3	5657	proteinase 3	CGGCCGTCAGCACGAAGCTG	20	1.36343	6.05104	0.50367	0.487807	0.647465
PSMA6_7;size=1;	PSMA6	5687	proteasome 20S subunit alpha 6	GGATCACACTTATATACCTG	20	1.36234	4.42964	0.387458	0.542151	0.694241
HOMER1_8;size=1;	HOMER1	9456	homer scaffold protein 1	AGACTGAAGATCCCCGCCTG	20	1.362	6.01261	0.857352	0.367835	0.530225
TMED4_7;size=1;	TMED4	222068	transmembrane p24 trafficking protein 4	GTGGAAGTGAAGGACCCCGA	20	1.36077	5.13064	0.716636	0.409367	0.572225
SGSH_6;size=1;	SGSH	6448	N-sulfoglucosamine sulfohydrolase	CCGGAAATTCCTGCAGACTC	20	1.35637	5.19157	0.54415	0.471086	0.630887
SNX14_2;size=1;	SNX14	57231	sorting nexin 14	TTTTCAGGTCTAGCCATGGC	20	1.35495	4.79046	1.20535	0.288029	0.44384
RAB2A_3;size=1;	RAB2A	5862	RAB2A, member RAS oncogene family	CTTCTAACCAGGTTGTCAAG	20	1.35373	6.11657	0.867953	0.364963	0.527361
APCS_8;size=1;	APCS	325	amyloid P component, serum	GGAGAGTATAGTCTATACAT	20	1.35372	6.11493	1.2263	0.28402	0.439417
RGS6_3;size=1;	RGS6	9628	regulator of G protein signaling 6	CTCTTCAGTCACGCCATACA	20	1.35364	6.88038	0.698036	0.415387	0.578635
ATP6V1D_4;size=2;	ATP6V1D	51382	ATPase H+ transporting V1 subunit D	GAAGTCACCTGCTGTGAACT	20	1.35319	7.046	1.2656	0.276703	0.431568
SWAP70_2;size=1;	SWAP70	23075	switching B cell complex subunit SWAP70	AGTTTAGCAAAGGCATGGAC	20	1.35318	6.77491	3.89467	0.0649556	0.134871
NAGPA_2;size=1;	NAGPA	51172	N-acetylglucosamine-1-phosphodiester alpha-N-acetylglucosaminidase	GGAACGTGGTGAGCGACGAG	20	1.35308	6.81406	1.03644	0.323357	0.484186
SPTSSB_5;size=1;	SPTSSB	165679	serine palmitoyltransferase small subunit B	GCTCGAATATCTTCCCCGGA	20	1.34972	5.73627	0.695258	0.416297	0.579272
SCYL1_6;size=1;	SCYL1	57410	SCY1 like pseudokinase 1	GGAGGACCCGACCCAGCTGG	20	1.34849	3.95732	0.506465	0.48662	0.646377
RTN3_3;size=1;	RTN3	10313	reticulon 3	CGCGGACGGCTCGGCTCCGA	20	1.3462	4.04154	0.644896	0.433367	0.595201
RRAGC;size=1;	RRAGC	64121	Ras related GTP binding C	GCGCCGTAACTGCCGGCGAG	20	1.34542	5.20073	0.654833	0.429912	0.591783
ADD2_6;size=1;	ADD2	119	adducin 2	GAAGTCCGCGATCTGTCGCA	20	1.3422	5.75719	0.589066	0.453631	0.614289
PYGM;size=1;	PYGM	5837	glycogen phosphorylase, muscle associated	AGCAAAGTAGTAGTCTCGTG	20	1.34195	6.75459	1.21413	0.286339	0.441862
VPS41_2;size=1;	VPS41	27072	VPS41 subunit of HOPS complex	CAACTGGATCTCACGAAATG	20	1.33661	7.69478	3.45207	0.0806141	0.160344
LAMTOR1_7;size=1;	LAMTOR1	55004	late endosomal/lysosomal adaptor, MAPK and MTOR activator 1	GCTCCATTGAGAGCTTTGGT	20	1.33287	6.1471	1.13203	0.302675	0.461536
CTNND2_4;size=1;	CTNND2	1501	catenin delta 2	TACAACAGGTCTCGAGCTGG	20	1.33285	6.46002	1.33576	0.264255	0.416925
VGF;size=1;	VGF	7425	VGF nerve growth factor inducible	AATTCCGAGCCGCAGGACGA	20	1.32736	5.06229	0.628718	0.439086	0.600506
TOM1L1_6;size=1;	TOM1L1	10040	target of myb1 like 1 membrane trafficking protein	ACTGAACGCCTTTCTTAACC	20	1.32615	6.14415	0.445028	0.513933	0.670815
PSMD5_5;size=1;	PSMD5	5711	proteasome 26S subunit, non-ATPase 5	AGCGAGGCTGGAAGCGCCGC	20	1.32003	4.94274	0.375551	0.548353	0.699936
SLC2A8_8;size=1;	SLC2A8	29988	solute carrier family 2 member 8	CTGAGTCAGCAGGAAGCGCG	20	1.31989	5.957	0.709199	0.411758	0.574559
TFE3_6;size=1;	TFE3	7030	transcription factor binding to IGHM enhancer 3	GAGGCGTGAGCGTCGGGAAC	20	1.3107	6.18991	0.654562	0.430006	0.591809
CCDC62;size=1;	CCDC62	84660	coiled-coil domain containing 62	AGAACTGCACAATCTGAGAC	20	1.31055	6.48512	1.01169	0.329031	0.490593
PPFIA4_6;size=1;	PPFIA4	8497	PTPRF interacting protein alpha 4	TGGCTCATCCTCATCCACGT	20	1.30872	5.73981	0.675979	0.422705	0.585532
TCHP_8;size=1;	TCHP	84260	trichoplein keratin filament binding	GAACAACCCGAAACTTCGAG	20	1.30772	6.09354	1.05369	0.319482	0.479806
SYN1_8;size=1;	SYN1	6853	synapsin I	CACTGCCGAGAGGTCCTCCG	20	1.30301	6.0392	0.364908	0.554014	0.705055
GALK1_3;size=1;	GALK1	2584	galactokinase 1	GGACCAGTTCATCTCACTTA	20	1.30285	6.21577	1.03905	0.322766	0.483603
TBRG4_8;size=1;	TBRG4	9238	transforming growth factor beta regulator 4	GATGCTCGTTCCTTCTCCAC	20	1.30114	5.09005	0.397624	0.536961	0.689427
TSTD1_3;size=1;	TSTD1	100131187	thiosulfate sulfurtransferase like domain containing 1	TTCTGTCAGATGGGCAAGCG	20	1.29711	6.9492	2.00569	0.175021	0.301722
AP3M2_4;size=1;	AP3M2	10947	adaptor related protein complex 3 subunit mu 2	GCCTCCTACCATCCTTCGAA	20	1.29339	6.6003	0.663099	0.427072	0.589574
CREG1_3;size=1;	CREG1	8804	cellular repressor of E1A stimulated genes 1	CTGCTCGTGTCGCCCGCGCG	20	1.29336	5.22233	0.658903	0.42851	0.590663
ATP6V1C2_5;size=1;	ATP6V1C2	245973	ATPase H+ transporting V1 subunit C2	AGTGTTGTAGGCGGCCGTTC	20	1.2929	5.69365	0.830575	0.375237	0.537062
ACSL1_2;size=1;	ACSL1	2180	acyl-CoA synthetase long chain family member 1	TGTTTCACAAGTGGAACTAC	20	1.29219	5.98325	0.996357	0.332617	0.494216
KBTBD11_2;size=1;	KBTBD11	9920	kelch repeat and BTB domain containing 11	GGGTCCTCAAGCCAAACGCG	20	1.2859	5.94727	0.626553	0.439861	0.601222
LPGAT1_7;size=1;	LPGAT1	9926	lysophosphatidylglycerol acyltransferase 1	CAGGTTGTTGACGACCATGA	20	1.2853	4.90404	0.686717	0.419117	0.58218
SLC39A6_5;size=1;	SLC39A6	25800	solute carrier family 39 member 6	TCACATTTCCACGATACACT	20	1.28418	6.01622	1.06988	0.315905	0.476344
DNAJB1;size=1;	DNAJB1	3337	DnaJ heat shock protein family (Hsp40) member B1	GGAGCGGCCAAAGTTCACGT	20	1.28324	6.12171	0.426479	0.522724	0.678073
TRUB1_7;size=1;	TRUB1	142940	TruB pseudouridine synthase family member 1	GGCTGCGACCCCGTCAGCAA	20	1.28318	4.99735	0.466928	0.503893	0.661458
STK11_5;size=1;	STK11	6794	serine/threonine kinase 11	CAGCTGGGCATGTTCACGGA	20	1.28077	5.64879	0.677486	0.422198	0.585169
LPAR1_4;size=1;	LPAR1	1902	lysophosphatidic acid receptor 1	GGGTATAGCACCCATAACGA	20	1.2787	4.49569	0.558857	0.465249	0.62521
UVRAG_3;size=1;	UVRAG	7405	UV radiation resistance associated	CAATGACAAACTGACGGAAA	20	1.27723	5.56026	1.00454	0.330695	0.492015
HSPA13_5;size=1;	HSPA13	6782	heat shock protein family A (Hsp70) member 13	GGCTGACGTCTTCCACGTCT	20	1.27603	5.61575	1.19935	0.28919	0.445515
ENPP1;size=1;	ENPP1	5167	ectonucleotide pyrophosphatase/phosphodiesterase 1	GCAGTTTCCAAGCTCAACAC	20	1.27603	6.20975	1.24356	0.280775	0.43592
HRAS_8;size=1;	HRAS	3265	HRas proto-oncogene, GTPase	GGATGACGTGCCCATGGTGC	20	1.27514	5.5948	0.667628	0.425528	0.588081
IDE;size=1;	IDE	3416	insulin degrading enzyme	ATACAGCTATGAGCAAACTT	20	1.27511	6.31553	1.35219	0.261448	0.413041
RPL23A_5;size=1;	RPL23A	6147	ribosomal protein L23a	GGTTGGAGCTCCATGTCCCC	20	1.27425	4.87044	0.466814	0.503944	0.661458
KCNA1_7;size=1;	KCNA1	3736	potassium voltage-gated channel subfamily A member 1	CCACGAGTGCTGCGAGCGCG	20	1.27138	5.87622	0.355093	0.559336	0.709263
BMPR2_8;size=1;	BMPR2	659	bone morphogenetic protein receptor type 2	GTATACACTCACCTCGCTTA	20	1.26972	6.03035	1.03148	0.324483	0.485476
APOA4_5;size=1;	APOA4	337	apolipoprotein A4	GTGCGCAGCTGGTCCGCGTA	20	1.2679	5.95727	0.546272	0.470236	0.630261
MRPL1_7;size=1;	MRPL1	65008	mitochondrial ribosomal protein L1	TCCACCTCATATATCTGTCT	20	1.26551	5.9544	0.445418	0.513751	0.670724
OSBPL2_3;size=1;	OSBPL2	9885	oxysterol binding protein like 2	CAAACCATTTAATCCACTCT	20	1.26207	6.29148	0.439824	0.516372	0.672385
ASS1_3;size=1;	ASS1	445	argininosuccinate synthase 1	ACTTGTTTGCGGGCGATGCA	20	1.25969	5.98586	0.477966	0.498964	0.657011
CTSS_7;size=1;	CTSS	1520	cathepsin S	ATCCTACCCTGGATCACCAC	20	1.25789	5.44127	0.557504	0.465781	0.625784
UBFD1;size=1;	UBFD1	56061	ubiquitin family domain containing 1	TGGCTACTGAGGCTCCCGCG	20	1.25625	5.5646	0.80838	0.381542	0.543746
LAMP1_6;size=1;	LAMP1	3916	lysosomal associated membrane protein 1	GTTGGAAAGGTACGCCTGGA	20	1.25351	6.03133	0.730881	0.404848	0.568032
CTSO_3;size=1;	CTSO	1519	cathepsin O	AGCGTGAAGCCGCCGCCTTC	20	1.24627	6.1891	0.609554	0.44602	0.607093
UROD_4;size=1;	UROD	7389	uroporphyrinogen decarboxylase	AAACAGACTACACTCCCGTT	20	1.24364	6.6303	0.898125	0.356967	0.519937
SCARB1_6;size=1;	SCARB1	949	scavenger receptor class B member 1	ACAGCCTCACCTGTACACGT	20	1.24209	6.02032	0.766573	0.393854	0.555931
SPTSSB_8;size=1;	SPTSSB	165679	serine palmitoyltransferase small subunit B	ATAGATGAAAGGATCGTGCC	20	1.24167	6.72077	0.951527	0.343425	0.505255
MRPL27_3;size=1;	MRPL27	51264	mitochondrial ribosomal protein L27	CACCTGGGTGCCAGCGGAAA	20	1.2415	5.17332	0.507905	0.486011	0.645711
SRSF1_4;size=2;	SRSF1	6426	serine and arginine rich splicing factor 1	CGGGTCCTCGAACTCAACGA	20	1.24013	3.99682	0.378833	0.54663	0.698258
CAB39_4;size=1;	CAB39	51719	calcium binding protein 39	AGATTCTTCACAATGTCTGC	20	1.2395	6.43902	2.84425	0.110001	0.206861
TAPBP_2;size=1;	TAPBP	6892	TAP binding protein	GACCCGCGGTGATCGAGTGT	20	1.23404	6.34196	0.966574	0.339742	0.50175
PTK7_4;size=1;	PTK7	5754	protein tyrosine kinase 7 (inactive)	GACCAGCCAGGTTGGCCGCG	20	1.23211	6.1243	0.524377	0.479129	0.639481
TARS_6;size=1;	TARS	NA	NA	TGATGGTAAACAGGTTGATG	20	1.2281	6.15529	0.520633	0.480679	0.64073
CTSA_3;size=1;	CTSA	5476	cathepsin A	GGAGGCGCTGGATCTCGTCC	20	1.22703	4.87332	0.54618	0.470273	0.630261
GDAP2_2;size=1;	GDAP2	54834	ganglioside induced differentiation associated protein 2	TGTGGATACACTACCAAGCT	20	1.22675	6.11606	0.921586	0.350925	0.513577
SLC25A18_7;size=1;	SLC25A18	83733	solute carrier family 25 member 18	GCGAGTCTTGGCCAAGTCGA	20	1.22533	6.70089	0.883342	0.360853	0.523451
PLEKHA7_3;size=1;	PLEKHA7	144100	pleckstrin homology domain containing A7	ACAGCTGAAGCAGACCCTGC	20	1.22083	5.77908	0.607581	0.446744	0.607656
TRUB1;size=1;	TRUB1	142940	TruB pseudouridine synthase family member 1	CACGGCGAACACGCCGCTCA	20	1.21973	5.35508	0.600939	0.449195	0.609803
SLC25A23_7;size=1;	SLC25A23	79085	solute carrier family 25 member 23	GTAACTGGCTATCTGGCCGC	20	1.21964	5.6044	0.586326	0.454665	0.615062
SYN1_7;size=1;	SYN1	6853	synapsin I	GGTCAAGCAGACCACGGCGG	20	1.21801	5.25622	0.650213	0.431513	0.59354
VPS33B_8;size=1;	VPS33B	26276	VPS33B late endosome and lysosome associated	GAAGGTGCTACTCAATGCCG	20	1.21634	6.15988	2.80397	0.112364	0.210477
STS_5;size=1;	STS	412	steroid sulfatase	AGGAGGTTACCTGATCGGAC	20	1.21601	5.54758	0.424887	0.523491	0.678774
COX7A2_8;size=1;	COX7A2	1347	cytochrome c oxidase subunit 7A2	GGAGAAGCAAAAACTGTTCC	20	1.21549	5.49912	0.943222	0.345482	0.507346
LHFPL2_5;size=1;	LHFPL2	10184	LHFPL tetraspan subfamily member 2	GCAGCGGGCGTAGATGCCCA	20	1.21505	5.71854	0.955822	0.342368	0.50396
SUCLA2_2;size=1;	SUCLA2	8803	succinate-CoA ligase ADP-forming beta subunit	CCGAGGCCGGTGGTTCCGAA	20	1.21337	4.7908	0.397448	0.53705	0.689427
HYAL3;size=1;	HYAL3	8372	hyaluronidase 3	GTGTGAGGCGGACATAGGCC	20	1.21191	5.67007	1.10772	0.307758	0.466846
FLOT1_5;size=1;	FLOT1	10211	flotillin 1	TTTCACTTGTGGCCCAAATG	20	1.20868	5.90841	0.618421	0.44279	0.603708
AP3D1_3;size=1;	AP3D1	8943	adaptor related protein complex 3 subunit delta 1	GTGCAACACCTGTGTCGTAC	20	1.2077	6.64516	0.989045	0.334346	0.495678
ATP6V1C1_5;size=1;	ATP6V1C1	528	ATPase H+ transporting V1 subunit C1	CAAGAGAATCTGTTGGCTAA	20	1.20597	7.20931	1.85269	0.191277	0.323408
PLA2G15_7;size=1;	PLA2G15	23659	phospholipase A2 group XV	CACCTCCGCCCCTACCGTGT	20	1.20591	5.47688	0.513084	0.483829	0.643742
TSPAN1_3;size=1;	TSPAN1	10103	tetraspanin 1	GCCATGCAGTTTGTCAACGT	20	1.20206	6.32146	0.483788	0.496398	0.655002
SUMF1_2;size=1;	SUMF1	285362	sulfatase modifying factor 1	GTTGCCGCTCTCCGGGTACG	20	1.20028	5.59124	0.553181	0.467487	0.627442
STARD3;size=2;	STARD3	10948	StAR related lipid transfer domain containing 3	TTCGCTTCTCAGGCGGCGGA	20	1.19983	6.49157	0.910419	0.353782	0.516618
C1orf123_4;size=1;	C1orf123	NA	NA	ATAGTGGAGTTTGAGTGCCG	20	1.19833	5.28415	0.50935	0.4854	0.645187
STX3_8;size=1;	STX3	6809	syntaxin 3	CGCCATGCTGGTGGAGAATC	20	1.19807	5.00165	0.606124	0.44728	0.607959
GDAP2;size=1;	GDAP2	54834	ganglioside induced differentiation associated protein 2	AAACTGGGAAGGTGCACCTA	20	1.19793	4.78104	0.425279	0.523302	0.678676
VPS13C;size=1;	VPS13C	54832	vacuolar protein sorting 13 homolog C	TAAATTTGAAACCAATCCGG	20	1.1937	3.70355	0.386865	0.542457	0.694559
UROD;size=1;	UROD	7389	uroporphyrinogen decarboxylase	CTACCACTTCTGGATCCCGT	20	1.19164	5.44615	0.844365	0.371398	0.533166
IDS;size=1;	IDS	3423	iduronate 2-sulfatase	GGCGGCACCTGTGGTCGAGT	20	1.18858	6.04602	0.418248	0.526713	0.680812
ARHGDIA;size=1;	ARHGDIA	396	Rho GDP dissociation inhibitor alpha	CTCGGTCAACTACAAGCCCC	20	1.18682	5.50327	0.724791	0.406771	0.56966
IGF2R_4;size=1;	IGF2R	3482	insulin like growth factor 2 receptor	GCTTGTCCTGAGTTACGTGA	20	1.18134	6.44018	2.46015	0.135229	0.245468
ATP6V1A_7;size=1;	ATP6V1A	523	ATPase H+ transporting V1 subunit A	GGAGATCCTGTACTTCGCAC	20	1.18077	3.96988	0.382155	0.544897	0.69674
RRAGD_3;size=1;	RRAGD	58528	Ras related GTP binding D	GGCTCCACCTCACGGTGACC	20	1.17933	5.15957	0.364712	0.554119	0.705114
RAB14_6;size=1;	RAB14	51552	RAB14, member RAS oncogene family	GATTTGGGATACGGCAGGAC	20	1.17904	5.75714	0.515471	0.482829	0.642912
IDS_8;size=1;	IDS	3423	iduronate 2-sulfatase	AGCTCCGTCTGCGTCGCCCT	20	1.17781	5.19443	0.770063	0.392804	0.555103
OTUD6B_6;size=1;	OTUD6B	51633	OTU deubiquitinase 6B	TGAGTATATGCAAAGCCATG	20	1.17039	6.41133	1.6191	0.220676	0.361833
AP3M2_3;size=1;	AP3M2	10947	adaptor related protein complex 3 subunit mu 2	ACAACCGTTCGAAGGATGGT	20	1.16977	7.1392	0.915941	0.352365	0.51497
NIP7_2;size=1;	NIP7	51388	nucleolar pre-rRNA processing protein NIP7	TGACGTGCAACCGAAACTTG	20	1.16976	5.17932	0.418551	0.526565	0.680809
PTGES2_8;size=1;	PTGES2	80142	prostaglandin E synthase 2	AAGGACGCCAGAGCCTCGGT	20	1.16839	5.70156	0.365709	0.553584	0.704732
UROD_6;size=1;	UROD	7389	uroporphyrinogen decarboxylase	CACGTCCAGCCAGTCGTTGT	20	1.16832	6.80356	0.798926	0.384275	0.546355
PHGDH_6;size=1;	PHGDH	26227	phosphoglycerate dehydrogenase	GCGACGGCTTCGATGAAGGA	20	1.16699	5.93457	0.643464	0.433868	0.595412
ATP6V0C_6;size=1;	ATP6V0C	527	ATPase H+ transporting V0 subunit c	ACCCCAGTGCTCACTTGTAG	20	1.16634	5.08205	0.518492	0.481569	0.641591
EVA1A_8;size=1;	EVA1A	84141	eva-1 homolog A, regulator of programmed cell death	CTTGCCACACAGACTGCAGG	20	1.1661	6.02666	1.00361	0.330914	0.492236
LIPA_2;size=1;	LIPA	3988	lipase A, lysosomal acid type	AGAATGAAGTTAATGGAAGC	20	1.16415	5.20146	0.335391	0.570329	0.718633
HGSNAT_6;size=1;	HGSNAT	138050	heparan-alpha-glucosaminide N-acetyltransferase	ACGTGATGTCTCGAAGAGAA	20	1.16114	6.87839	2.55597	0.128334	0.234913
CD74_3;size=1;	CD74	972	CD74 molecule	CATGCTGGGCCGGCGCCCTG	20	1.15977	5.42726	0.378097	0.547016	0.698676
GCK_5;size=1;	GCK	2645	glucokinase	AGACGCTATCAAACGGAGAG	20	1.15861	6.53965	2.04193	0.17117	0.296449
CLN5_8;size=1;	CLN5	1203	CLN5 intracellular trafficking protein	GTATACTTAGCTTGACAATA	20	1.15701	5.4357	0.744663	0.400548	0.563121
SIK3_3;size=1;	SIK3	23387	SIK family kinase 3	GAACTTTCCACTCAGCACGC	20	1.15685	5.75114	1.57352	0.226705	0.369774
HVCN1_7;size=1;	HVCN1	84329	hydrogen voltage gated channel 1	ACCCACACCAGTCTCAGGCG	20	1.15635	7.18532	1.98724	0.176698	0.304087
SPARCL1_6;size=1;	SPARCL1	8404	SPARC like 1	CATGAACAGTCAGCAGAACA	20	1.15495	7.37953	0.545487	0.47055	0.630492
LMBRD1_8;size=1;	LMBRD1	55788	LMBR1 domain containing 1	TGGTCGACCTTTGCCAGCAA	20	1.15474	5.59743	0.652449	0.430737	0.59261
CCNY_3;size=1;	CCNY	219771	cyclin Y	CTACCAGGGACCCAGATGGA	20	1.15423	6.08828	0.54412	0.471098	0.630887
CTSK_4;size=1;	CTSK	1513	cathepsin K	TACAGAGCAAAGCTCACCAC	20	1.15121	5.46412	0.82985	0.375441	0.537179
EGF_8;size=1;	EGF	1950	epidermal growth factor	TGGCTATAACCAGACGGCCA	20	1.15082	5.72963	0.90097	0.356227	0.519225
DPP4_7;size=1;	DPP4	1803	dipeptidyl peptidase 4	GACACCGTGGAAGGTTCTTC	20	1.1501	6.33811	0.827821	0.376011	0.537852
ARHGEF18_3;size=1;	ARHGEF18	23370	Rho/Rac guanine nucleotide exchange factor 18	CACGCCAAGCCGCCGCACGA	20	1.149	5.54617	0.682606	0.420485	0.583674
SDC3_7;size=1;	SDC3	9672	syndecan 3	CACAGGCTGGATGTTCGTGG	20	1.14685	7.04479	1.5366	0.232205	0.376999
NPC2_8;size=1;	NPC2	10577	NPC intracellular cholesterol transporter 2	CATCAGGATGCCATGCACCA	20	1.14662	7.12894	1.64527	0.216876	0.356856
LMBRD1;size=1;	LMBRD1	55788	LMBR1 domain containing 1	AGCTGCCAACATTCCAATCA	20	1.14298	7.11834	3.00077	0.101364	0.193663
VPS33B_6;size=1;	VPS33B	26276	VPS33B late endosome and lysosome associated	TTGGATCAACACTGTAGCTC	20	1.14169	5.82716	1.10823	0.307649	0.466783
OR9I1_3;size=1;	OR9I1	219954	olfactory receptor family 9 subfamily I member 1	GGCAAAACGGTCATCTCCTA	20	1.14155	6.66686	0.364035	0.554483	0.705352
PPT2_3;size=1;	PPT2	9374	palmitoyl-protein thioesterase 2	TGACCGGCTTGTAGGACGCG	20	1.14115	5.88307	0.922217	0.350764	0.513527
SLC44A2_8;size=1;	SLC44A2	57153	solute carrier family 44 member 2	AATGAGACGACCTATGAGGA	20	1.14092	6.01758	0.776914	0.390754	0.553121
RDH14_5;size=1;	RDH14	57665	retinol dehydrogenase 14	GGACCCTGGGCCCCACGAAC	20	1.13798	4.55031	0.460267	0.506909	0.664297
AARS_8;size=1;	AARS	NA	NA	TCATCCAGCAACTCGGACAC	20	1.13647	4.12726	0.475272	0.500159	0.65801
P2RY2_6;size=1;	P2RY2	5029	purinergic receptor P2Y2	GAAGGGCCAGTGGTCGCCGC	20	1.13326	5.32645	0.536666	0.474103	0.634116
NQO1_8;size=1;	NQO1	1728	NAD(P)H quinone dehydrogenase 1	CTTCAACTATGCCATGAAGG	20	1.13103	6.54327	2.93252	0.105027	0.199166
SPCS2;size=1;	SPCS2	9789	signal peptidase complex subunit 2	GGCAGGCTCCAAGCGTGCGT	20	1.12997	5.32016	0.417601	0.527029	0.681147
GNB4_4;size=1;	GNB4	59345	G protein subunit beta 4	GTCATCTAAAAAACGACAGC	20	1.12925	5.81528	0.522142	0.480053	0.640428
NTC_Avana_162_B;size=1;	NTC_Avana_162_B	NA	NA	TTTAAACCGTTACACAGTC	19	1.12842	6.06248	0.867911	0.364975	0.527361
AQP2_7;size=1;	AQP2	359	aquaporin 2	TCTCCGAGCCGCCTTCTACG	20	1.12656	6.25801	1.95315	0.180257	0.308658
RPTOR_3;size=1;	RPTOR	57521	regulatory associated protein of MTOR complex 1	TGGTGTGGACCCTCCCGATG	20	1.12572	4.04015	0.722064	0.409287	0.572179
TMEM97_8;size=1;	TMEM97	27346	transmembrane protein 97	GGGCGCCCCTCACCTCGACT	20	1.12496	4.75824	0.283192	0.601714	0.743408
PSMD7_4;size=1;	PSMD7	5713	proteasome 26S subunit, non-ATPase 7	CATCATTGATGTGAAGCCGA	20	1.12061	5.44509	0.431712	0.520216	0.675846
PAFAH1B2_8;size=1;	PAFAH1B2	5049	platelet activating factor acetylhydrolase 1b catalytic subunit 2	ATATTCAAGGAGATGACCGA	20	1.11385	5.51158	0.5207	0.480651	0.64073
SACS_6;size=1;	SACS	26278	sacsin molecular chaperone	AAACTATAATACCTCGGGTT	20	1.11296	5.43958	0.438884	0.516815	0.672785
MRPL27;size=1;	MRPL27	51264	mitochondrial ribosomal protein L27	TACGCATCCAAGAAGTCGGG	20	1.11062	5.35882	0.454709	0.509451	0.666565
CD1B_4;size=1;	CD1B	910	CD1b molecule	GGTACTATTGGTAAAGGACG	20	1.10998	6.68482	1.94162	0.181481	0.310354
CBX5_6;size=1;	CBX5	23468	chromobox 5	ACCCAGGGAGCACAATACTT	20	1.10976	6.4844	0.501471	0.488744	0.647833
HCN1_5;size=1;	HCN1	348980	hyperpolarization activated cyclic nucleotide gated potassium channel 1	CTGGCTCCCAAACATGCGGA	20	1.1082	5.14455	0.362051	0.555552	0.706112
TFG_2;size=1;	TFG	10342	trafficking from ER to golgi regulator	TCCACCAATATTCCTGAAAA	20	1.1079	6.14192	0.77494	0.391343	0.553627
EIF2AK2_6;size=1;	EIF2AK2	5610	eukaryotic translation initiation factor 2 alpha kinase 2	TATCAAGAACTGCCTAATTC	20	1.10768	6.81557	0.714473	0.410061	0.572993
NTC_Avana_259_B;size=1;	NTC_Avana_259_B	NA	NA	CCAGGTGTATAATGAAACG	19	1.10356	6.81334	0.696568	0.415868	0.579011
LMCD1_8;size=1;	LMCD1	29995	LIM and cysteine rich domains 1	GGTGCATGAGCTGGCGGCGG	20	1.10031	5.52941	0.311061	0.584523	0.729754
AASDHPPT;size=1;	AASDHPPT	60496	aminoadipate-semialdehyde dehydrogenase-phosphopantetheinyl transferase	TTAAAGTTGAAATTCGGGTA	20	1.10027	6.31212	0.855393	0.368369	0.530664
BLOC1S1_8;size=1;	BLOC1S1	2647	biogenesis of lysosomal organelles complex 1 subunit 1	CCTCATGGTCCAGCTTTCTC	20	1.09932	6.73657	2.3684	0.142256	0.255318
PPP3CC_6;size=1;	PPP3CC	5533	protein phosphatase 3 catalytic subunit gamma	GTTGTGGGTATAGTGCTCCA	20	1.09889	6.04685	0.674792	0.423104	0.585746
FAM126A_5;size=1;	FAM126A	84668	family with sequence similarity 126 member A	TCAAAGAGCTGGTGACAGAC	20	1.09871	5.95697	0.4812	0.497536	0.656069
EMD_2;size=1;	EMD	2010	emerin	GCCGGTACAACATCCCGCAC	20	1.0979	6.18769	0.428018	0.521984	0.677407
KLC1_5;size=1;	KLC1	3831	kinesin light chain 1	GACGTCTGTAAAGTGCCCCA	20	1.09644	6.51746	1.98839	0.17658	0.303927
LAMTOR2_4;size=1;	LAMTOR2	28956	late endosomal/lysosomal adaptor, MAPK and MTOR activator 2	GCGCCCCAAGGCTTTGACCC	20	1.0932	4.68617	0.753188	0.399614	0.562205
ANPEP_5;size=1;	ANPEP	290	alanyl aminopeptidase, membrane	TGGAGCCCTTAAAAACGTAC	20	1.09039	5.92967	0.71831	0.408832	0.571677
TSTA3_5;size=1;	TSTA3	7264	tissue specific transplantation antigen P35B	CCCTGTCACTAGAATCCGCA	20	1.08975	6.44871	0.606329	0.447204	0.60794
CLCN6_6;size=1;	CLCN6	1185	chloride voltage-gated channel 6	CATTGGAGTCTGCACTGGCC	20	1.08822	6.28615	2.03347	0.17201	0.297561
CTSA;size=1;	CTSA	5476	cathepsin A	CCGGCTGCAGCTCACTAGAT	20	1.08429	6.1982	1.11956	0.305268	0.464423
MCUR1;size=1;	MCUR1	63933	mitochondrial calcium uniporter regulator 1	TGCCGCCCGGTCTTCCGCTG	20	1.08297	5.34683	0.303042	0.589362	0.73327
TMED1_5;size=1;	TMED1	11018	transmembrane p24 trafficking protein 1	GTTCACGTTCCTGTTGCCGG	20	1.08205	6.75635	0.944529	0.345157	0.506993
DCTN5_6;size=1;	DCTN5	84516	dynactin subunit 5	ATGAATGACTGTATTATCCG	20	1.07334	6.81194	0.547304	0.469824	0.629871
EMD_7;size=1;	EMD	2010	emerin	CGCCGGTACAACATCCCGCA	20	1.07048	5.92379	0.656347	0.42939	0.591431
LRRC59_8;size=1;	LRRC59	55379	leucine rich repeat containing 59	ATACTGACCAGCTCCTTCAC	20	1.06513	6.00236	0.583828	0.455611	0.615785
ZNF646_4;size=1;	ZNF646	9726	zinc finger protein 646	GCTCCATCCATCTCCCAACC	20	1.06501	6.53272	1.60809	0.221887	0.363402
CRAT_2;size=1;	CRAT	1384	carnitine O-acetyltransferase	CACTCCTCCTCACTCACGAT	20	1.06372	6.13021	0.941548	0.345899	0.507677
USP25_6;size=1;	USP25	29761	ubiquitin specific peptidase 25	GCCTTTGTTGTAATACCGTG	20	1.0636	6.38084	0.769124	0.393086	0.555436
HNRNPM_5;size=1;	HNRNPM	4670	heterogeneous nuclear ribonucleoprotein M	GTAATACCAGCTATGTTCAA	20	1.06311	5.64277	0.273264	0.608103	0.747963
SRGAP1_8;size=1;	SRGAP1	57522	SLIT-ROBO Rho GTPase activating protein 1	CATATCTTGTATCGTCTGCA	20	1.06222	7.32912	0.971586	0.338528	0.500513
URGCP_8;size=1;	URGCP	55665	upregulator of cell proliferation	TTCCATAGATGGTACAAATG	20	1.05608	6.18681	2.57407	0.12708	0.233045
MANF_8;size=1;	MANF	7873	mesencephalic astrocyte derived neurotrophic factor	TGAGCGTGCTGCCGGGCAGC	20	1.05228	4.94298	0.597617	0.450429	0.610851
KLC4_2;size=1;	KLC4	89953	kinesin light chain 4	CTGCAGACACTCAATGGTCT	20	1.05198	6.15316	0.356703	0.558456	0.708823
NTC_23_A;size=1;	NTC_23_A	NA	NA	TCTAGATTTCCACGGCCGA	19	1.0498	5.89324	0.75306	0.397963	0.56054
VAMP7_8;size=1;	VAMP7	6845	vesicle associated membrane protein 7	GATGGAGACTCAAGCCCAAG	20	1.04878	6.44182	1.06719	0.316494	0.476834
VBP1_2;size=1;	VBP1	7411	VHL binding protein 1	GAATCTGGTCTCCATTGAGT	20	1.04674	5.573	0.647252	0.432544	0.594481
TPCN2_7;size=1;	TPCN2	219931	two pore segment channel 2	GTAGCGCACGTCCGCCGTGC	20	1.04621	5.21996	0.476608	0.499566	0.657646
TPCN1_8;size=1;	TPCN1	53373	two pore segment channel 1	GCTGCTGCTCTCCCTGTGCG	20	1.04619	5.94135	0.479527	0.498273	0.656544
TAX1BP3;size=1;	TAX1BP3	30851	Tax1 binding protein 3	CTCTGAAGACAAGACGGACA	20	1.04608	6.8865	0.600122	0.449498	0.610073
HLA-DRB5_7;size=1;	HLA-DRB5	3127	major histocompatibility complex, class II, DR beta 5	TTTCTTCAACGGGACGGAGC	20	1.04599	4.70814	0.372479	0.549976	0.701184
CTNND2_8;size=1;	CTNND2	1501	catenin delta 2	CAGTTTCAGTGGCAGTCACA	20	1.04265	6.18973	0.633027	0.437551	0.598849
UNC93B1;size=1;	UNC93B1	81622	unc-93 homolog B1, TLR signaling regulator	TGGATGATGTTCCTCGCTGT	20	1.04235	6.59404	0.346951	0.563827	0.712842
ATP6V0D2_3;size=1;	ATP6V0D2	245972	ATPase H+ transporting V0 subunit d2	GGGCCTGGTTCGAGGATGCA	20	1.04146	6.02858	0.502809	0.488174	0.647507
SLC2A13_2;size=1;	SLC2A13	114134	solute carrier family 2 member 13	CAGGCTGGTGCTCGATTCGG	20	1.04106	5.83944	0.451291	0.511025	0.668114
PLD3_3;size=1;	PLD3	23646	phospholipase D family member 3	CCATGAATGAGATTGAGGCG	20	1.04089	6.53206	0.72715	0.406024	0.569196
AP3B1_4;size=1;	AP3B1	8546	adaptor related protein complex 3 subunit beta 1	AAAGAAGAAGCCGTATACTA	20	1.04016	6.28003	0.564023	0.463228	0.623053
SLC25A6;size=1;	SLC25A6	293	solute carrier family 25 member 6	GACCCGCTCGATCGGAGCCA	20	1.03859	5.39086	0.307175	0.586858	0.731371
DGKQ_3;size=1;	DGKQ	1609	diacylglycerol kinase theta	GAGGATCCCGTGCACGAGTG	20	1.0362	6.33423	0.441477	0.515595	0.671959
MAP4K4;size=1;	MAP4K4	9448	mitogen-activated protein kinase kinase kinase kinase 4	GCCTGCTGACCGAGCGCGAG	20	1.03606	4.94695	0.357463	0.558041	0.708522
PRKACB_7;size=1;	PRKACB	5567	protein kinase cAMP-activated catalytic subunit beta	TGGTTATGGAATATGTCCCT	20	1.03575	6.35018	0.623478	0.440965	0.602214
HID1_5;size=1;	HID1	283987	HID1 domain containing	CCTGTCCCGCATCCATCGTG	20	1.03527	6.09623	0.455205	0.509223	0.666413
MMRN1_3;size=1;	MMRN1	22915	multimerin 1	CATTTCGGCCCACTGTATCC	20	1.03432	5.70058	0.806824	0.38199	0.543868
VAMP7_7;size=1;	VAMP7	6845	vesicle associated membrane protein 7	AACTCGCTATTCATGGCATA	20	1.03407	6.19063	0.794293	0.385625	0.547676
RCC2_6;size=1;	RCC2	55920	regulator of chromosome condensation 2	CCCGCCTTGCCTGCTGTCGC	20	1.0334	6.6376	0.825494	0.376667	0.538533
SLC25A18_6;size=1;	SLC25A18	83733	solute carrier family 25 member 18	CCGCCCGAGCCGTCTTCATC	20	1.0301	6.14372	0.643724	0.433777	0.595412
KHDRBS1_4;size=1;	KHDRBS1	10657	KH RNA binding domain containing, signal transduction associated 1	CGAAGACCGGCTCATGCGCG	20	1.02976	5.38775	1.52131	0.234237	0.379629
CEP41_3;size=1;	CEP41	95681	centrosomal protein 41	ATCAAATCAAGACTGGACAC	20	1.02637	7.37519	0.588766	0.453744	0.614303
HLA-DQA2_7;size=1;	HLA-DQA2	3118	major histocompatibility complex, class II, DQ alpha 2	CTGGTAGAAGTTCACACCAT	20	1.02548	6.40502	0.853536	0.368876	0.530898
GLB1_2;size=1;	GLB1	2720	galactosidase beta 1	GCCGGTCCTTCCAGTAGAAG	20	1.02532	6.11433	0.723605	0.407147	0.56992
CHID1_2;size=1;	CHID1	66005	chitinase domain containing 1	TTTGACAGGGTAGTGTGAAC	20	1.02461	5.2839	1.03402	0.323595	0.484418
CADM4_4;size=1;	CADM4	199731	cell adhesion molecule 4	CCGGACGGGACCGCGGAACG	20	1.02409	5.1929	0.291437	0.596517	0.739021
MRPS7_3;size=1;	MRPS7	51081	mitochondrial ribosomal protein S7	GTTCCTCTGCAGAAGCGGCA	20	1.02166	4.67613	0.276051	0.606295	0.746805
OSBPL2_6;size=1;	OSBPL2	9885	oxysterol binding protein like 2	AAACCATTTAATCCACTCTT	20	1.02157	6.47419	0.646002	0.43298	0.594875
DCD_5;size=1;	DCD	117159	dermcidin	ATACTCACAGGCACAGACCA	20	1.02125	6.71272	0.608029	0.446579	0.607559
PI4KB_7;size=1;	PI4KB	5298	phosphatidylinositol 4-kinase beta	TGGTGGTCAAAGCCAGCAGT	20	1.01769	5.37078	0.541647	0.472091	0.63192
TRPS1_4;size=1;	TRPS1	7227	transcriptional repressor GATA binding 1	GCCTATAGGTACAGAAAGCA	20	1.01643	6.02824	0.673384	0.423579	0.586268
CECR1_6;size=1;	CECR1	NA	NA	GAGCCCCATGGCCATTCGGA	20	1.01558	5.73914	0.4078	0.531859	0.685186
ARL8A_6;size=1;	ARL8A	127829	ADP ribosylation factor like GTPase 8A	CGAGGACATGATCCCCACCG	20	1.01427	6.40311	0.83345	0.374432	0.536235
JAK1_3;size=1;	JAK1	3716	Janus kinase 1	TCCCATACCTCATCCGGTAG	20	1.01286	5.53165	0.275293	0.606785	0.747101
INPPL1_7;size=1;	INPPL1	3636	inositol polyphosphate phosphatase like 1	GTACCTCAAAGGCCTGCACG	20	1.01248	6.45885	0.444874	0.514005	0.670836
FAM98A_7;size=1;	FAM98A	25940	family with sequence similarity 98 member A	CACAGAGTTTGGTAAACTCG	20	1.01213	5.71929	0.860183	0.367065	0.529449
GAK_3;size=1;	GAK	2580	cyclin G associated kinase	GCGACCAGAGTGACTTCGTG	20	1.01105	5.22851	0.316426	0.581331	0.726891
CPQ_6;size=1;	CPQ	10404	carboxypeptidase Q	TTCTTGGAGCCACTCAGTCT	20	1.00886	5.77101	0.457293	0.508267	0.665531
RALBP1_2;size=1;	RALBP1	10928	ralA binding protein 1	TTTCCTGGATTGTACCGCAC	20	1.00859	5.13907	0.404077	0.533715	0.686968
DNAJC6_6;size=1;	DNAJC6	9829	DnaJ heat shock protein family (Hsp40) member C6	GCGGCATCATCAATTCTGGT	20	1.00826	6.92346	2.6048	0.124984	0.229756
ZFYVE26_8;size=1;	ZFYVE26	23503	zinc finger FYVE-type containing 26	CATTCCAGAGAACATCCTCG	20	1.00782	6.89953	1.56792	0.227497	0.370814
PAAF1_4;size=1;	PAAF1	80227	proteasomal ATPase associated factor 1	AGGCTTCCAATGGAGAACTC	20	1.0076	5.90999	0.750239	0.398828	0.561363
NF2_3;size=1;	NF2	4771	neurofibromin 2	AACCCAAGACGTTCACCGTG	20	1.00607	7.63663	1.23328	0.282263	0.437207
CCT3;size=1;	CCT3	7203	chaperonin containing TCP1 subunit 3	GGTCCGGCTAATTTCGATCA	20	1.0053	5.10575	0.229848	0.637933	0.770466
CCP110_4;size=1;	CCP110	9738	centriolar coiled-coil protein 110	GAGATACTTTCAGACTGAGC	20	1.00472	5.39243	0.304283	0.588608	0.732784
CLTCL1_6;size=1;	CLTCL1	8218	clathrin heavy chain like 1	TCTCTGCAGAGATAGGCCGT	20	1.00118	6.52759	1.49835	0.237653	0.383534
PRKCSH_8;size=1;	PRKCSH	5589	protein kinase C substrate 80K-H	GGCCACCATCCCATTTGATC	20	1.00058	6.46423	0.366304	0.553265	0.704551
TOMM40L_7;size=1;	TOMM40L	84134	translocase of outer mitochondrial membrane 40 like	GCAGCTCATCGAAGCTCCCA	20	0.998521	4.80834	0.300453	0.590942	0.734352
HCN1_6;size=1;	HCN1	348980	hyperpolarization activated cyclic nucleotide gated potassium channel 1	ATGAAGCCGTACTGCCGCCG	20	0.996806	6.18734	0.390119	0.540783	0.692861
LYST_8;size=1;	LYST	1130	lysosomal trafficking regulator	TTTGAGCTGAAGTAACGCTT	20	0.996337	5.3425	0.386348	0.542724	0.694677
TPD52L2_3;size=1;	TPD52L2	7165	TPD52 like 2	AGCTGAAACAGAACCTGTCC	20	0.995437	5.42752	0.254551	0.620564	0.757208
ARSB_7;size=1;	ARSB	411	arylsulfatase B	GACCTAGGCTGGAACGACGT	20	0.9931	5.587	0.740377	0.401878	0.564659
RUBCN_2;size=1;	RUBCN	9711	rubicon autophagy regulator	AAGCCACATTCGCTCCCATT	20	0.993075	6.34419	0.551556	0.468132	0.628236
LAMP2_6;size=1;	LAMP2	3920	lysosomal associated membrane protein 2	CATTATATGTCACAGTGCCA	20	0.992741	7.04466	1.20848	0.287093	0.442796
PXK;size=1;	PXK	54899	PX domain containing serine/threonine kinase like	TGAAAAATAAGATCGGTAGA	20	0.992417	6.74031	0.643773	0.43376	0.595412
TMED7_2;size=1;	TMED7	51014	transmembrane p24 trafficking protein 7	GGTGATCTCAGAGGCGCCGC	20	0.99178	4.19516	0.324568	0.576555	0.7229
MCOLN2_8;size=1;	MCOLN2	255231	mucolipin 2	TCCATAACCAAGGGTCCCCA	20	0.99073	6.49279	0.778755	0.390206	0.552411
PON2_8;size=1;	PON2	5445	paraoxonase 2	ATCAGCACTTTCATAGACAA	20	0.989275	6.83835	0.392262	0.539687	0.691678
AP4M1_6;size=1;	AP4M1	9179	adaptor related protein complex 4 subunit mu 1	CCTGAGGTGGTTGCAAGCGG	20	0.988503	5.60438	0.523879	0.479335	0.639684
VAMP7_2;size=1;	VAMP7	6845	vesicle associated membrane protein 7	AAGAGGTTCCAGACTACTTA	20	0.986816	6.39016	0.751333	0.398492	0.561088
UROD_3;size=1;	UROD	7389	uroporphyrinogen decarboxylase	CAGCACGTGTCGCTCTCCTG	20	0.984954	5.51478	0.486948	0.495015	0.653537
CTSH_8;size=1;	CTSH	1512	cathepsin H	CTGTTGGAGTTACCTTGCCC	20	0.983261	5.89568	0.471449	0.501864	0.659833
HID1_2;size=1;	HID1	283987	HID1 domain containing	TCACCACAGTGCTCCTCCGG	20	0.982565	5.68486	0.586023	0.45478	0.615148
GUSB;size=1;	GUSB	2990	glucuronidase beta	CGCACTGACCACGATGGCAT	20	0.979281	5.4221	0.410985	0.53028	0.683797
WWC1_8;size=1;	WWC1	23286	WW and C2 domain containing 1	CATCGACTCTTAAGGTCTTC	20	0.978801	6.27863	1.89301	0.186755	0.317372
APOA4_7;size=1;	APOA4	337	apolipoprotein A4	TGGCCTTGAGCTCGTCGGCG	20	0.978659	6.18461	0.713046	0.410519	0.573566
DNAJB1_7;size=1;	DNAJB1	3337	DnaJ heat shock protein family (Hsp40) member B1	GGCTTCCCTATGGGCATGGG	20	0.97725	5.52329	0.346499	0.564079	0.712949
FAM98A_6;size=1;	FAM98A	25940	family with sequence similarity 98 member A	AGCCAATGGGACCAGCCCAC	20	0.977224	6.01392	0.557625	0.465733	0.625784
SLC2A8_2;size=1;	SLC2A8	29988	solute carrier family 2 member 8	GGCCTTCCAGCAGCTGTCGG	20	0.976954	5.76318	0.405276	0.533116	0.686492
VPS16_5;size=1;	VPS16	64601	VPS16 core subunit of CORVET and HOPS complexes	CACTGAGTTTGGTTCCGGAG	20	0.976789	5.69868	0.583629	0.455686	0.615818
POLR2B_4;size=1;	POLR2B	5431	RNA polymerase II subunit B	CAGTTGCATAATACGTTGTG	20	0.971998	5.46566	0.265221	0.61339	0.75206
SLC25A23;size=1;	SLC25A23	79085	solute carrier family 25 member 23	TCAGCAGTACAGCCACGACT	20	0.970526	5.50502	0.243498	0.628199	0.763487
MARCH9_5;size=1;	2024-03-09	NA	NA	GTGGCAGGCCATCTCCCTGA	20	0.96935	5.71138	0.33575	0.570125	0.718451
BST1_8;size=1;	BST1	683	bone marrow stromal cell antigen 1	ACAGTCTTCTGATGTAGGGC	20	0.969257	6.36381	0.579493	0.45726	0.617075
PPP2R2D_8;size=1;	PPP2R2D	55844	protein phosphatase 2 regulatory subunit Bdelta	CCTGTGTGACATGCGCTCCT	20	0.967994	6.23802	0.400908	0.535304	0.688161
SSR1_8;size=1;	SSR1	6745	signal sequence receptor subunit 1	TTTATGTATATGTTCCTTGC	20	0.9677	6.18122	0.94348	0.345418	0.507314
PTPA_3;size=1;	PTPA	5524	protein phosphatase 2 phosphatase activator	TATACATGCGGATGAGACCC	20	0.965849	4.21807	0.282875	0.602883	0.744133
PSAPL1;size=1;	PSAPL1	768239	prosaposin like 1 (gene/pseudogene)	TGTCAGACTCCGTGGCGTCA	20	0.965071	6.77019	0.672982	0.423714	0.586326
SCCPDH;size=1;	SCCPDH	51097	saccharopine dehydrogenase (putative)	CAGACGCGCCGAACACCACC	20	0.965004	5.76719	0.420125	0.525798	0.680438
CTSB_5;size=1;	CTSB	1508	cathepsin B	ATGGAAAGAGGGCCTGCTCC	20	0.964012	5.94354	0.766661	0.393828	0.555931
NCK2_3;size=1;	NCK2	8440	NCK adaptor protein 2	TGCTGGACGACTCCAAGACG	20	0.963061	6.91708	0.657706	0.428922	0.590996
GSTM1_7;size=1;	GSTM1	2944	glutathione S-transferase mu 1	GGGAGTTCCTCCAAGTACTT	20	0.962703	6.39217	1.21162	0.286443	0.441966
GSK3A_3;size=1;	GSK3A	2931	glycogen synthase kinase 3 alpha	AGATCTCACCTTCTCGCCAC	20	0.962173	5.65315	0.869541	0.364518	0.526977
TMBIM1_6;size=1;	TMBIM1	64114	transmembrane BAX inhibitor motif containing 1	TGGCTGCCCATAGCCCCCAG	20	0.962125	6.25489	0.354801	0.559495	0.709314
SEC11C_7;size=1;	SEC11C	90701	SEC11 homolog C, signal peptidase complex subunit	TCATCTCCCCGCGTCCGGCT	20	0.962123	4.95632	0.41671	0.527464	0.681636
RIMS3;size=1;	RIMS3	9783	regulating synaptic membrane exocytosis 3	GCAGATTTCACCGCTAATGC	20	0.961737	6.03108	0.696629	0.415847	0.579011
RUFY2_7;size=1;	RUFY2	55680	RUN and FYVE domain containing 2	CAGTTCCAAAGGGCCCCAGA	20	0.960478	5.03434	0.366371	0.553229	0.704551
CA4_6;size=1;	CA4	762	carbonic anhydrase 4	CACACCGACCTGCGATGAGA	20	0.959938	6.01274	0.381387	0.545296	0.696852
HPSE_3;size=1;	HPSE	10855	heparanase	GATGAGGAACCGCGGGTCCG	20	0.959104	5.50848	0.44815	0.51248	0.669577
PURA;size=1;	PURA	5813	purine rich element binding protein A	TTCCTGAAGATCGCCGAGGT	20	0.957841	5.21395	0.406427	0.532542	0.6859
OSCP1_2;size=1;	OSCP1	127700	organic solute carrier partner 1	CTGGTTCAGTTTCATAATGG	20	0.957317	5.90088	0.412124	0.529718	0.683414
GSTM1_8;size=1;	GSTM1	2944	glutathione S-transferase mu 1	ACCTTGTTTCCTGCAAACCA	20	0.957228	6.68437	0.658422	0.428675	0.590725
NUP54_3;size=1;	NUP54	53371	nucleoporin 54	TTTTCTGCCCCAACTAACAC	20	0.956806	4.64785	0.358348	0.55756	0.708061
SLC25A11_2;size=1;	SLC25A11	8402	solute carrier family 25 member 11	CAGGAACTTGACGGACTTAG	20	0.954796	4.40377	0.209032	0.653493	0.782074
STAT2_4;size=1;	STAT2	6773	signal transducer and activator of transcription 2	GGTGGACCTACGCAACGCCC	20	0.954784	5.40379	0.343321	0.565853	0.714196
SPACA3_5;size=1;	SPACA3	124912	sperm acrosome associated 3	AACCGCTTGTGAAATAAGCA	20	0.954266	6.96459	1.4288	0.248402	0.397258
TIGAR;size=1;	TIGAR	57103	TP53 induced glycolysis regulatory phosphatase	CCTGTGTTTACACCGCCCGG	20	0.954178	5.48594	0.305525	0.587855	0.732233
DIS3L2_6;size=1;	DIS3L2	129563	DIS3 like 3'-5' exoribonuclease 2	CAAAGAACAGGTCCACACGA	20	0.953541	5.92319	0.245492	0.626805	0.762723
OTUD6B_4;size=1;	OTUD6B	51633	OTU deubiquitinase 6B	TTAGGAAAAGAAAGCTGCAT	20	0.953358	6.173	1.484	0.23982	0.386317
CDC123_8;size=1;	CDC123	8872	cell division cycle 123	AAGCAGAAAGATGTCGCTGA	20	0.951787	4.12359	0.200892	0.659835	0.786595
ME2_7;size=1;	ME2	4200	malic enzyme 2	CCACATCAATACACACTGGC	20	0.950729	6.83215	1.13397	0.301993	0.460808
SAMM50_5;size=1;	SAMM50	25813	SAMM50 sorting and assembly machinery component	AAATTTCTTTCAGCACGCCA	20	0.947434	5.8122	0.581248	0.456592	0.616484
MCOLN1_3;size=1;	MCOLN1	57192	mucolipin 1	AGTATTTGAGACGACGGCGA	20	0.945416	5.44724	0.4602	0.50694	0.664297
SWAP70_8;size=1;	SWAP70	23075	switching B cell complex subunit SWAP70	ACAAAGAAGCCCGCCAGCGT	20	0.941727	5.40807	0.243243	0.628377	0.763549
PPME1;size=1;	PPME1	51400	protein phosphatase methylesterase 1	CTGCCCCCGCTGCCGGGTAG	20	0.940719	5.00824	0.376338	0.547939	0.699482
API5;size=1;	API5	8539	apoptosis inhibitor 5	AAGACAGCAACTTGTAGAGT	20	0.940551	6.13092	0.359808	0.556767	0.707204
LMAN2L_2;size=1;	LMAN2L	81562	lectin, mannose binding 2 like	GAGGGAGCCGTTGTTCACCA	20	0.940207	5.28801	0.228085	0.639216	0.771782
CBX3_5;size=1;	CBX3	11335	chromobox 3	AAAATGGGAAAAAAACAGAA	20	0.940192	5.50585	0.354978	0.559399	0.709267
MAP2K6_4;size=1;	MAP2K6	5608	mitogen-activated protein kinase kinase 6	TTATGGCGCACTGTTTCGGG	20	0.940008	5.93985	1.50694	0.236367	0.382148
HNRNPDL;size=1;	HNRNPDL	9987	heterogeneous nuclear ribonucleoprotein D like	CGACAGCTCCGTCACTATGG	20	0.939917	6.24098	0.356348	0.55865	0.708921
AP3S1_7;size=1;	AP3S1	1176	adaptor related protein complex 3 subunit sigma 1	TGGTAGAACTTGGAGAGCCG	20	0.938265	3.02214	0.129054	0.723973	0.832532
SGK2_7;size=1;	SGK2	10110	serum/glucocorticoid regulated kinase 2	TTCCTCAAAGTCATCGGCAA	20	0.936429	6.1773	0.486474	0.495222	0.653739
SNCA_6;size=1;	SNCA	6622	synuclein alpha	GTGGTGCATGGTGTGGCAAC	20	0.935229	6.87899	1.01568	0.327988	0.489588
AKAP12;size=1;	AKAP12	9590	A-kinase anchoring protein 12	GCTTGGCCAGATTCGGCTGG	20	0.932201	6.33008	0.666129	0.426038	0.588514
WNT3_7;size=1;	WNT3	7473	Wnt family member 3	TTCACGCCCTCGGCCACGCT	20	0.932046	5.94516	0.570557	0.460692	0.620549
CLIC4_6;size=1;	CLIC4	25932	chloride intracellular channel 4	TGACGACTGTTGACCTGAAA	20	0.929329	6.60303	0.497996	0.490232	0.649094
ASPSCR1_4;size=1;	ASPSCR1	79058	ASPSCR1 tether for SLC2A4, UBX domain containing	CCCAGTCTGCGTGTACACGA	20	0.929054	5.95987	0.310007	0.585154	0.730314
PML_5;size=1;	PML	5371	promyelocytic leukemia	TCACCAGGTCAACGTCAATA	20	0.926207	7.00755	0.619415	0.44243	0.603424
PLEKHA7;size=1;	PLEKHA7	144100	pleckstrin homology domain containing A7	ACTTTGGGCTTCGCCTTAGT	20	0.925518	4.87494	0.259831	0.616991	0.754696
PRF1_3;size=1;	PRF1	5551	perforin 1	CTGGGAAGGAGCCCGAGCGG	20	0.924609	4.56433	0.26303	0.614848	0.752844
OR56A4_8;size=1;	OR56A4	120793	olfactory receptor family 56 subfamily A member 4	ATGATAGACGGGTATCTCAA	20	0.924467	6.15693	0.57779	0.457911	0.61759
ADK_8;size=1;	ADK	132	adenosine kinase	AGCAGCAAGATTAGCTATGA	20	0.923792	6.08417	0.435773	0.518285	0.674146
CTSV;size=1;	CTSV	1515	cathepsin V	CAGTATGTCAAGGAGAACGG	20	0.923451	7.10296	0.598235	0.450199	0.610735
NDRG2_6;size=1;	NDRG2	57447	NDRG family member 2	CCAGCCACTGTTTCAGTTCG	20	0.919914	6.91616	0.610748	0.445583	0.606686
POLDIP2_4;size=1;	POLDIP2	26073	DNA polymerase delta interacting protein 2	GCAGGCCAGACTGTATGACC	20	0.919909	5.50491	0.321889	0.578118	0.724251
HBS1L;size=1;	HBS1L	10767	HBS1 like translational GTPase	TATTGTATTTCGCCGTCAAC	20	0.916661	6.36432	0.44801	0.512545	0.669588
LYST_5;size=1;	LYST	1130	lysosomal trafficking regulator	GAGACGCACATGGCAACCCT	20	0.912061	7.00875	0.442511	0.51511	0.671665
FBXO2_6;size=1;	FBXO2	26232	F-box protein 2	CTCGTCCAGGTACGCGGCGG	20	0.908995	4.16866	0.210378	0.652459	0.78154
VAMP4_6;size=1;	VAMP4	8674	vesicle associated membrane protein 4	ATGTGATATAGAAAGCTTAT	20	0.906686	6.77896	0.574357	0.459227	0.618785
NNT_7;size=1;	NNT	23530	nicotinamide nucleotide transhydrogenase	CCCTGAGCAATTGTGACTCT	20	0.905826	5.94545	0.289713	0.597596	0.739974
NKAIN3_8;size=1;	NKAIN3	286183	sodium/potassium transporting ATPase interacting 3	TAGGCGCCCACTGGAAACCA	20	0.904312	5.71855	0.265492	0.61321	0.75206
EMC10_3;size=1;	EMC10	284361	ER membrane protein complex subunit 10	AGTGCCAACTTCCGGAAGCG	20	0.902881	5.85946	0.240177	0.630535	0.765549
PSEN1_7;size=1;	PSEN1	5663	presenilin 1	ACCTGCCGGGAGTTACCCTG	20	0.902581	5.45814	0.562546	0.463804	0.623548
CAPNS1_3;size=1;	CAPNS1	826	calpain small subunit 1	CTGCTGCCTCAAAGGCACCT	20	0.900451	5.71223	0.17823	0.678352	0.800955
CALU_8;size=1;	CALU	813	calumenin	TGAACCTTGTCACTGAGCTG	20	0.900139	6.7753	1.86217	0.190202	0.321818
MRPL37_8;size=1;	MRPL37	51253	mitochondrial ribosomal protein L37	AATCTCCTCTCTGGAGGCGA	20	0.899351	4.41808	0.199094	0.661257	0.787898
GUSB_6;size=1;	GUSB	2990	glucuronidase beta	AGGACTTCAACCTGCTTCGC	20	0.898303	6.27444	0.586563	0.454575	0.615014
RAB14_8;size=1;	RAB14	51552	RAB14, member RAS oncogene family	CATATAACCACTTAAGCAGC	20	0.898231	6.4579	1.14178	0.300244	0.45873
NTC_Avana_346_A;size=1;	NTC_Avana_346_A	NA	NA	GCGGCCCACGCGTCATCGC	19	0.897599	5.86564	0.308397	0.586121	0.731063
CRAT;size=1;	CRAT	1384	carnitine O-acetyltransferase	GCTGCAGCCCATCGTGAGTG	20	0.893134	6.75358	1.58794	0.224678	0.367094
CTSK_2;size=1;	CTSK	1513	cathepsin K	AGCTATGGAAGAAGACCCAC	20	0.89182	6.04055	0.496589	0.490837	0.649645
PLXNA3_5;size=1;	PLXNA3	55558	plexin A3	GCATCCAGTCCTGCTATCGT	20	0.891646	6.88313	0.431087	0.520514	0.676086
SSSCA1_6;size=1;	SSSCA1	NA	NA	TTTTCCGCTGTTTGTCTTGG	20	0.888795	6.78571	0.48806	0.49453	0.653255
STX3;size=1;	STX3	6809	syntaxin 3	AGAAAAGGGCCAACAACGTC	20	0.887126	5.26875	0.196135	0.663614	0.789418
SRGN_8;size=1;	SRGN	5552	serglycin	GAACTGAGGATTCCAGAACC	20	0.886851	5.04027	0.382604	0.544663	0.69664
TBCB;size=1;	TBCB	1155	tubulin folding cofactor B	GGCTCCTACCCTGTAGATGA	20	0.885629	4.89103	0.282595	0.602094	0.743544
RRAGB;size=1;	RRAGB	10325	Ras related GTP binding B	GGACAACATCTTCCGAAATG	20	0.883545	7.55255	1.24652	0.279781	0.434827
PRKACB;size=1;	PRKACB	5567	protein kinase cAMP-activated catalytic subunit beta	GCTGCATAGAACCGTGCATG	20	0.882153	6.38516	0.485944	0.495453	0.653972
VPS13C_5;size=1;	VPS13C	54832	vacuolar protein sorting 13 homolog C	TCATGGTGGAAACCCGTCTG	20	0.880843	5.48684	0.286081	0.599882	0.741884
PRKAB2_5;size=1;	PRKAB2	5565	protein kinase AMP-activated non-catalytic subunit beta 2	CGTGGCGCTCCCCGGACACC	20	0.880686	4.2661	0.292156	0.596068	0.738695
GRN_8;size=1;	GRN	2896	granulin precursor	GCAGCTGTAGCTGGCTCCTC	20	0.880183	4.61413	0.232641	0.635912	0.769112
RRAGD_7;size=1;	RRAGD	58528	Ras related GTP binding D	GAATACTGACATCAACTTCG	20	0.878273	6.6977	0.493796	0.492041	0.650832
IGF1R_8;size=1;	IGF1R	3480	insulin like growth factor 1 receptor	ACCTGAGGAACATTACTCGG	20	0.877564	6.59561	0.467741	0.503527	0.661145
EXOC7_5;size=1;	EXOC7	23265	exocyst complex component 7	TTCTCCGTCTGCTTGTGCAC	20	0.876374	5.7751	1.30771	0.26869	0.42203
TIAL1_4;size=1;	TIAL1	7073	TIA1 cytotoxic granule associated RNA binding protein like 1	TCGTCAAATCCGAACCAATT	20	0.875207	4.71823	0.457625	0.509392	0.66656
NTC_Avana_554_B;size=1;	NTC_Avana_554_B	NA	NA	CAGCGAGATAACTTGACTC	19	0.872912	6.32194	0.466221	0.504211	0.661736
ATP1B2_3;size=1;	ATP1B2	482	ATPase Na+/K+ transporting subunit beta 2	GTTGAATTGGCAGGCACGTT	20	0.872888	7.77935	0.456189	0.508772	0.665915
PHLPP1_6;size=1;	PHLPP1	23239	PH domain and leucine rich repeat protein phosphatase 1	AGTCTCCGGAAACTACTGGC	20	0.871589	5.7773	0.475263	0.500163	0.65801
RNF13_5;size=1;	RNF13	11342	ring finger protein 13	TTAGATCACAAAATTTGTCC	20	0.870725	5.66977	0.270623	0.609828	0.749305
POLR2I_5;size=1;	POLR2I	5438	RNA polymerase II subunit I	AAGCGAATACCCACGAAGCC	20	0.870337	4.55574	0.210147	0.652636	0.781558
GALC_5;size=1;	GALC	2581	galactosylceramidase	CTAGATGAGAATTATTTCCG	20	0.869604	6.74558	0.568771	0.461382	0.62092
CUBN;size=1;	CUBN	8029	cubilin	AAAATTCCAAGGCTTGCAGC	20	0.868054	5.76916	0.819576	0.378102	0.540198
GRIN2B_8;size=1;	GRIN2B	2904	glutamate ionotropic receptor NMDA type subunit 2B	CATGATCCAAGAGGAATATG	20	0.865326	7.78657	1.1804	0.292471	0.449533
PAFAH1B3_8;size=1;	PAFAH1B3	5050	platelet activating factor acetylhydrolase 1b catalytic subunit 3	GCTGGAACACATCCGGCCCA	20	0.864956	5.72111	0.496887	0.490709	0.649645
CAB39L_4;size=1;	CAB39L	81617	calcium binding protein 39 like	TGAGCCACTGCTTCTGTTGG	20	0.864797	7.01896	0.316758	0.581135	0.726857
RNF14_5;size=1;	RNF14	9604	ring finger protein 14	AATTTCAAGATATTTGTGAG	20	0.864745	6.44733	1.12268	0.304195	0.46338
SCN2A_6;size=1;	SCN2A	6326	sodium voltage-gated channel alpha subunit 2	ATAGGATTGCAGTTGTTCAT	20	0.863521	5.80418	0.584123	0.455499	0.615703
C21orf2_4;size=1;	C21orf2	NA	NA	GCCTGGAGGTGATCACGCTC	20	0.86231	5.82803	0.157888	0.696204	0.812623
RAB4A_2;size=2;	RAB4A	5867	RAB4A, member RAS oncogene family	GGTCCTTCTTGTTTCCACAA	20	0.86205	6.53362	0.331669	0.572455	0.719946
HYAL1_4;size=1;	HYAL1	3373	hyaluronidase 1	TGCTGGTGACCCCAATCTGC	20	0.860508	6.35861	1.2896	0.271911	0.426139
IGF2R_8;size=1;	IGF2R	3482	insulin like growth factor 2 receptor	CTTACCTCTCTCCGCTCCGA	20	0.860144	5.96106	0.263349	0.614635	0.752844
SPTBN4_7;size=1;	SPTBN4	57731	spectrin beta, non-erythrocytic 4	AGTGGCTGGAGAAGATCGAG	20	0.859312	7.46431	0.393504	0.539053	0.691162
AGFG2;size=1;	AGFG2	3268	ArfGAP with FG repeats 2	GCCAAACAGCCTCGCAGACG	20	0.859097	6.45303	0.30261	0.589625	0.733445
SGTA_8;size=1;	SGTA	6449	small glutamine rich tetratricopeptide repeat containing alpha	ATCGAGGCTCACCTTGCCCG	20	0.856523	6.04822	0.260539	0.616515	0.754344
KHDRBS1_7;size=1;	KHDRBS1	10657	KH RNA binding domain containing, signal transduction associated 1	CCGCTGCCTCACCGGTCCCG	20	0.855721	4.02376	0.156116	0.697822	0.813718
PRKAB2;size=1;	PRKAB2	5565	protein kinase AMP-activated non-catalytic subunit beta 2	CACCAGCGACCGGGTGTCCG	20	0.853819	5.82997	0.39052	0.540578	0.692672
HAPLN1_2;size=1;	HAPLN1	1404	hyaluronan and proteoglycan link protein 1	GCTAACTTCGGATTACCTCA	20	0.853444	6.37978	0.459103	0.50744	0.664806
EPB41_2;size=1;	EPB41	2035	erythrocyte membrane protein band 4.1	CACTAACATAATCCACGCCA	20	0.853299	6.54588	0.451972	0.510711	0.667913
CTSK_3;size=1;	CTSK	1513	cathepsin K	GGGTGTCCAGTATCTCCTCA	20	0.853166	6.06657	1.42807	0.248518	0.397336
PRKAB2_3;size=1;	PRKAB2	5565	protein kinase AMP-activated non-catalytic subunit beta 2	GCCAAGGCTGCACGCTCCGA	20	0.851765	4.6785	0.169321	0.686015	0.807108
IGF1R_4;size=1;	IGF1R	3480	insulin like growth factor 1 receptor	CCTGAGGAACATTACTCGGG	20	0.851273	6.0519	0.667738	0.425491	0.588081
EPM2A_7;size=1;	EPM2A	7957	EPM2A glucan phosphatase, laforin	TTACATGTTCCACCTGACGA	20	0.849783	6.84565	0.537235	0.473872	0.633949
STX8_6;size=1;	STX8	9482	syntaxin 8	AACTCGAGAGAGACTACTTC	20	0.848709	6.19678	0.534007	0.475183	0.635246
GSK3A_8;size=1;	GSK3A	2931	glycogen synthase kinase 3 alpha	TGGTGAAGTGGCGGGCCACC	20	0.846618	4.67953	0.158662	0.695502	0.812517
TTI1_8;size=1;	TTI1	9675	TELO2 interacting protein 1	TTCTGACAAGATGTCAGCGA	20	0.846171	5.03283	0.277863	0.605125	0.746011
SLC17A5_2;size=1;	SLC17A5	26503	solute carrier family 17 member 5	GAATCTGAGTGTTGCGTTAG	20	0.845569	6.2311	0.413123	0.529225	0.682879
ATP13A2_7;size=1;	ATP13A2	23400	ATPase cation transporting 13A2	GGCCCAGCTCCACAAGAGCG	20	0.845233	6.18769	0.533491	0.475393	0.635273
TPM1_5;size=1;	TPM1	7168	tropomyosin 1	GAGCGGGCTGAGCTCTCAGA	20	0.843694	5.13737	0.21579	0.648341	0.778539
NCOA7_3;size=1;	NCOA7	135112	nuclear receptor coactivator 7	ACAGCAATGTTGCACTTGTC	20	0.841391	6.34652	1.12929	0.302819	0.461696
RPS20_4;size=1;	RPS20	6224	ribosomal protein S20	GTGTGTGCTGACTTGATAAG	20	0.839123	4.57531	0.308021	0.586348	0.731244
GPR137_2;size=1;	GPR137	56834	G protein-coupled receptor 137	TGTAGGCAGCTGTCAGCCCC	20	0.838709	5.25666	0.341646	0.566792	0.715156
CST7_8;size=1;	CST7	8530	cystatin F	CCAGACCGTTACCTGAACTA	20	0.838326	6.31986	0.30361	0.589017	0.733069
TFE3_4;size=1;	TFE3	7030	transcription factor binding to IGHM enhancer 3	CCGATGGTGAGCAGCGCCAT	20	0.837984	6.42389	0.292865	0.595627	0.738454
KCNJ16;size=1;	KCNJ16	3773	potassium inwardly rectifying channel subfamily J member 16	TTCTCAGCTATAATGTGCTC	20	0.836862	5.30327	0.432201	0.519983	0.67569
ACADM_3;size=1;	ACADM	34	acyl-CoA dehydrogenase medium chain	CTCTAGTATCTGAACATCGC	20	0.836405	6.38271	0.415276	0.528167	0.682102
SLC7A5_7;size=1;	SLC7A5	8140	solute carrier family 7 member 5	CACGTACACCAGCGTCACGA	20	0.834822	6.02963	0.279525	0.604057	0.745055
UBE4B_6;size=1;	UBE4B	10277	ubiquitination factor E4B	CCAGGACCCTCTCAGAGTCT	20	0.833956	5.37784	0.258462	0.617913	0.755558
RABGGTB_8;size=1;	RABGGTB	5876	Rab geranylgeranyltransferase subunit beta	TTGATAATAACATCCTTCTG	20	0.831454	5.88432	0.679422	0.421549	0.58454
ANXA11_6;size=1;	ANXA11	311	annexin A11	CCCCATCGGGCTGGATAACG	20	0.830763	6.05401	0.297544	0.592729	0.735837
PFKFB2_4;size=1;	PFKFB2	5208	6-phosphofructo-2-kinase/fructose-2,6-biphosphatase 2	ACAGTGTGCTCTGGTGGCGC	20	0.83042	6.06866	0.383279	0.544313	0.696338
EIF3I_5;size=1;	EIF3I	8668	eukaryotic translation initiation factor 3 subunit I	TTTTCCAGATCGTCAATGTA	20	0.829755	4.68239	0.200408	0.660217	0.786893
MANF_5;size=1;	MANF	7873	mesencephalic astrocyte derived neurotrophic factor	AGCCACCAAAATCATCAATG	20	0.829565	7.14545	0.442526	0.515103	0.671665
PAFAH1B1_7;size=1;	PAFAH1B1	5048	platelet activating factor acetylhydrolase 1b regulatory subunit 1	TACTGTGTGAAGACATTCAC	20	0.828704	6.14268	0.371931	0.550266	0.701479
LMAN2L_3;size=1;	LMAN2L	81562	lectin, mannose binding 2 like	AGCTATGATCATGAGCGGGA	20	0.824875	6.0072	0.489728	0.493804	0.652659
DOC2A_6;size=1;	DOC2A	8448	double C2 domain alpha	GCTGTTACCTTACAGGCTCC	20	0.822368	5.69275	0.174412	0.681607	0.803336
GRIK2_6;size=1;	GRIK2	2898	glutamate ionotropic receptor kainate type subunit 2	GGAACGTGGGATCCAGCCAG	20	0.821931	5.13469	0.273588	0.607893	0.747849
WDR41_7;size=1;	WDR41	55255	WD repeat domain 41	TTTCTCTTCACAAGATTCCA	20	0.821821	5.7365	0.293672	0.595125	0.737908
PSMD3_7;size=1;	PSMD3	5709	proteasome 26S subunit, non-ATPase 3	GCTTCTTGCATGCTCGGCTC	20	0.821324	4.50232	0.404466	0.53352	0.686865
STX12_2;size=1;	STX12	23673	syntaxin 12	GAGCCAGCTAGGAACTAAGC	20	0.820243	6.08566	0.521637	0.480262	0.640501
SLC2A13_5;size=1;	SLC2A13	114134	solute carrier family 2 member 13	GCCTGATGGGCGAGCGGCGC	20	0.817018	4.53562	0.172212	0.683502	0.804943
HYAL2_6;size=1;	HYAL2	8692	hyaluronidase 2	CCCTGGTGCTGGCGGTGTCA	20	0.816658	5.75404	0.344701	0.565081	0.713698
SNX18_7;size=1;	SNX18	112574	sorting nexin 18	CACATTGGCGTAGCGGGCCG	20	0.814669	5.11097	0.309403	0.585517	0.730614
MAN2B1;size=1;	MAN2B1	4125	mannosidase alpha class 2B member 1	CACGTAAATGAAGCGACGGG	20	0.812452	5.99642	0.460987	0.506582	0.664045
ANKRD27_4;size=1;	ANKRD27	84079	ankyrin repeat domain 27	TAGACTGGATGCTGCTCGAC	20	0.811877	5.89624	0.360739	0.556262	0.706713
RRAGC_7;size=1;	RRAGC	64121	Ras related GTP binding C	ACGCCGTAGCCGAAGTCCTT	20	0.810967	5.59666	0.307454	0.586689	0.731314
MFSD8_4;size=1;	MFSD8	256471	major facilitator superfamily domain containing 8	TGGCGAGCGTGCTATTCTAC	20	0.810883	6.69677	0.350395	0.561918	0.711256
LAPTM4B_4;size=1;	LAPTM4B	55353	lysosomal protein transmembrane 4 beta	CGATGAAGATGGTCGCGCCC	20	0.809959	5.22479	0.438815	0.516847	0.672785
GTPBP3_4;size=1;	GTPBP3	84705	GTP binding protein 3, mitochondrial	CGTGCCAGGGCTTCGACCGG	20	0.808388	4.6525	0.201561	0.659308	0.786276
CCDC47_7;size=1;	CCDC47	57003	coiled-coil domain containing 47	TTCTCCCATCTCTGACAGGA	20	0.80627	5.19563	0.254653	0.620494	0.7572
TMX2_8;size=1;	TMX2	51075	thioredoxin related transmembrane protein 2	TCTAATTGCTCTCGTGTATT	20	0.805295	7.21639	0.480616	0.497793	0.65629
LRRC4B_4;size=1;	LRRC4B	94030	leucine rich repeat containing 4B	GCGGCTGGAATACATCTCGG	20	0.80465	5.83371	0.257443	0.618601	0.756047
RRAGA;size=2;	RRAGA	10670	Ras related GTP binding A	ATTACATTGCTCGCGACACC	20	0.804051	6.84686	0.912334	0.352909	0.515531
SLC17A5_8;size=1;	SLC17A5	26503	solute carrier family 17 member 5	CGAGACCTGGCCCGGAACGA	20	0.803832	5.50917	0.25135	0.622753	0.759105
SERINC2_8;size=1;	SERINC2	347735	serine incorporator 2	GCAGGGAGCCACAGTCGATG	20	0.803615	5.64449	0.263966	0.614224	0.752697
CLCN6_4;size=1;	CLCN6	1185	chloride voltage-gated channel 6	TCTTCCAAGGAAAGACTATG	20	0.802146	6.56588	1.28281	0.27313	0.427433
CHAT_3;size=1;	CHAT	1103	choline O-acetyltransferase	GCCGAGCAAAGATCACGGCA	20	0.801843	6.13814	0.50003	0.489361	0.648434
SF3A1_2;size=1;	SF3A1	10291	splicing factor 3a subunit 1	ATGCAGGAACACATGCGCAT	20	0.80114	6.33253	0.190107	0.668482	0.793346
SMS_2;size=1;	SMS	6611	spermine synthase	CGTCCACCCGCGCTCCCACG	20	0.800434	5.95492	0.36896	0.551845	0.703128
ALDH4A1_7;size=1;	ALDH4A1	8659	aldehyde dehydrogenase 4 family member A1	GGAAGCCATCCCATGCGTGG	20	0.800336	5.36778	0.458781	0.507587	0.664877
ATP6V1B1_2;size=1;	ATP6V1B1	525	ATPase H+ transporting V1 subunit B1	GCACTCCCGCATCTACCCCG	20	0.800161	5.69724	0.259278	0.617363	0.754996
HLA-DPB1_7;size=1;	HLA-DPB1	3115	major histocompatibility complex, class II, DP beta 1	TGGAGAGATACATCTACAAC	20	0.799879	6.59544	0.393974	0.538814	0.690929
ACHE_7;size=1;	ACHE	43	acetylcholinesterase (Cartwright blood group)	CCCATGGGTGGCTCCGCAAA	20	0.799611	5.00485	0.221303	0.644211	0.775231
MRPS7_6;size=1;	MRPS7	51081	mitochondrial ribosomal protein S7	GGCCAGATCCCTCATGATTC	20	0.799446	5.44937	0.16258	0.691973	0.81028
GALC_7;size=1;	GALC	2581	galactosylceramidase	GGGTTGCCATGGTCATTCCC	20	0.799412	5.84586	0.47871	0.498635	0.65665
DCD_3;size=1;	DCD	117159	dermcidin	CCGCCTCTGCCCCAGGATCG	20	0.797403	5.25406	0.17422	0.681772	0.803336
AZU1_3;size=1;	AZU1	566	azurocidin 1	GCTGATGGAAAACGTCTGGC	20	0.797402	6.07726	0.251994	0.622311	0.758651
TLR9_5;size=1;	TLR9	54106	toll like receptor 9	CCGACAGGTCCACGTAGCGC	20	0.796981	6.15475	0.236546	0.633113	0.767264
ATP6V1C1;size=1;	ATP6V1C1	528	ATPase H+ transporting V1 subunit C1	TCAATACATGGCTGATGTAT	20	0.792115	6.64351	1.21774	0.285212	0.440578
PABPN1L_7;size=1;	PABPN1L	390748	PABPN1 like, cytoplasmic	TGAGTGCCCATTGCCTGACC	20	0.79204	6.0515	0.236955	0.632821	0.767001
EXOC7_6;size=1;	EXOC7	23265	exocyst complex component 7	AGCAGACGGAGAATCTGCAG	20	0.790348	4.96974	0.135968	0.717014	0.827547
SWAP70_5;size=1;	SWAP70	23075	switching B cell complex subunit SWAP70	TGGGAACTTATTGAGCTTAT	20	0.790059	7.24571	0.556409	0.466212	0.626082
SUMF1_7;size=1;	SUMF1	285362	sulfatase modifying factor 1	CAGCCGCTCACCGATACTCG	20	0.789666	5.56985	0.938793	0.346199	0.508025
HEXB_6;size=1;	HEXB	3074	hexosaminidase subunit beta	GAAAAGTGATGCTCTGATAT	20	0.78953	5.45606	0.375092	0.548595	0.700021
IL4I1;size=1;	IL4I1	259307	interleukin 4 induced 1	TCCTGCATGCATTTCTCGAA	20	0.789493	7.07054	1.05155	0.31955	0.479806
HADHA_8;size=1;	HADHA	3030	hydroxyacyl-CoA dehydrogenase trifunctional multienzyme complex subunit alpha	AACTGCTACAGCTGAAGCAC	20	0.788307	6.07708	0.259658	0.617107	0.75476
ENPP4_2;size=1;	ENPP4	22875	ectonucleotide pyrophosphatase/phosphodiesterase 4	TGGAATTAGCCACAATGCCA	20	0.788041	6.11606	0.352565	0.560723	0.710419
PRTN3;size=1;	PRTN3	5657	proteinase 3	CGGCCGCTCACATGTCCCGC	20	0.786783	5.83305	0.266651	0.612443	0.751358
FAM47E_7;size=1;	FAM47E	100129583	family with sequence similarity 47 member E	CTGTTTGTAGCTCTTATCAA	20	0.784988	6.80309	0.411701	0.529926	0.683562
RAD23A_4;size=1;	RAD23A	5886	RAD23 homolog A, nucleotide excision repair protein	CCAGTTCCAGAACATGCGGC	20	0.784329	5.85943	0.282899	0.6019	0.743408
PLBD1_8;size=1;	PLBD1	79887	phospholipase B domain containing 1	TCGTGATCAGCTGTGGGTAG	20	0.783832	6.10291	0.500524	0.489149	0.648278
PRKAR1A_7;size=1;	PRKAR1A	5573	protein kinase cAMP-dependent type I regulatory subunit alpha	CGTAGAGCTCACATTCTCGA	20	0.782045	6.80585	0.236201	0.633358	0.767264
SASH1_3;size=1;	SASH1	23328	SAM and SH3 domain containing 1	CTTCATCTCCCCCTCGGTGA	20	0.781554	6.09086	0.797673	0.384284	0.546355
INPP5F_6;size=1;	INPP5F	22876	inositol polyphosphate-5-phosphatase F	GCATCTCTGCAATGCACTGA	20	0.780841	6.56594	0.402065	0.534723	0.68773
ZC3H7B;size=1;	ZC3H7B	23264	zinc finger CCCH-type containing 7B	TCTGCTCAGTAACGGCACTG	20	0.779303	6.64802	0.956127	0.341903	0.503635
DHRS7;size=1;	DHRS7	51635	dehydrogenase/reductase 7	TCCACAATATTTGATTGCAC	20	0.778669	6.47581	1.32313	0.265988	0.418886
BCAS2_3;size=1;	BCAS2	10286	BCAS2 pre-mRNA processing factor	AGCCCCTGGTGTGCGGGAAG	20	0.77865	5.45948	0.33725	0.569273	0.717681
IRF9_2;size=1;	IRF9	10379	interferon regulatory factor 9	CAGCAACTGATACACCTTGT	20	0.777188	5.9459	0.234455	0.634609	0.768079
RAMP2_2;size=1;	RAMP2	10266	receptor activity modifying protein 2	TAGCACCCTGCGAGATTGCC	20	0.774289	6.16536	0.421096	0.525326	0.680416
AP3M1_2;size=1;	AP3M1	26985	adaptor related protein complex 3 subunit mu 1	TTTACCCCTGCCCGACGCCA	20	0.774178	5.37631	0.211526	0.65158	0.7808
FUCA2_8;size=1;	FUCA2	2519	alpha-L-fucosidase 2	GCAACGGGAACGCGAGCCTG	20	0.773734	6.20943	1.14541	0.299502	0.457806
HPS4_5;size=1;	HPS4	89781	HPS4 biogenesis of lysosomal organelles complex 3 subunit 2	GGAAGAACTGAGCACGGAGT	20	0.773357	5.42714	0.301669	0.590199	0.733854
TOP2B;size=1;	TOP2B	7155	DNA topoisomerase II beta	GTCAGTGGAGCCATTGACGC	20	0.770198	6.54536	1.10905	0.307057	0.466396
ZNF165_7;size=1;	ZNF165	7718	zinc finger protein 165	TGTTCCTTGGTATGGATCTC	20	0.770072	6.57193	0.416506	0.527564	0.681679
URGCP_5;size=1;	URGCP	55665	upregulator of cell proliferation	AGGAATAAATGTCGGCAGCA	20	0.769081	6.42338	0.415669	0.527974	0.68206
TLR9_8;size=1;	TLR9	54106	toll like receptor 9	CCTCAAGTGGAACTGCCCGC	20	0.767363	5.89323	0.257144	0.618803	0.75614
TBC1D3C_4;size=1;	TBC1D3C	414060	TBC1 domain family member 3C	GTCAGTCCTCCTGAACACTG	20	0.767188	5.44715	0.255804	0.619712	0.756736
RGS6_5;size=1;	RGS6	9628	regulator of G protein signaling 6	GAGATATTGAAGGACCAGGT	20	0.765948	5.78232	0.44529	0.513811	0.670729
PNPLA8_6;size=1;	PNPLA8	50640	patatin like phospholipase domain containing 8	TAACTTTCTTTCTCGTCCCA	20	0.765849	5.21218	0.364345	0.554316	0.705285
IDH1_2;size=1;	IDH1	3417	isocitrate dehydrogenase (NADP(+)) 1	ATCCTTGGTGACTTGGTCGT	20	0.765332	5.54126	0.271212	0.609443	0.748985
TLR9_6;size=1;	TLR9	54106	toll like receptor 9	CTACAACCGCATCGTCAAAC	20	0.765105	6.84117	1.59272	0.224012	0.366331
HLA-DOA_4;size=1;	HLA-DOA	3111	major histocompatibility complex, class II, DO alpha	CGTGCTCCCCAAGTCTCGGG	20	0.764751	5.79277	0.264519	0.613857	0.752555
MRPL50_3;size=1;	MRPL50	54534	mitochondrial ribosomal protein L50	TGAAGATCTCCAGAGTCGTT	20	0.763755	6.14686	0.464556	0.504963	0.662498
EHD4_3;size=1;	EHD4	30844	EH domain containing 4	GCGCTCGCTCTACCTGCGCA	20	0.763211	5.2096	0.177053	0.679351	0.801711
HLA-DPA1_7;size=1;	HLA-DPA1	3113	major histocompatibility complex, class II, DP alpha 1	ACGTGACGTTGAGCACTGGT	20	0.763204	7.10894	0.586602	0.45456	0.615014
CCDC6_3;size=1;	CCDC6	8030	coiled-coil domain containing 6	TCCTGCTCGTCGACCTCGGG	20	0.762296	5.39475	0.143506	0.709654	0.821907
WDR48_5;size=1;	WDR48	57599	WD repeat domain 48	TGGGAACAATCATTGTATCA	20	0.762048	5.49704	0.136671	0.716318	0.827143
LHFPL2_4;size=1;	LHFPL2	10184	LHFPL tetraspan subfamily member 2	TCACCTGTCGCTCGATGCTC	20	0.761633	5.91803	0.244054	0.62781	0.763441
NUDT9_2;size=1;	NUDT9	53343	nudix hydrolase 9	GTGGCAAGACTATAAGCCTG	20	0.76121	5.67853	0.409469	0.53103	0.684543
DNASE1_7;size=1;	DNASE1	1773	deoxyribonuclease 1	GCAGCACCCACCTGTGAACC	20	0.759962	5.48317	0.33474	0.5707	0.718797
RTRAF_4;size=1;	RTRAF	51637	RNA transcription, translation and transport factor	TCACCATCCAAATTGATCAA	20	0.759557	6.20749	0.33507	0.570512	0.7187
SMYD5_2;size=1;	SMYD5	10322	SMYD family member 5	CATCTTCGTAGAACGGCCCC	20	0.757642	5.46981	0.368545	0.552067	0.703182
SPG11_5;size=1;	SPG11	80208	SPG11 vesicle trafficking associated, spatacsin	GGGAAAAACACTGCATGCCC	20	0.757245	5.38163	0.206608	0.655366	0.78314
FHL5;size=1;	FHL5	9457	four and a half LIM domains 5	GAGAATTGCCGACAACCTAT	20	0.756812	6.12063	0.213776	0.649866	0.779683
GOPC_3;size=1;	GOPC	57120	golgi associated PDZ and coiled-coil motif containing	GGTATCCATGTTCCGGTGGC	20	0.756369	5.90356	0.40367	0.533918	0.687008
ITPKB_5;size=1;	ITPKB	3707	inositol-trisphosphate 3-kinase B	AGACTTCAGGAACCGACTCC	20	0.75624	5.1518	0.237695	0.632294	0.766752
MRPL28_5;size=1;	MRPL28	10573	mitochondrial ribosomal protein L28	CCTCCAGGGAGCGCAGGTAG	20	0.755973	5.09501	0.178203	0.678375	0.800955
MFSD8_6;size=1;	MFSD8	256471	major facilitator superfamily domain containing 8	GTTGTTAGATCATATACTGC	20	0.75376	6.32237	1.08339	0.312547	0.472831
PPIP5K1_8;size=1;	PPIP5K1	9677	diphosphoinositol pentakisphosphate kinase 1	CATTATGCAGTGTTTCCAGA	20	0.752789	6.5306	0.851168	0.369157	0.531224
WTAP_3;size=1;	WTAP	9589	WT1 associated protein	ACAGCAGGAGTCTGCACGCA	20	0.750824	4.49826	0.158986	0.695906	0.812623
ITGA3;size=1;	ITGA3	3675	integrin subunit alpha 3	CCCACTGAGGGAATAGCCGA	20	0.749921	5.11858	0.222261	0.6435	0.774906
NAP1L1_5;size=1;	NAP1L1	4673	nucleosome assembly protein 1 like 1	TAATGCAATTTATGAACCTA	20	0.749504	6.44357	0.440728	0.515947	0.672197
ATF6_5;size=1;	ATF6	22926	activating transcription factor 6	TCACTGGGCTATTCGCTGAA	20	0.748088	6.48921	0.201381	0.65945	0.786293
SPPL2A_5;size=1;	SPPL2A	84888	signal peptide peptidase like 2A	GGTCATCTGCTGTGTTATGA	20	0.743363	6.58376	0.235754	0.633678	0.767419
PDE12_8;size=1;	PDE12	201626	phosphodiesterase 12	CGCGCTTCGGGTGATCCGGA	20	0.742871	4.52205	0.150311	0.703197	0.817436
HID1_7;size=1;	HID1	283987	HID1 domain containing	TCACGGTTCAGAGCCACCGG	20	0.742828	4.9205	0.619073	0.442245	0.603424
RAB2A_2;size=1;	RAB2A	5862	RAB2A, member RAS oncogene family	CATTCAACCACTTGACAACC	20	0.740421	6.05438	0.687006	0.418712	0.58182
PHPT1_6;size=1;	PHPT1	29085	phosphohistidine phosphatase 1	AGATCGTGCGCGGCTACAAG	20	0.739483	6.23225	0.316699	0.58117	0.726857
NQO1_7;size=1;	NQO1	1728	NAD(P)H quinone dehydrogenase 1	GCAGGATACTGAAAGTTCGC	20	0.73865	5.30249	0.216078	0.648123	0.778539
CPZ_2;size=1;	CPZ	8532	carboxypeptidase Z	CCACCGCTACTTCACGAGAG	20	0.737926	6.27809	0.164256	0.690478	0.809731
RRAGC_5;size=1;	RRAGC	64121	Ras related GTP binding C	ATCGGCCGCGCCGTAACTGC	20	0.736889	5.27976	0.239563	0.630969	0.765843
RNASET2;size=1;	RNASET2	8635	ribonuclease T2	AACTAATTATGGTTCAGCAC	20	0.73629	6.11515	0.639237	0.435163	0.596778
ANPEP_8;size=1;	ANPEP	290	alanyl aminopeptidase, membrane	TTCCAAGTCCCTGGGCATCC	20	0.735997	5.93674	0.330722	0.572998	0.720271
WBP1L_5;size=1;	WBP1L	54838	WW domain binding protein 1 like	CCCCGGGCATCGATCCCACC	20	0.731839	6.38795	0.326951	0.575173	0.72188
PPP2R2D_6;size=1;	PPP2R2D	55844	protein phosphatase 2 regulatory subunit Bdelta	CCATGCACTCCCAGACATCG	20	0.727728	6.83248	0.400624	0.535447	0.688161
TSTA3_6;size=1;	TSTA3	7264	tissue specific transplantation antigen P35B	TCCATGCGGATTCTAGTGAC	20	0.725334	5.89864	0.223164	0.642831	0.774427
TFEB;size=1;	TFEB	7942	transcription factor EB	CCCTATGCGTGACGCCATGG	20	0.72523	6.7658	1.10822	0.307232	0.466403
PFKM_6;size=1;	PFKM	5213	phosphofructokinase, muscle	AATGGCTTTGCCAATCCCCA	20	0.723606	5.4103	0.211919	0.65128	0.780753
HSP90AA1_8;size=1;	HSP90AA1	3320	heat shock protein 90 alpha family class A member 1	GAGCCGTCCCCGCCCGAACA	20	0.72308	5.60212	0.197065	0.66287	0.789184
ISM1_8;size=1;	ISM1	140862	isthmin 1	CTTGTCGGAATCGCGGTCTG	20	0.72201	6.17288	0.33663	0.569625	0.717973
PRCP_6;size=1;	PRCP	5547	prolylcarboxypeptidase	ATTGCCATAGGAGGCTCCTA	20	0.721853	5.59768	0.330695	0.573014	0.720271
AKR1A1_8;size=1;	AKR1A1	10327	aldo-keto reductase family 1 member A1	GTGGCGGTAGCCTACGCTAA	20	0.721832	5.59928	0.215978	0.648199	0.778539
SLC7A5_8;size=1;	SLC7A5	8140	solute carrier family 7 member 5	ATTCTTGCACGTACCTGTAG	20	0.721096	5.37981	0.265257	0.613366	0.75206
ECE1_2;size=1;	ECE1	1889	endothelin converting enzyme 1	GACTTCTTCAGCTACGCCTG	20	0.720695	5.65605	0.222102	0.643618	0.774906
GABBR1_8;size=1;	GABBR1	2550	gamma-aminobutyric acid type B receptor subunit 1	GGAAACGCTGCCGGTTTGAC	20	0.719677	5.11525	0.131131	0.721861	0.831137
SLC25A6_5;size=1;	SLC25A6	293	solute carrier family 25 member 6	GCCAAAGACTTCTTGGCCGG	20	0.716352	4.4087	0.141625	0.711469	0.823292
RUBCN_6;size=1;	RUBCN	9711	rubicon autophagy regulator	GGATACCAGCATTGCCTCCA	20	0.716307	5.41709	0.193258	0.665926	0.79127
MT2A;size=1;	MT2A	4502	metallothionein 2A	CAGCCTCTTACCGGCGGCGC	20	0.714942	4.47802	0.122142	0.731146	0.837636
HGSNAT_3;size=1;	HGSNAT	138050	heparan-alpha-glucosaminide N-acetyltransferase	CTCACCGAGGCACAATGTTC	20	0.714344	7.01729	0.187191	0.67087	0.795154
DNASE1_8;size=1;	DNASE1	1773	deoxyribonuclease 1	ACCTGACAATGGCTGGCTCT	20	0.713595	5.04613	0.158844	0.695336	0.812435
KIF5C_6;size=1;	KIF5C	3800	kinesin family member 5C	TCAGCCTCATTGAAGACAGA	20	0.711656	6.50711	0.225905	0.640812	0.77285
AGPAT3_6;size=1;	AGPAT3	56894	1-acylglycerol-3-phosphate O-acyltransferase 3	GGCTCCAGAGTGAGTAGGCG	20	0.710356	6.23058	0.183737	0.673728	0.797514
ASS1_7;size=1;	ASS1	445	argininosuccinate synthase 1	CTGCATCGCCCGCAAACAAG	20	0.709253	6.76417	0.221135	0.644336	0.775302
LAMP2_7;size=1;	LAMP2	3920	lysosomal associated membrane protein 2	CAAGAACATCCCAGTAGTGT	20	0.708752	6.75549	0.649426	0.431562	0.59354
SLC7A5_5;size=1;	SLC7A5	8140	solute carrier family 7 member 5	GACTTCGGGAACTATCACCT	20	0.706089	5.17638	0.145234	0.707997	0.820544
AP3S1_6;size=1;	AP3S1	1176	adaptor related protein complex 3 subunit sigma 1	TCAACAACCACGGGAAGCCG	20	0.705223	3.52468	0.136182	0.716803	0.827543
CORO1A_2;size=1;	CORO1A	11151	coronin 1A	TTCATAGCACTGGTCGGCCT	20	0.70074	5.8663	0.694512	0.416213	0.579222
MOCS2_3;size=1;	MOCS2	4338	molybdenum cofactor synthesis 2	ATAACGGCAATTTCGTCTCC	20	0.700235	5.41712	0.360476	0.556404	0.706819
CCDC28A_8;size=1;	CCDC28A	25901	coiled-coil domain containing 28A	GCCCTCTCCACCCTGAGGTT	20	0.698784	5.52315	0.18777	0.670394	0.795081
NTC_Avana_802_B;size=1;	NTC_Avana_802_B	NA	NA	CGGAAAGACCTCGCTATTC	19	0.69847	6.72369	0.27559	0.606593	0.747095
RRAGA_4;size=1;	RRAGA	10670	Ras related GTP binding A	ACTCCCACGTCCGATTCCTA	20	0.697422	5.62033	0.457252	0.508272	0.665531
PSMD3_5;size=1;	PSMD3	5709	proteasome 26S subunit, non-ATPase 3	AGTGTTACTATTATCACGCC	20	0.697218	6.5744	0.474789	0.500373	0.658143
PICALM;size=1;	PICALM	8301	phosphatidylinositol binding clathrin assembly protein	CTAGATCTTGGCATCGGAAA	20	0.696361	6.36502	0.33745	0.56916	0.717613
SSR1_7;size=1;	SSR1	6745	signal sequence receptor subunit 1	GAAAGAGAGGATGGGTTAGA	20	0.696343	5.93074	0.349326	0.56251	0.711722
RPS21_4;size=1;	RPS21	6227	ribosomal protein S21	ACCATTTCCGCGGCACGTAC	20	0.695623	4.64301	0.176557	0.679773	0.802131
UQCRQ_5;size=1;	UQCRQ	27089	ubiquinol-cytochrome c reductase complex III subunit VII	CCAATGTTCTGCGCCGCATT	20	0.695598	5.20718	0.104515	0.750541	0.850455
ATP1B2_5;size=1;	ATP1B2	482	ATPase Na+/K+ transporting subunit beta 2	TGGGCAACTGCTCCGGCATT	20	0.695551	6.18862	0.401977	0.534767	0.68773
STARD3NL_4;size=1;	STARD3NL	83930	STARD3 N-terminal like	GACATGGAGAACGCTCTCAC	20	0.694955	6.29317	0.211539	0.65157	0.7808
MBLAC2;size=1;	MBLAC2	153364	metallo-beta-lactamase domain containing 2	AGGAGTACAGGTACTCCGGG	20	0.694702	5.43816	0.371413	0.550541	0.701755
NAPG_3;size=1;	NAPG	8774	NSF attachment protein gamma	AGCAAAAGATGCCTGCCTGA	20	0.693515	4.90811	0.156821	0.697177	0.813441
AP5B1;size=1;	AP5B1	91056	adaptor related protein complex 5 subunit beta 1	TGGCCGCGGGTAGCGATCTG	20	0.692922	6.60428	0.381587	0.545193	0.696794
ABHD12;size=1;	ABHD12	26090	abhydrolase domain containing 12	AGTGGCCCCAGATGTACACG	20	0.692534	6.724	0.213476	0.650094	0.779878
PTGS2_5;size=1;	PTGS2	5743	prostaglandin-endoperoxide synthase 2	AGTATAAGTGCGATTGTACC	20	0.691454	6.26271	0.250751	0.623165	0.759452
COX5A_8;size=1;	COX5A	9377	cytochrome c oxidase subunit 5A	AGGGTCGGCCCGGGTGGTTG	20	0.690628	5.26292	0.215701	0.648408	0.778539
LMBRD1_3;size=1;	LMBRD1	55788	LMBR1 domain containing 1	AAGCGCTGCTTATGAACGTT	20	0.6891	6.82228	1.07101	0.315243	0.475706
TARS2_8;size=1;	TARS2	80222	threonyl-tRNA synthetase 2, mitochondrial	CAACCCCCTACCAACTAGCC	20	0.688035	5.68763	0.149134	0.704302	0.818005
CPNE3_6;size=1;	CPNE3	8895	copine 3	GGGGAATGTGAATGTACCCT	20	0.685385	6.13204	0.218993	0.645934	0.7766
COX7A2L_7;size=1;	COX7A2L	9167	cytochrome c oxidase subunit 7A2 like	ATAATCATACACTGTGGAAT	20	0.68524	6.56311	0.204284	0.657174	0.784752
PRSS53_4;size=1;	PRSS53	339105	serine protease 53	ACGCAGGCGCAGATTGCGTA	20	0.6827	6.73958	0.208571	0.653848	0.782186
ARHGEF18_8;size=1;	ARHGEF18	23370	Rho/Rac guanine nucleotide exchange factor 18	GTCCAGGAATGTCGGTATGA	20	0.681928	6.2066	0.36369	0.554669	0.705386
TTC21B_3;size=1;	TTC21B	79809	tetratricopeptide repeat domain 21B	AGAGTGAAGGAACAACGTAA	20	0.677336	6.04452	0.369699	0.551452	0.702766
LDHD_2;size=1;	LDHD	197257	lactate dehydrogenase D	CCCATCATCCCATTCGGCAC	20	0.675647	6.61061	0.37363	0.549366	0.700615
ATP6V1B1_4;size=1;	ATP6V1B1	525	ATPase H+ transporting V1 subunit B1	GTCATGAACAGCATTGCCCG	20	0.675394	5.15307	0.119043	0.734436	0.839797
NUP210_3;size=1;	NUP210	23225	nucleoporin 210	TGCAACTCGTACTGATCGGA	20	0.675245	5.83314	0.15194	0.701677	0.816569
SNAPIN_2;size=1;	SNAPIN	23557	SNAP associated protein	GCGAAAAGGTCGCGGCCTGT	20	0.675029	5.38287	0.100587	0.755107	0.853804
ATP6V1E1_8;size=1;	ATP6V1E1	529	ATPase H+ transporting V1 subunit E1	CTTCAGGCAGGTAGGACTCC	20	0.675026	4.38369	0.272109	0.608857	0.74865
DIABLO_7;size=1;	DIABLO	56616	diablo IAP-binding mitochondrial protein	GGAGGAAGATGAAGTGTGGC	20	0.674721	6.30639	0.33965	0.567916	0.716347
MRPL46_8;size=1;	MRPL46	26589	mitochondrial ribosomal protein L46	AAACTTGGAGCTCGCATAAC	20	0.674397	5.1416	0.175303	0.680844	0.803077
NEU1;size=1;	NEU1	4758	neuraminidase 1	CCAAGTTCATCGCCCTGCGG	20	0.673737	5.31842	0.130314	0.72269	0.831771
TM9SF1_7;size=1;	TM9SF1	10548	transmembrane 9 superfamily member 1	GGGTCCAGAGTCCTATCTTG	20	0.673377	5.12594	0.119659	0.733779	0.839482
SPG11_3;size=1;	SPG11	80208	SPG11 vesicle trafficking associated, spatacsin	TGTTACCTCTAGTGCATGTA	20	0.671174	7.36106	0.421775	0.524996	0.680229
UBA1_5;size=1;	UBA1	7317	ubiquitin like modifier activating enzyme 1	TTTCTTGGACAGCGGCGAGC	20	0.671127	4.2861	0.16743	0.687671	0.808024
AHCYL1_7;size=1;	AHCYL1	10768	adenosylhomocysteinase like 1	GTTGCAGTGTTCGCTTGGAA	20	0.670718	5.0586	0.150875	0.70267	0.817176
CTSA_8;size=1;	CTSA	5476	cathepsin A	CTGGATCTCGTCCTGGTCGG	20	0.670507	4.85596	0.152554	0.701106	0.816274
DBN1;size=1;	DBN1	1627	drebrin 1	CAAAATACGTGCTCATCAAC	20	0.669361	7.12243	0.363004	0.555038	0.705533
REEP5_2;size=1;	REEP5	7905	receptor accessory protein 5	TTGTACCTGGTGTTCGGTTA	20	0.669139	6.33633	0.196934	0.662975	0.789184
TMCC3_5;size=1;	TMCC3	57458	transmembrane and coiled-coil domain family 3	TGCCCCTGAACATACGCCGA	20	0.669049	5.93866	0.443427	0.514681	0.671499
WNT9A_2;size=1;	WNT9A	7483	Wnt family member 9A	CGCACTACAAGGCCTGCGAC	20	0.668774	5.87636	0.446984	0.51302	0.670062
RAB13;size=1;	RAB13	5872	RAB13, member RAS oncogene family	CATCCGTGATGTCGTATACT	20	0.668584	6.99567	0.354084	0.559888	0.709663
LPAR1_8;size=1;	LPAR1	1902	lysophosphatidic acid receptor 1	ACACACGGATGAGCAACCGG	20	0.667265	5.81546	0.115198	0.738586	0.841887
SNX16_5;size=1;	SNX16	64089	sorting nexin 16	TCTGTAGCAGTCCCCTCATT	20	0.666978	5.79915	0.647846	0.432019	0.593896
NECTIN1_7;size=1;	NECTIN1	5818	nectin cell adhesion molecule 1	CTGCGGCCCTCCTTCACCGA	20	0.663866	5.4387	0.122531	0.730736	0.837327
RPLP0_3;size=1;	RPLP0	6175	ribosomal protein lateral stalk subunit P0	GGAACTGACTTCTCCAGAGC	20	0.663139	4.02073	0.124136	0.729054	0.836441
EPB42_5;size=1;	EPB42	2038	erythrocyte membrane protein band 4.2	GGGCCTTGCTGAACAAGCGC	20	0.660991	5.66423	0.256643	0.619143	0.756395
DOCK4_5;size=1;	DOCK4	9732	dedicator of cytokinesis 4	AATGGTCTGATCGGCCCCTC	20	0.660696	5.21444	0.171648	0.683991	0.805281
GSTM1;size=1;	GSTM1	2944	glutathione S-transferase mu 1	GCGGGCAATGTAGCACAAGA	20	0.660437	6.92553	0.83333	0.374102	0.536018
SEPT8_4;size=1;	2024-09-08	NA	NA	ACTGGCTTCCTCAGTCTCGA	20	0.660314	5.9479	0.215152	0.648823	0.778744
ABCG2_8;size=1;	ABCG2	9429	ATP binding cassette subfamily G member 2 (Junior blood group)	TTGGTGTTTCCTTGTGACAC	20	0.660288	6.44492	0.348908	0.562741	0.711845
ACTR3_6;size=1;	ACTR3	10096	actin related protein 3	GTACAAGCCTGGAACATTGA	20	0.659133	5.3235	0.321916	0.578102	0.724251
KCNA1_3;size=1;	KCNA1	3736	potassium voltage-gated channel subfamily A member 1	GGGTTGCCCAGCAGCGTGTT	20	0.658414	6.23774	0.325826	0.575825	0.722284
TMLHE_6;size=1;	TMLHE	55217	trimethyllysine hydroxylase, epsilon	AGTTGTAGCACGATGCTGAG	20	0.658043	7.20363	0.32678	0.575271	0.72188
OTUD6B_7;size=1;	OTUD6B	51633	OTU deubiquitinase 6B	AAAGGATTGTGCTCTGACTG	20	0.657627	5.6072	0.356344	0.558652	0.708921
MCUR1_3;size=1;	MCUR1	63933	mitochondrial calcium uniporter regulator 1	CTGCGCTCTCCGACGGTCTG	20	0.65627	5.71303	0.235089	0.634154	0.767878
CCDC6_6;size=1;	CCDC6	8030	coiled-coil domain containing 6	TGGTCACGCTGGCTTTGCGC	20	0.656268	5.8957	0.248625	0.624631	0.760774
DIABLO;size=1;	DIABLO	56616	diablo IAP-binding mitochondrial protein	TTGTCGGTAAAGAGAAGTTA	20	0.654867	6.68333	0.336073	0.569941	0.718295
MCOLN1_4;size=1;	MCOLN1	57192	mucolipin 1	CCGCCTGGGTCCCATACCCG	20	0.654763	3.67526	0.156075	0.698551	0.814409
DNASE1_5;size=1;	DNASE1	1773	deoxyribonuclease 1	GTCATAGAGAGCGTCGATCT	20	0.654481	5.87213	0.16528	0.689569	0.809282
SLC15A4_3;size=1;	SLC15A4	121260	solute carrier family 15 member 4	TACCTGGGCTCGCCGTTCGG	20	0.652848	6.11055	0.460231	0.506892	0.664297
GDAP2_4;size=1;	GDAP2	54834	ganglioside induced differentiation associated protein 2	CACTGTGTGAATGATGAACC	20	0.652296	5.4997	0.766324	0.393582	0.555809
PDIA4_4;size=1;	PDIA4	9601	protein disulfide isomerase family A member 4	CTCACCCTCGTCCGGGCCCT	20	0.651498	4.69406	0.109252	0.74516	0.846878
LTF_7;size=1;	LTF	4057	lactotransferrin	ACGGCATAATAGTGAGTTCG	20	0.65041	6.81627	0.203974	0.657416	0.784825
AP1B1_5;size=1;	AP1B1	162	adaptor related protein complex 1 subunit beta 1	GCAGCTGACCTGGGCGATGT	20	0.648886	6.40146	0.160525	0.693817	0.81142
PLA2G4E_7;size=1;	PLA2G4E	123745	phospholipase A2 group IVE	CCTCGTCACCAATGGCGTGC	20	0.648673	5.54259	0.304293	0.588602	0.732784
ITGA3_3;size=1;	ITGA3	3675	integrin subunit alpha 3	GCAGCACAATGTGGTCTGAC	20	0.648199	6.49738	0.227355	0.639749	0.772249
PPP1R21_8;size=1;	PPP1R21	129285	protein phosphatase 1 regulatory subunit 21	TTCCTCAAGAGGGCGGACAT	20	0.647569	4.86978	0.0941349	0.762825	0.859519
AP3D1_6;size=1;	AP3D1	8943	adaptor related protein complex 3 subunit delta 1	TGTTGGGATACGACATCAGC	20	0.647082	6.11372	0.904659	0.35489	0.517982
PRSS53_7;size=1;	PRSS53	339105	serine protease 53	GACGCAGGCGCAGATTGCGT	20	0.645894	5.99513	0.164422	0.69033	0.809731
DHX29_6;size=1;	DHX29	54505	DExH-box helicase 29	CTCTCGTACCTTGCTTGACA	20	0.645233	6.0413	0.701881	0.413799	0.576735
SNAP23_5;size=1;	SNAP23	8773	synaptosome associated protein 23	AATCCTGGGTTTAGCCATTG	20	0.64475	5.27531	0.433529	0.519107	0.674918
GALNS_4;size=1;	GALNS	2588	galactosamine (N-acetyl)-6-sulfatase	GGGACTGGGAGATGGTTGGC	20	0.644548	5.73234	0.296403	0.593433	0.736421
RALY_4;size=1;	RALY	22913	RALY heterogeneous nuclear ribonucleoprotein	ACTCCAATGAGCGCCATGCC	20	0.643377	6.91121	0.288838	0.598145	0.740334
SLC16A7_7;size=2;	SLC16A7	9194	solute carrier family 16 member 7	GTGCATCCACCTCCAGATGG	20	0.643347	7.27989	0.413551	0.529015	0.682698
NPC2_5;size=1;	NPC2	10577	NPC intracellular cholesterol transporter 2	TTTGCTCAGCTGGCAGGGTT	20	0.64319	6.14647	0.312072	0.583918	0.729303
GLB1_7;size=1;	GLB1	2720	galactosidase beta 1	CGGTCCTTCCAGTAGAAGCG	20	0.642284	6.10702	0.207024	0.655043	0.782911
PA2G4_2;size=1;	PA2G4	5036	proliferation-associated 2G4	TAATCCTGGTCGCTCTTCAA	20	0.641273	5.13312	0.116624	0.737039	0.841204
NTC_44_A;size=1;	NTC_44_A	NA	NA	CTGCCGCTGTCTTACACGC	19	0.640693	6.20938	0.794115	0.385323	0.547348
UROD_2;size=1;	UROD	7389	uroporphyrinogen decarboxylase	GCAGGACCTAGAACGCCTAC	20	0.640508	5.44298	0.163342	0.691292	0.80983
ATP6V0A1_2;size=1;	ATP6V0A1	535	ATPase H+ transporting V0 subunit a1	GTCAGTGAATTAGGAGAACT	20	0.639502	5.8497	0.224939	0.641522	0.773472
NRAS_8;size=1;	NRAS	4893	NRAS proto-oncogene, GTPase	ACTGGGCCTCACCTCTATGG	20	0.639197	6.25175	0.653837	0.429938	0.591783
FHL5_4;size=1;	FHL5	9457	four and a half LIM domains 5	TGGGAAGAAATATGTACTAA	20	0.639171	7.07751	0.287994	0.598675	0.740775
EPB41;size=1;	EPB41	2035	erythrocyte membrane protein band 4.1	TTTATGTCTTCAGCTTCGGC	20	0.638659	5.47444	0.193727	0.665548	0.790962
PRAF2_7;size=1;	PRAF2	11230	PRA1 domain family member 2	GCGCTCAGGAGCGTATGAAG	20	0.63784	6.15816	0.150783	0.702756	0.817176
GLB1_8;size=1;	GLB1	2720	galactosidase beta 1	CCCGCTTCTACTGGAAGGAC	20	0.636355	5.28181	0.158367	0.695769	0.812623
VCAN_6;size=1;	VCAN	1462	versican	GGATTTGAGCAGTGTGACGC	20	0.635779	5.6481	0.209382	0.653224	0.781829
CP_3;size=1;	CP	1356	ceruloplasmin	GGGATTATGCCTCTGACCAT	20	0.635638	5.41173	0.166401	0.688578	0.808613
KBTBD11_8;size=1;	KBTBD11	9920	kelch repeat and BTB domain containing 11	TCCTCGCCGACGCCTACAGC	20	0.634796	4.59928	0.107028	0.74767	0.849034
PPP2R2D_5;size=1;	PPP2R2D	55844	protein phosphatase 2 regulatory subunit Bdelta	GCTTCTACCATAAGATCCAT	20	0.634073	5.44046	0.306797	0.587085	0.731579
LHCGR_2;size=1;	LHCGR	3973	luteinizing hormone/choriogonadotropin receptor	CAGTCGAGTGAGACCGGCCG	20	0.632498	5.40996	0.190824	0.667898	0.792969
TSTD1_6;size=1;	TSTD1	100131187	thiosulfate sulfurtransferase like domain containing 1	AGCAGAATATAAAGCCTGGA	20	0.630903	5.96765	0.479387	0.498106	0.656537
ECE1_4;size=1;	ECE1	1889	endothelin converting enzyme 1	CTGAGACACAAGCTTCGCTC	20	0.629793	4.97847	0.174469	0.681558	0.803336
NTC_13_B;size=1;	NTC_13_B	NA	NA	CCGCACCTGTTTAGCAGCA	19	0.628993	6.58864	0.302404	0.589751	0.733525
DNAJC13_4;size=1;	DNAJC13	23317	DnaJ heat shock protein family (Hsp40) member C13	ATGTTTAGTAGAACGTGATC	20	0.628273	5.5589	0.178004	0.678544	0.801075
CACNG2_7;size=1;	CACNG2	10369	calcium voltage-gated channel auxiliary subunit gamma 2	GACTATTGGCTCTACTCCAG	20	0.626117	6.37988	0.667677	0.425189	0.587921
CTBS_7;size=1;	CTBS	1486	chitobiase	CGGGCATGGGCAGTCGGTCC	20	0.625684	5.48128	0.158182	0.695937	0.812623
NAE1_4;size=1;	NAE1	8883	NEDD8 activating enzyme E1 subunit 1	AGGACCACAGTCATACTCCA	20	0.624563	5.59985	0.0857011	0.773367	0.866147
PDIA4;size=1;	PDIA4	9601	protein disulfide isomerase family A member 4	TCGATCTTGGCAACAGGAAT	20	0.623386	5.83348	0.187371	0.670723	0.795137
CYBB_3;size=1;	CYBB	1536	cytochrome b-245 beta chain	TTCAAAGTAAGACCTCCGGA	20	0.621605	5.21195	0.130442	0.72256	0.831771
TMCC3_2;size=1;	TMCC3	57458	transmembrane and coiled-coil domain family 3	CTGCCCCTGAACATACGCCG	20	0.621271	6.92357	0.174004	0.681958	0.803362
CST7_4;size=1;	CST7	8530	cystatin F	ACAATAAAGACCAATGACCC	20	0.621181	6.79924	0.257502	0.618561	0.756047
PPIH_8;size=1;	PPIH	10465	peptidylprolyl isomerase H	TCTGCTCAGGGAGATGGTAC	20	0.616915	5.05259	0.107005	0.747695	0.849034
TIGAR_5;size=1;	TIGAR	57103	TP53 induced glycolysis regulatory phosphatase	CCTCCGGGCGGTGTAAACAC	20	0.61538	3.44275	0.111373	0.742793	0.844911
SEPT8_5;size=1;	2024-09-08	NA	NA	GCTGACCATTGTGGATGCCG	20	0.614057	4.91852	0.115907	0.737815	0.841329
CPEB2_8;size=1;	CPEB2	132864	cytoplasmic polyadenylation element binding protein 2	AGAAGCCGTTCTCTGAGTCG	20	0.612933	4.72024	0.109461	0.744925	0.846692
ERCC4_8;size=1;	ERCC4	2072	ERCC excision repair 4, endonuclease catalytic subunit	TGTTTATAAATGCTCGAGCA	20	0.612431	5.36619	0.230034	0.637798	0.770458
APOL2_8;size=1;	APOL2	23780	apolipoprotein L2	GCTGCTGGTCTTTATCGTGG	20	0.612388	6.61025	0.319417	0.579567	0.725459
ZNRF1_6;size=1;	ZNRF1	84937	zinc and ring finger 1	CCGTCCGGTAGTGCCCGAAA	20	0.611306	6.05863	0.381957	0.545	0.69676
HSPA4L_7;size=1;	HSPA4L	22824	heat shock protein family A (Hsp70) member 4 like	TCGGCATCAGTAAAAAAGCT	20	0.610693	5.65298	0.249223	0.624217	0.760347
SIDT2_4;size=1;	SIDT2	51092	SID1 transmembrane family member 2	TGAGCACAAAATCGTCCATG	20	0.610432	6.77526	0.144585	0.708618	0.820977
ZNF165;size=1;	ZNF165	7718	zinc finger protein 165	GGATTCTCCTGGACCTCGCG	20	0.609822	4.12801	0.0952647	0.761453	0.858707
SHC3_6;size=1;	SHC3	53358	SHC adaptor protein 3	CGAGGGCGCACTGCCGTCCG	20	0.609521	5.73843	0.23703	0.632767	0.767001
SEPT8_6;size=1;	2024-09-08	NA	NA	AAAGCCCACGGCATCCACAA	20	0.609486	5.54403	0.166888	0.688148	0.808267
RPL38_6;size=1;	RPL38	6169	ribosomal protein L38	GTTGCAGCCTCGGAAAATTG	20	0.6081	4.00693	0.132766	0.720844	0.830285
MACROD1_3;size=1;	MACROD1	28992	mono-ADP ribosylhydrolase 1	CCGCCAAGTGTCCGGGCCGG	20	0.606608	4.18313	0.082711	0.77724	0.868893
CLIP3_4;size=1;	CLIP3	25999	CAP-Gly domain containing linker protein 3	GGAGGATGAACCCGTCCCCG	20	0.606156	5.40708	0.215192	0.648793	0.778744
CTNND2_7;size=1;	CTNND2	1501	catenin delta 2	ATTAGGTCACTACAGGAATC	20	0.605448	6.33914	0.47564	0.499777	0.657793
VGF_8;size=1;	VGF	7425	VGF nerve growth factor inducible	CTGCGCCTCAGGGCGACCAG	20	0.605299	5.1899	0.142447	0.710674	0.822915
RAB5C_7;size=1;	RAB5C	5878	RAB5C, member RAS oncogene family	CCTTGACAAAGCGGAGGACG	20	0.604611	5.11906	0.227033	0.639985	0.77232
USP25_7;size=1;	USP25	29761	ubiquitin specific peptidase 25	TACCTCAGCTCACGCATAAA	20	0.603873	5.96663	0.255771	0.619734	0.756736
MTPN_5;size=1;	MTPN	136319	myotrophin	CTTCATTATGCAGCAGATTG	20	0.603755	7.35003	0.709062	0.411469	0.574424
VWA5A_6;size=1;	VWA5A	4013	von Willebrand factor A domain containing 5A	CATCTCCAAAACCACGCTGG	20	0.602769	5.31119	0.150159	0.70334	0.817443
DSG3_6;size=1;	DSG3	1830	desmoglein 3	AACATATCAAGCCATCGATG	20	0.602584	6.15586	0.375346	0.548461	0.699999
PICALM_2;size=1;	PICALM	8301	phosphatidylinositol binding clathrin assembly protein	AAGACTACTTACTGCCCACA	20	0.601823	6.93496	0.415351	0.528077	0.68206
GJA1;size=1;	GJA1	2697	gap junction protein alpha 1	CTTCCCTCCAGCAGTTGAGT	20	0.599815	5.80179	0.154323	0.69947	0.815069
TPMT;size=1;	TPMT	7172	thiopurine S-methyltransferase	CACCAACTACACTGTGTCCC	20	0.599587	6.60233	0.283008	0.601831	0.743408
NKIRAS1_5;size=1;	NKIRAS1	28512	NFKB inhibitor interacting Ras like 1	CACGCCTTCCTGTAGACCTC	20	0.598967	6.19749	0.266637	0.612452	0.751358
ARSD;size=1;	ARSD	414	arylsulfatase D	ATGCGATCCGCCGCGCGGAG	20	0.596448	4.97082	0.0860142	0.772966	0.866057
VPS13C_7;size=1;	VPS13C	54832	vacuolar protein sorting 13 homolog C	TGGTCAGCAGGACTATCCTC	20	0.596123	5.82598	0.15135	0.702226	0.816956
DEK_8;size=1;	DEK	7913	DEK proto-oncogene	TCCTCATTAAAGAAGAATGT	20	0.59556	6.2444	0.532935	0.475336	0.635273
TMEM175_7;size=1;	TMEM175	84286	transmembrane protein 175	TTCCCGCAGGCACTGATTGT	20	0.593317	6.11351	0.728868	0.405144	0.568246
AP4B1_7;size=1;	AP4B1	10717	adaptor related protein complex 4 subunit beta 1	ATACTTCAGCCTGGCCCCAT	20	0.593249	6.08684	0.152458	0.701196	0.816299
NTC_49_A;size=1;	NTC_49_A	NA	NA	GACATTACATATAAGACCA	19	0.593223	7.00556	0.42976	0.520985	0.676478
LTF_3;size=1;	LTF	4057	lactotransferrin	CAAACTGCGACCTGTAGCGG	20	0.592898	5.41896	0.0967611	0.759649	0.857239
FKBP9_2;size=1;	FKBP9	11328	FKBP prolyl isomerase 9	AGGTACTACCTTGTTCTCAA	20	0.592541	6.69819	0.690038	0.417689	0.580668
GAK_7;size=1;	GAK	2580	cyclin G associated kinase	CGCGACCAGAGTGACTTCGT	20	0.59242	6.16806	0.263304	0.614665	0.752844
PLBD2_7;size=1;	PLBD2	196463	phospholipase B domain containing 2	CCCAGTCTCGCGGATGGCGT	20	0.591747	6.13649	0.196648	0.663203	0.789352
OSBPL10_4;size=1;	OSBPL10	114884	oxysterol binding protein like 10	CAGCCAGTGCCAACATAACC	20	0.591687	7.18888	0.247474	0.625427	0.761667
NTC_Avana_422_B;size=1;	NTC_Avana_422_B	NA	NA	TCCGTTATGTGGCATGAGA	19	0.591511	6.68672	0.774649	0.39108	0.553386
EPHX1_7;size=1;	EPHX1	2052	epoxide hydrolase 1	CAAGGTGGAAACGTCAGATG	20	0.590789	6.65966	0.144602	0.708602	0.820977
NCOA7_4;size=1;	NCOA7	135112	nuclear receptor coactivator 7	TACAAGGACTCATACTGGGA	20	0.590051	6.24047	0.236415	0.633206	0.767264
HM13_2;size=1;	HM13	81502	histocompatibility minor 13	GCCCCACCAACAGCACTACG	20	0.588884	6.90962	0.138039	0.714969	0.825825
GPR62_5;size=1;	GPR62	118442	G protein-coupled receptor 62	TGCTCGTGCTCACCGCCGTG	20	0.588349	6.43041	0.219643	0.645448	0.776328
OTUD6B_8;size=1;	OTUD6B	51633	OTU deubiquitinase 6B	TACATACAGTGGCCATCAGA	20	0.587948	6.97497	0.231803	0.636518	0.769459
VPS26A_6;size=1;	VPS26A	9559	VPS26, retromer complex component A	ATACACATTCATACCTCAAG	20	0.587707	7.10631	0.140265	0.71279	0.824419
DBNL_4;size=1;	DBNL	28988	drebrin like	TTTAATCTCAGACACGGCAT	20	0.587211	5.81536	0.231798	0.63652	0.769459
PABPN1L_6;size=1;	PABPN1L	390748	PABPN1 like, cytoplasmic	TGTGCCATGGAGCAGGCCGA	20	0.586952	4.40279	0.134631	0.718344	0.828614
VMA21;size=1;	VMA21	203547	vacuolar ATPase assembly factor VMA21	CGTTCAGCGCCGCCTTATCC	20	0.583646	5.82316	0.178269	0.678319	0.800955
ACPP;size=1;	ACPP	55	acid phosphatase, prostate	AGACCGAAGTGTACTAGCCA	20	0.583436	6.15187	0.157678	0.696396	0.812726
CYP17A1_4;size=1;	CYP17A1	1586	cytochrome P450 family 17 subfamily A member 1	TATGGACTGTCCGTTGTGGG	20	0.582354	6.38581	0.231234	0.636929	0.769874
IP6K2_4;size=1;	IP6K2	51447	inositol hexakisphosphate kinase 2	CCTTTGTCCACCAGGTCGGG	20	0.581922	4.99322	0.195713	0.663951	0.789535
GNAI3_6;size=1;	GNAI3	2773	G protein subunit alpha i3	ACCGCAACTTACGGGAGGAC	20	0.581083	6.02549	0.112598	0.741437	0.844011
LAMA1_4;size=1;	LAMA1	284217	laminin subunit alpha 1	GGGTTTCGGACGGGCCGACC	20	0.580524	4.62767	0.0949162	0.761875	0.85886
GNPTG_4;size=1;	GNPTG	84572	N-acetylglucosamine-1-phosphate transferase subunit gamma	TTCGCTGCACCTGCCGGCGC	20	0.579592	4.86422	0.0803309	0.780377	0.871098
CLTA_7;size=1;	CLTA	1211	clathrin light chain A	GCCACTCCGTTCCCCAGCGC	20	0.578864	5.56257	0.114715	0.739113	0.842247
DPP7;size=1;	DPP7	29952	dipeptidyl peptidase 7	CACTTCAACTTCGAGCGCTT	20	0.578601	5.9463	0.268238	0.611395	0.750768
KBTBD11_6;size=1;	KBTBD11	9920	kelch repeat and BTB domain containing 11	AAGCCAAACGCGCGGTTCGG	20	0.578543	4.83329	0.109689	0.74467	0.846644
CD47_8;size=1;	CD47	961	CD47 molecule	CATTGCCATATTGGTTATTC	20	0.575805	6.88052	0.208754	0.653707	0.782161
AP1M1_4;size=1;	AP1M1	8907	adaptor related protein complex 1 subunit mu 1	CGACACGCACGCGTTCTTCT	20	0.574637	6.65991	0.122624	0.730639	0.837295
LAMA1_5;size=1;	LAMA1	284217	laminin subunit alpha 1	TGACGTCAGCATGCGACATG	20	0.573501	6.4121	0.271985	0.608938	0.748672
TRIP10_5;size=1;	TRIP10	9322	thyroid hormone receptor interactor 10	AGAAAGCAAAAACGAATATG	20	0.572511	6.65645	0.129942	0.723069	0.831967
TMED7_8;size=1;	TMED7	51014	transmembrane p24 trafficking protein 7	TCTCACTAGGAAACAAAGGT	20	0.570395	6.23805	0.160575	0.693771	0.81142
MSH6_8;size=1;	MSH6	2956	mutS homolog 6	CATCACCACCTCCACTAACG	20	0.569718	6.85792	0.576827	0.457983	0.617595
RAB2A_8;size=1;	RAB2A	5862	RAB2A, member RAS oncogene family	TACATCATAATCGGCGACAC	20	0.569259	4.95538	0.117646	0.735936	0.840949
ACPP_2;size=1;	ACPP	55	acid phosphatase, prostate	TACTTTCAGGTGTTTCGGCA	20	0.568721	6.09238	0.101481	0.754059	0.853022
HAPLN1_4;size=1;	HAPLN1	1404	hyaluronan and proteoglycan link protein 1	TCTTTCAGACAACTATACTC	20	0.568492	5.04934	0.219523	0.645537	0.776358
FKBP5_2;size=1;	FKBP5	2289	FKBP prolyl isomerase 5	GAATATGCATATGGCTCGGC	20	0.56835	5.45098	0.11434	0.739523	0.842554
CTSV_7;size=1;	CTSV	1515	cathepsin V	AAAATGATTGAACTGCACAA	20	0.568121	5.2254	0.125174	0.727972	0.83568
SPARC_8;size=1;	SPARC	6678	secreted protein acidic and cysteine rich	CCTTCTCAAACTCGCCAATG	20	0.565342	5.9824	0.519887	0.480708	0.64073
SPACA3_6;size=1;	SPACA3	124912	sperm acrosome associated 3	CGGTTTCAACGCAGCTGCTT	20	0.564555	5.68688	0.148105	0.705272	0.818742
TMEM192_4;size=1;	TMEM192	201931	transmembrane protein 192	GTAAATGAGGAGACATATCA	20	0.564061	7.55032	0.576451	0.458127	0.61772
CSDC2;size=1;	CSDC2	27254	cold shock domain containing C2	AAGCAGTTCTCACGCTCACA	20	0.562458	6.6468	0.624193	0.440397	0.601611
ALDH1L1_7;size=1;	ALDH1L1	10840	aldehyde dehydrogenase 1 family member L1	GGGGCACTGATTATCTCCAT	20	0.562031	6.40953	0.160803	0.693567	0.811306
HLA-DPB1;size=1;	HLA-DPB1	3115	major histocompatibility complex, class II, DP beta 1	AGGAATGCTACGCGTTTAAT	20	0.561433	6.42682	0.211666	0.651473	0.7808
REEP5;size=1;	REEP5	7905	receptor accessory protein 5	GTGTGTCACTTACGAGATGT	20	0.560171	6.62935	0.236358	0.633247	0.767264
DGKG_7;size=1;	DGKG	1608	diacylglycerol kinase gamma	GCTCTGTGGGATCCCACTCC	20	0.55891	4.79062	0.0908687	0.766844	0.862429
ZNF646_3;size=1;	ZNF646	9726	zinc finger protein 646	TGTCAGCCTCCTCACTGTCC	20	0.555829	6.18516	0.214769	0.649113	0.779014
CSTF1_6;size=1;	CSTF1	1477	cleavage stimulation factor subunit 1	ACCAATTGCATACTGAACTG	20	0.554831	5.24541	0.106722	0.748018	0.849239
SRSF4_7;size=1;	SRSF4	6429	serine and arginine rich splicing factor 4	CCGTAACTGCCATCTCGCCG	20	0.554765	6.00414	0.203136	0.658071	0.785431
SUCLG2_4;size=1;	SUCLG2	8801	succinate-CoA ligase GDP-forming beta subunit	TTCTCTTAGCCCTAATGTTG	20	0.554578	6.85584	0.201127	0.65965	0.786452
TMCO1;size=1;	TMCO1	54499	transmembrane and coiled-coil domains 1	ACATAGTACAGAGAATATAC	20	0.551936	6.42229	0.191636	0.667238	0.79242
SPARCL1;size=1;	SPARCL1	8404	SPARC like 1	AGAAGATATGAGTGAGCCTC	20	0.551543	5.4662	0.214163	0.649572	0.779487
EIF2AK2_5;size=1;	EIF2AK2	5610	eukaryotic translation initiation factor 2 alpha kinase 2	TTCAGCAGGTTTCTTCATGG	20	0.550835	6.58094	0.264236	0.614045	0.752697
GPR137_8;size=1;	GPR137	56834	G protein-coupled receptor 137	GAAGAAGAGCAGGGCATACA	20	0.550758	6.81196	0.43951	0.516266	0.672385
APCS_5;size=1;	APCS	325	amyloid P component, serum	CTTTATCCCGCAGACCTCAG	20	0.550622	6.50886	0.23386	0.635035	0.76844
CALU_4;size=1;	CALU	813	calumenin	TGGAGACCTCATTGCCACCA	20	0.549259	5.85909	0.136078	0.716905	0.827547
EMC10;size=1;	EMC10	284361	ER membrane protein complex subunit 10	CAGCAGCCCCACCGTGCCAC	20	0.548064	6.44329	0.107616	0.747004	0.848571
RNASE6_5;size=1;	RNASE6	6039	ribonuclease A family member k6	CAGTGTGTCCACTTCATGCT	20	0.547953	5.94891	0.0676552	0.798002	0.884028
TPMT_6;size=1;	TPMT	7172	thiopurine S-methyltransferase	TTTCATTACAGAGTTCTTCG	20	0.547251	6.09706	0.43543	0.518195	0.674146
UROD_8;size=1;	UROD	7389	uroporphyrinogen decarboxylase	TGCCTGGCGCATGCACCAAA	20	0.546433	5.62306	0.158862	0.69532	0.812435
NTC_Avana_920_B;size=1;	NTC_Avana_920_B	NA	NA	GGATCGGCAGTGGTACTGG	19	0.545674	6.59044	0.187509	0.670609	0.795081
PHYHD1_2;size=1;	PHYHD1	254295	phytanoyl-CoA dioxygenase domain containing 1	ACAAAGGATTGGCGAGATAG	20	0.5443	7.02523	0.309082	0.585709	0.730778
PRSS53;size=1;	PRSS53	339105	serine protease 53	CCAGACCTTACCACGCTGAG	20	0.542548	6.8891	0.361068	0.555962	0.706482
CLTCL1_4;size=1;	CLTCL1	8218	clathrin heavy chain like 1	ACATTCCCTCCTCGTAACAG	20	0.542264	6.88908	0.163519	0.691134	0.809786
EIF2S1_5;size=1;	EIF2S1	1965	eukaryotic translation initiation factor 2 subunit alpha	AAGTACAAGAGACCTGGATA	20	0.542028	5.50903	0.174108	0.681869	0.803336
ATP6V0B_8;size=1;	ATP6V0B	533	ATPase H+ transporting V0 subunit b	CACCTGCATGGTAGTTCCGA	20	0.541604	4.78854	0.0676408	0.798023	0.884028
MRPL38_7;size=1;	MRPL38	64978	mitochondrial ribosomal protein L38	CCTCCTGCTCTGCTCGGCGC	20	0.541513	4.93863	0.110244	0.74405	0.846019
ETNPPL_6;size=1;	ETNPPL	64850	ethanolamine-phosphate phospho-lyase	TCTCCGGCAGAGTTGCTGAA	20	0.541043	5.74212	0.202031	0.658939	0.785918
SLC4A1_8;size=1;	SLC4A1	6521	solute carrier family 4 member 1 (Diego blood group)	AAGGATCCCCAGAGCGTGTC	20	0.539916	6.00246	0.183697	0.673761	0.797514
RRAGA_5;size=1;	RRAGA	10670	Ras related GTP binding A	GAAGATTATCGACCTCATGC	20	0.538857	5.8596	0.362749	0.554949	0.705494
UNC13B_4;size=1;	UNC13B	10497	unc-13 homolog B	CTCTTCTCAGACCATCGGGA	20	0.537302	4.86482	0.0981949	0.757936	0.856032
SSFA2_6;size=1;	SSFA2	NA	NA	AGAGACAGTAGAGCTACTGA	20	0.534897	5.21819	0.202226	0.658785	0.785891
RNASET2_3;size=1;	RNASET2	8635	ribonuclease T2	GCATGGGACCTGCGCCGCCC	20	0.533752	5.23017	0.0980151	0.75815	0.856193
PON2_3;size=1;	PON2	5445	paraoxonase 2	AGAAGAAAAACCAAGGGCAC	20	0.532462	5.1793	0.0755957	0.786772	0.87581
HLA-DQB1_7;size=1;	HLA-DQB1	3119	major histocompatibility complex, class II, DQ beta 1	GTCTCTGCCCTCAGCCAGTA	20	0.531733	6.38731	0.147416	0.705923	0.818983
AASDHPPT_2;size=1;	AASDHPPT	60496	aminoadipate-semialdehyde dehydrogenase-phosphopantetheinyl transferase	GATGAGTCCTTTGCAAGAAC	20	0.530029	5.66858	0.0749714	0.787632	0.876334
SLC25A1_7;size=1;	SLC25A1	6576	solute carrier family 25 member 1	CGTGGTGGTCGTGTGCCCCA	20	0.529489	5.65075	0.106066	0.748765	0.849579
LAMP1_4;size=1;	LAMP1	3916	lysosomal associated membrane protein 1	CAACGGGACCGCGTGCATAA	20	0.529331	5.64685	0.0627932	0.80523	0.887908
AIFM1;size=1;	AIFM1	9131	apoptosis inducing factor mitochondria associated 1	ACGCACACGGTCCGCACCAA	20	0.528279	5.70004	0.0904909	0.767314	0.862714
NTC_Avana_372_A;size=1;	NTC_Avana_372_A	NA	NA	GGGGAATTGCACGGCGGAA	19	0.527047	5.60577	0.0595544	0.810212	0.891099
UBE4A;size=1;	UBE4A	9354	ubiquitination factor E4A	AAATCAACCAAAATCTGCAT	20	0.526428	6.27157	0.403275	0.533874	0.687008
TMCO1_5;size=1;	TMCO1	54499	transmembrane and coiled-coil domains 1	GAAAATGAAGGAACAGTCTG	20	0.526198	5.92635	0.0905533	0.767236	0.862708
PLPP1_2;size=1;	PLPP1	8611	phospholipid phosphatase 1	GATGTGCTCTGCGTGTTGCT	20	0.525225	6.16847	0.168727	0.686534	0.807214
NAA30_6;size=1;	NAA30	122830	N(alpha)-acetyltransferase 30, NatC catalytic subunit	CCCAGAGCGACTGCAACAAA	20	0.524009	5.94469	0.12384	0.729363	0.836555
USP4_7;size=1;	USP4	7375	ubiquitin specific peptidase 4	CTGGCCCAATAGACAACTCT	20	0.523857	5.8938	0.219126	0.645834	0.7766
DIRAS1_4;size=1;	DIRAS1	148252	DIRAS family GTPase 1	CATCGAGGACACCTACCGGC	20	0.523405	5.08612	0.178847	0.67783	0.800549
DECR2;size=1;	DECR2	26063	2,4-dienoyl-CoA reductase 2	AAAGTGGCCTTCATCACAGG	20	0.522451	5.4486	0.129147	0.723879	0.832532
GALC_6;size=1;	GALC	2581	galactosylceramidase	AATCCCAATATTACACTCAT	20	0.52035	7.21402	0.187263	0.670811	0.795154
SSFA2_4;size=1;	SSFA2	NA	NA	AGTCAGCATTCCGATAGCAG	20	0.519338	7.21845	0.117152	0.736468	0.841103
AP1B1_3;size=1;	AP1B1	162	adaptor related protein complex 1 subunit beta 1	TATTGGCCGCTGCGCCATCA	20	0.518992	5.87984	0.215247	0.648752	0.778744
NDRG2_4;size=1;	NDRG2	57447	NDRG family member 2	GGGGCTCCCTCTTCCATTCC	20	0.517842	6.02632	0.124021	0.729174	0.836495
HSD17B12_5;size=1;	HSD17B12	51144	hydroxysteroid 17-beta dehydrogenase 12	TCTTCACGGCCCTCCGGGTC	20	0.517493	4.36167	0.128101	0.72495	0.83317
MSRA_8;size=1;	MSRA	4482	methionine sulfoxide reductase A	CCACTCGGACGACTTCTGCA	20	0.516731	6.09386	0.146265	0.707015	0.819803
NTC_Avana_605_B;size=1;	NTC_Avana_605_B	NA	NA	CTTCGCTGGCAGGACCTCA	19	0.516498	4.72182	0.172052	0.683641	0.805028
RAB22A_2;size=1;	RAB22A	57403	RAB22A, member RAS oncogene family	GCCGACCCTCGATAGTACAT	20	0.516361	5.91143	0.105552	0.749351	0.849676
ETNPPL_2;size=1;	ETNPPL	64850	ethanolamine-phosphate phospho-lyase	CAGAGTTGCTGAAAGGCGTT	20	0.515882	5.78734	0.322274	0.57768	0.723939
CD1E_7;size=1;	CD1E	913	CD1e molecule	TGTCCCAGCCATGAGTCTGC	20	0.515821	6.51053	0.224348	0.641957	0.773919
RNASEL_6;size=1;	RNASEL	6041	ribonuclease L	CACTGCAGCCCTTCTACCGC	20	0.514914	6.13981	0.11963	0.73381	0.839482
STX7_6;size=1;	STX7	8417	syntaxin 7	ACCCCGCCCAGTTGGCCCAG	20	0.513727	5.7188	0.116579	0.737087	0.841204
VCAN_5;size=1;	VCAN	1462	versican	GGTTGTGTTTCACTACAGGG	20	0.51307	6.06725	0.221421	0.644123	0.775231
PURA_6;size=1;	PURA	5813	purine rich element binding protein A	CGTGGAGTTCCGCGACTACC	20	0.512562	5.57883	0.0872694	0.771365	0.865155
PRKCSH;size=1;	PRKCSH	5589	protein kinase C substrate 80K-H	CTGGTGAGGGAGACGCCCCG	20	0.512399	5.15991	0.079726	0.781182	0.871639
DSG3;size=1;	DSG3	1830	desmoglein 3	TCCAGGACTTACCACGAAGA	20	0.511032	6.2148	0.288722	0.598195	0.740334
KCNIP1_3;size=1;	KCNIP1	30820	potassium voltage-gated channel interacting protein 1	ATGGTTTGCCATCGGCCCGA	20	0.510897	3.72879	0.0818993	0.778304	0.869752
KBTBD11_3;size=1;	KBTBD11	9920	kelch repeat and BTB domain containing 11	CCGGCTGCGCGCGCACAAGG	20	0.508484	5.84194	0.154111	0.699665	0.815069
OSCP1_7;size=1;	OSCP1	127700	organic solute carrier partner 1	GTGACCAGCAGCACATCCTT	20	0.508015	6.82445	0.350921	0.561416	0.71087
MRPL50_2;size=1;	MRPL50	54534	mitochondrial ribosomal protein L50	AAACGACTCTGGAGATCTTC	20	0.507054	5.49895	0.123545	0.729673	0.83665
GRIA1_3;size=1;	GRIA1	2890	glutamate ionotropic receptor AMPA type subunit 1	GAATTGATATATCTCGCCGG	20	0.506978	5.44569	0.154038	0.699733	0.815069
STX6_7;size=1;	STX6	10228	syntaxin 6	TCATTTCATTGAGGAGCAGC	20	0.506859	5.25422	0.101805	0.75368	0.852981
ITGA6_8;size=1;	ITGA6	3655	integrin subunit alpha 6	AGGATTGAAGACGATATGGA	20	0.506421	6.8688	0.441638	0.515265	0.671674
RBP7_5;size=1;	RBP7	116362	retinol binding protein 7	GGTCCAAGTACCGCTGAGGT	20	0.504454	6.67236	0.373107	0.549412	0.700615
IRF9_6;size=1;	IRF9	10379	interferon regulatory factor 9	TTACATTATTGAGGGAGTCC	20	0.504015	5.00206	0.0986704	0.75737	0.855545
CTSD;size=1;	CTSD	1509	cathepsin D	GTCCATCCGCCGGACCATGT	20	0.503927	6.20445	0.208683	0.653762	0.782161
AP3S1_2;size=1;	AP3S1	1176	adaptor related protein complex 3 subunit sigma 1	TGTATACAGGCTGGCTTAGC	20	0.503873	6.14551	0.53762	0.473431	0.63343
UBE2L6_4;size=1;	UBE2L6	9246	ubiquitin conjugating enzyme E2 L6	CCTTGCACCAAGACTTGCCA	20	0.502188	5.21894	0.0922237	0.765167	0.861434
CADM4_3;size=1;	CADM4	199731	cell adhesion molecule 4	GTTACCTAGTACCGTGAGCG	20	0.501907	5.93588	0.0862584	0.772653	0.86587
SCD5_7;size=1;	SCD5	79966	stearoyl-CoA desaturase 5	CCAAGGAAGAAATCCGTGCC	20	0.500819	5.86466	0.29247	0.595711	0.738481
CBX5_3;size=1;	CBX5	23468	chromobox 5	AAGTGGAATATCTACTGAAG	20	0.500496	5.86387	0.175086	0.68103	0.803161
MTPN_3;size=1;	MTPN	136319	myotrophin	GGCCCTGAAAAACGGAGACT	20	0.49963	5.41814	0.0950392	0.761726	0.858773
SDCBP;size=1;	SDCBP	6386	syndecan binding protein	ACTATACATACCCCCTGAAG	20	0.496062	6.2865	0.154079	0.699695	0.815069
EMC10_4;size=1;	EMC10	284361	ER membrane protein complex subunit 10	AGAGCAGTGAGCCCCGCTTC	20	0.495858	4.82632	0.068196	0.797215	0.883465
RUFY2_2;size=1;	RUFY2	55680	RUN and FYVE domain containing 2	AGGAAATAGGAGCTAGTGTC	20	0.494967	7.99966	0.407349	0.531839	0.685186
NTC_Avana_777_B;size=1;	NTC_Avana_777_B	NA	NA	ACCCTCCGGATACGGACTG	19	0.494541	6.22395	0.134482	0.718492	0.828614
RGCC_7;size=1;	RGCC	28984	regulator of cell cycle	GTGCGAGTTTGACGCGGTGC	20	0.491702	5.93806	0.123493	0.729726	0.83665
CADM3_6;size=1;	CADM3	57863	cell adhesion molecule 3	AATGTGGCCCTGGCAGACGA	20	0.490597	6.31749	0.188097	0.670126	0.794951
SAE1_8;size=1;	SAE1	10055	SUMO1 activating enzyme subunit 1	AACTTTAACTATGACATCCC	20	0.489078	3.91089	0.0526258	0.821762	0.898263
CLU_5;size=1;	CLU	1191	clusterin	AATTCAAAATGCTGTCAACG	20	0.486728	7.26366	0.468348	0.50299	0.660786
BRINP1_7;size=1;	BRINP1	1620	BMP/retinoic acid inducible neural specific 1	CATTCCCTGACTTCCTGTCG	20	0.486073	6.66405	0.288032	0.598577	0.740729
SUMF1_5;size=1;	SUMF1	285362	sulfatase modifying factor 1	AGTTGCCGCTCTCCGGGTAC	20	0.485796	5.28971	0.0886395	0.769632	0.864427
SPG11_6;size=1;	SPG11	80208	SPG11 vesicle trafficking associated, spatacsin	CATACCTGACTGACACCCCC	20	0.484944	6.06531	0.117473	0.736122	0.841001
PPP1CC_3;size=1;	PPP1CC	5501	protein phosphatase 1 catalytic subunit gamma	TCCATAAATTCTGTTGATGC	20	0.482394	6.56562	0.33276	0.571614	0.719371
EML2_3;size=1;	EML2	24139	EMAP like 2	GCTGTATAGCACGGCTACGG	20	0.479036	6.01772	0.181528	0.675572	0.798908
HNRNPA0;size=1;	HNRNPA0	10949	heterogeneous nuclear ribonucleoprotein A0	GTATTTCCAGAATCACGACG	20	0.478655	6.12258	0.302815	0.589296	0.733264
SHC3_7;size=1;	SHC3	53358	SHC adaptor protein 3	CCTGGGCAGCGGCTCGTCGC	20	0.476934	5.66009	0.156397	0.697565	0.813629
CD63_8;size=1;	CD63	967	CD63 molecule	TCTTATCATGTTGGTGGAGG	20	0.476503	6.27821	0.486921	0.494757	0.653334
STAT2_2;size=1;	STAT2	6773	signal transducer and activator of transcription 2	TGTTCCAACCCGTGGTCAAT	20	0.47415	7.02774	0.21649	0.647813	0.778391
RBP1_3;size=1;	RBP1	5947	retinol binding protein 1	CCCCACCGCAGACGTCAATG	20	0.473097	7.08	0.123326	0.729902	0.836771
YOD1_6;size=1;	YOD1	55432	YOD1 deubiquitinase	TGATGGCGGCAATTTGGCCC	20	0.472666	5.51509	0.0867189	0.772066	0.865574
VPS33B_7;size=1;	VPS33B	26276	VPS33B late endosome and lysosome associated	AGCACTTACCACACTTGATG	20	0.472308	6.57593	0.310718	0.584522	0.729754
GYG1_8;size=1;	GYG1	2992	glycogenin 1	TGATTGTATGTTTCAACTGA	20	0.472175	7.07887	0.562616	0.463484	0.623257
CPEB2_3;size=1;	CPEB2	132864	cytoplasmic polyadenylation element binding protein 2	TTCTCGCCCGTGTCGCCGCA	20	0.471451	5.51284	0.33272	0.571637	0.719371
ELANE_3;size=1;	ELANE	1991	elastase, neutrophil expressed	CACCATGAAGGGCCACGCGT	20	0.471008	6.376	0.0978607	0.758334	0.856252
RABGGTB;size=1;	RABGGTB	5876	Rab geranylgeranyltransferase subunit beta	GGTGGAATAAGTGCTAGTAT	20	0.469667	5.96145	0.0746773	0.788038	0.876623
ACHE;size=1;	ACHE	43	acetylcholinesterase (Cartwright blood group)	CATTCGCCTGAAGACCCCCG	20	0.469426	5.37738	0.0569828	0.814271	0.893264
CYBB_4;size=1;	CYBB	1536	cytochrome b-245 beta chain	CACCCAGACGAATTGTACGT	20	0.469125	7.48811	0.124697	0.728469	0.836056
SPPL2C_2;size=1;	SPPL2C	162540	signal peptide peptidase like 2C	TCCAATTCTCCGACACCACG	20	0.469044	6.02696	0.180817	0.676169	0.799455
BUB3_6;size=1;	BUB3	9184	BUB3 mitotic checkpoint protein	GGCGCAGTCCAGGACGGCGC	20	0.468315	2.87651	0.0387702	0.84664	0.913034
FASN_2;size=1;	FASN	2194	fatty acid synthase	TTCAGCTTGCCGGACCGCCG	20	0.467201	4.16121	0.0956429	0.760996	0.858272
VPS33B_4;size=1;	VPS33B	26276	VPS33B late endosome and lysosome associated	CTCAAAGGGAGTGTCGACTT	20	0.466595	5.90466	0.0774548	0.784236	0.874158
KCNN3;size=1;	KCNN3	3782	potassium calcium-activated channel subfamily N member 3	TTTCAGGGCCAACGAAAACA	20	0.466439	6.07031	0.507685	0.485827	0.645683
SIK3;size=1;	SIK3	23387	SIK family kinase 3	AGTTCAGGTGCAGCATAGGG	20	0.466421	5.50725	0.0924367	0.764905	0.861382
HYAL1_8;size=1;	HYAL1	3373	hyaluronidase 1	TTGTCGTGTCATAGAAGATC	20	0.464231	7.06006	0.084939	0.774347	0.866631
TRAF3IP2_6;size=1;	TRAF3IP2	10758	TRAF3 interacting protein 2	CCAACCACAGACTCAGACGC	20	0.464144	5.72115	0.0627912	0.805233	0.887908
CDH8_6;size=1;	CDH8	1006	cadherin 8	CAGACTGTTTAGTTCCAAAG	20	0.462982	6.31238	0.0911378	0.76651	0.862157
USP7_8;size=1;	USP7	7874	ubiquitin specific peptidase 7	GGTTGCCTCGGAGCGCCAAC	20	0.460921	4.44452	0.0496919	0.826338	0.900146
SLC15A4_6;size=1;	SLC15A4	121260	solute carrier family 15 member 4	GAGGCTGGCTGGCCGACGCG	20	0.460776	5.99529	0.0978509	0.758345	0.856252
LAPTM5_5;size=1;	LAPTM5	7805	lysosomal protein transmembrane 5	CCGCATCGCAACCACCGCCC	20	0.460283	6.31095	0.0855995	0.773497	0.866147
CLTB_2;size=1;	CLTB	1212	clathrin light chain B	CAGCCGGGCCCCACGAGTGG	20	0.459648	3.99563	0.12804	0.725576	0.83365
FRY;size=1;	FRY	10129	FRY microtubule binding protein	TTGACAAAATCTCTGCAACG	20	0.459072	5.83828	0.163707	0.690966	0.809786
LIPA_8;size=1;	LIPA	3988	lipase A, lysosomal acid type	GCAGAGGAAATACCTGGTCT	20	0.458991	5.77748	0.106201	0.74861	0.849579
CTSO_7;size=1;	CTSO	1519	cathepsin O	GAAAACTCCACCGCCTTCTA	20	0.458855	5.92899	0.0961065	0.760437	0.857871
NTC_Avana_395_B;size=1;	NTC_Avana_395_B	NA	NA	GTGGCCGGAACCGTCATAG	19	0.458812	6.11125	0.148025	0.705347	0.818742
RDH14_7;size=1;	RDH14	57665	retinol dehydrogenase 14	GAAGACTGTGCTGATCACCG	20	0.457523	6.18762	0.15274	0.700934	0.816232
POGLUT1_7;size=1;	POGLUT1	56983	protein O-glucosyltransferase 1	GAGGTAGTCAGACGGAAGCT	20	0.4571	5.84347	0.100213	0.755546	0.854063
SLC48A1_5;size=1;	SLC48A1	55652	solute carrier family 48 member 1	CAGCACGAGGAAGGTGCAGA	20	0.456339	6.61821	0.144115	0.709069	0.821388
KCNN3_3;size=1;	KCNN3	3782	potassium calcium-activated channel subfamily N member 3	CAGCTCTTCGTGATCGACAA	20	0.455668	6.72027	0.141989	0.711116	0.823123
ANKRD27;size=1;	ANKRD27	84079	ankyrin repeat domain 27	GCCACTTTGCTGCACAAGTC	20	0.4529	5.53161	0.0491503	0.827271	0.90067
NEU1_3;size=1;	NEU1	4758	neuraminidase 1	CTTGGCCCCCTCATCGGATG	20	0.45239	6.50125	0.13281	0.720167	0.829746
LAMP3;size=1;	LAMP3	27074	lysosomal associated membrane protein 3	CAACCGTCAGCCACACAACT	20	0.451391	6.1826	0.420272	0.525479	0.680438
LPAR1_5;size=1;	LPAR1	1902	lysophosphatidic acid receptor 1	TGCCACCATGACCAATAGGT	20	0.451368	5.99426	0.168538	0.686699	0.807278
SGSH_8;size=1;	SGSH	6448	N-sulfoglucosamine sulfohydrolase	CCCGTTTGACTTTGCGTACA	20	0.450553	6.68238	0.297036	0.592839	0.735837
CEP41_6;size=1;	CEP41	95681	centrosomal protein 41	AAACCACTGCCAGGACCAAT	20	0.45028	5.94967	0.173483	0.682406	0.803731
PSEN2_4;size=1;	PSEN2	5664	presenilin 2	TGGGCATGGTGTGCATCCAC	20	0.449853	5.82353	0.0757253	0.786594	0.87581
TLR3_7;size=1;	TLR3	7098	toll like receptor 3	TTTTCAGTGGCTAAAATGTT	20	0.446719	6.64349	0.0913261	0.766276	0.862148
SPP1_6;size=1;	SPP1	6696	secreted phosphoprotein 1	CCATATCATCCATGTGGTCA	20	0.446291	7.45759	0.141053	0.712024	0.823754
PLXNA3_2;size=1;	PLXNA3	55558	plexin A3	CAGCGTCAGGAAGTACACGA	20	0.445084	6.0394	0.14121	0.711871	0.823678
TMEM97_7;size=1;	TMEM97	27346	transmembrane protein 97	CACCCTGTTCATGGACCTGC	20	0.444848	5.78704	0.0894988	0.768553	0.863783
WNT9A_7;size=1;	WNT9A	7483	Wnt family member 9A	CTCCAGCTTCAGCCGGTCGC	20	0.444582	4.74315	0.116155	0.737546	0.841262
NQO1_5;size=1;	NQO1	1728	NAD(P)H quinone dehydrogenase 1	CGCAGACCTTGTGATATTCC	20	0.444317	5.90668	0.133701	0.719274	0.829116
AP3S2_8;size=1;	AP3S2	10239	adaptor related protein complex 3 subunit sigma 2	TTAGGTGCACTACATCCTCC	20	0.443105	6.18065	0.149834	0.703644	0.817589
LNPEP_6;size=1;	LNPEP	4012	leucyl and cystinyl aminopeptidase	AGAACCCCTGAATGTCATCG	20	0.443019	7.04862	0.351152	0.561277	0.71087
GNAI3_7;size=1;	GNAI3	2773	G protein subunit alpha i3	ATTGCAATCATAAGAGCCAT	20	0.442863	6.36489	0.113839	0.740072	0.842866
ZKSCAN3_3;size=1;	ZKSCAN3	80317	zinc finger with KRAB and SCAN domains 3	TAGCCAATTTCAGCTAATGA	20	0.442177	6.84512	0.0828801	0.777019	0.86889
COX7A2L_4;size=1;	COX7A2L	9167	cytochrome c oxidase subunit 7A2 like	TAGTGGCTTCACGCAGAAGT	20	0.441361	6.62736	0.0879396	0.770516	0.864904
SIK3_4;size=1;	SIK3	23387	SIK family kinase 3	GCATTTGATCCGCCATATGT	20	0.441081	6.77254	0.316542	0.581052	0.726857
DEPDC5;size=1;	DEPDC5	9681	DEP domain containing 5, GATOR1 subcomplex subunit	CACTCACCTGTATTCATCGT	20	0.440791	7.50044	0.399737	0.535653	0.688278
STXBP2_6;size=1;	STXBP2	6813	syntaxin binding protein 2	GCGGCCTAGCTCACTGAACA	20	0.440613	6.55401	0.169215	0.686108	0.807138
MRPL46_2;size=1;	MRPL46	26589	mitochondrial ribosomal protein L46	CCTCAAGCAACGGATCCCCA	20	0.439633	5.51676	0.0637526	0.803781	0.887206
DNAJC5_6;size=1;	DNAJC5	80331	DnaJ heat shock protein family (Hsp40) member C5	CGACAAGAACCCCGACAACC	20	0.436955	5.66058	0.0655993	0.801023	0.885879
AASS;size=1;	AASS	10157	aminoadipate-semialdehyde synthase	TCATAGAGGAGTACGGGTAG	20	0.436788	6.51952	0.163975	0.690727	0.809786
VPS36_8;size=1;	VPS36	51028	vacuolar protein sorting 36 homolog	GAAGAACAGGCGGCTGGAAT	20	0.43672	5.8813	0.154618	0.699198	0.814846
DOCK4_6;size=1;	DOCK4	9732	dedicator of cytokinesis 4	GTAGCTCGTCATATAAGAGG	20	0.435657	6.79744	0.0777464	0.783842	0.873905
TMEM192;size=1;	TMEM192	201931	transmembrane protein 192	GCGTTGATGATACAGTCCTC	20	0.435046	5.84507	0.119709	0.733726	0.839482
PSAPL1_7;size=1;	PSAPL1	768239	prosaposin like 1 (gene/pseudogene)	TAGCAGCCGCCGCTGGCAAT	20	0.43475	5.53891	0.0745523	0.78821	0.876734
DCTN2_2;size=1;	DCTN2	10540	dynactin subunit 2	AAGAGGACAGGATATGAATC	20	0.434083	5.52496	0.0816207	0.778671	0.869843
COX7A2L;size=1;	COX7A2L	9167	cytochrome c oxidase subunit 7A2 like	TCCACAGTGTATGATTATGC	20	0.433518	7.01	0.260067	0.616644	0.754426
NPC1_6;size=1;	NPC1	4864	NPC intracellular cholesterol transporter 1	AAAAGCTATATTGCTATCGA	20	0.433113	6.74169	0.305031	0.587948	0.732273
CD68_2;size=1;	CD68	968	CD68 molecule	GTTGCTTGTTGGATGAACCG	20	0.432519	5.86321	0.138223	0.714789	0.825696
CCDC43_7;size=1;	CCDC43	124808	coiled-coil domain containing 43	CTCCTGGCTGGACGGACGGT	20	0.432174	5.9867	0.0726056	0.790923	0.878607
NTC_Avana_588_A;size=1;	NTC_Avana_588_A	NA	NA	CGTGCGTCCCGGGTTACCC	19	0.430808	5.84921	0.0579012	0.812811	0.892443
CC2D1B_3;size=1;	CC2D1B	200014	coiled-coil and C2 domain containing 1B	GGGATGACAGCAGGGCCCGC	20	0.430201	4.41304	0.0712244	0.792871	0.880281
SMYD5_6;size=1;	SMYD5	10322	SMYD family member 5	GCCACACAGCTCATCCGGAA	20	0.428936	4.67939	0.055374	0.81686	0.895225
TCP11L1_3;size=1;	TCP11L1	55346	t-complex 11 like 1	GGCCTCGAAGATGCTGTGGA	20	0.428248	6.3024	0.232468	0.635907	0.769112
HPSE_5;size=1;	HPSE	10855	heparanase	TCCTGTGCTTGCGCAGGTCG	20	0.427279	4.28558	0.0740456	0.788913	0.877077
ENPP1_4;size=1;	ENPP1	5167	ectonucleotide pyrophosphatase/phosphodiesterase 1	CGATCGCGGCCGTTCCCCGC	20	0.426092	4.79421	0.0818158	0.778414	0.869752
KTN1;size=1;	KTN1	3895	kinectin 1	CACTCTCAGAGTCGGATTCA	20	0.425883	7.02249	0.0751153	0.787433	0.876277
RDH14_6;size=1;	RDH14	57665	retinol dehydrogenase 14	GCACAGTCTTCCCGTGCATG	20	0.425721	6.86333	0.116918	0.73672	0.841204
PDZD8_2;size=1;	PDZD8	118987	PDZ domain containing 8	AAGTAGCAAGTCTCCCGCGT	20	0.423408	6.57871	0.112771	0.741246	0.843873
LTBP2_6;size=1;	LTBP2	4053	latent transforming growth factor beta binding protein 2	GGAGTCTGCACCAACACGGC	20	0.421325	5.53682	0.0706791	0.793646	0.880662
APMAP_8;size=1;	APMAP	57136	adipocyte plasma membrane associated protein	GACCCCTGGGTATCCGTGCA	20	0.421025	6.51002	0.181395	0.675684	0.798961
CTSF_6;size=1;	CTSF	8722	cathepsin F	CTTCCTTTGACTCATATGTC	20	0.420199	6.31834	0.356904	0.558121	0.708548
PI4KA_3;size=1;	PI4KA	5297	phosphatidylinositol 4-kinase alpha	TGAAGCTCTCTGCAACCGGG	20	0.419208	4.03572	0.0470086	0.831013	0.902862
LTF_4;size=1;	LTF	4057	lactotransferrin	ACGAACTCACTATTATGCCG	20	0.418352	6.06598	0.0783219	0.783065	0.873284
GNB4_2;size=1;	GNB4	59345	G protein subunit beta 4	ACATCAAATATGGACTCTGT	20	0.417662	6.95089	0.121109	0.732237	0.838404
DNAJC13_3;size=1;	DNAJC13	23317	DnaJ heat shock protein family (Hsp40) member C13	AACCCATAAAGGTCAGCGAT	20	0.417632	5.09902	0.051977	0.822461	0.898623
SNX14_8;size=1;	SNX14	57231	sorting nexin 14	GTCACATTCTACTGCTCACT	20	0.417318	6.45444	0.149806	0.70367	0.817589
TMEM128_6;size=1;	TMEM128	85013	transmembrane protein 128	TCCAGCTGGGCCTCGGCGTC	20	0.416423	6.08105	0.0626535	0.805442	0.88799
PLD1_3;size=1;	PLD1	5337	phospholipase D1	AGTGCAGAGGTATTTACCCG	20	0.415501	6.76729	0.0752464	0.787253	0.876157
PPP2R2D_7;size=1;	PPP2R2D	55844	protein phosphatase 2 regulatory subunit Bdelta	ACACGTTGCACTGGTGCGGG	20	0.415354	5.16597	0.0613344	0.807457	0.889537
TOMM40L_4;size=1;	TOMM40L	84134	translocase of outer mitochondrial membrane 40 like	TGCAGCTCATCGAAGCTCCC	20	0.414701	4.40798	0.0501779	0.825506	0.899977
RAB29_4;size=1;	RAB29	8934	RAB29, member RAS oncogene family	ATAATACAATCGTGTCATAG	20	0.414214	6.59273	0.350523	0.561625	0.71096
VDAC2_3;size=1;	VDAC2	7417	voltage dependent anion channel 2	AATCAAGTCTTCTTACAAGA	20	0.414004	6.26891	0.361394	0.555681	0.7062
LITAF_6;size=1;	LITAF	9516	lipopolysaccharide induced TNF factor	GACCTTACCAGGCGGCCACT	20	0.408985	4.99963	0.0516485	0.823013	0.89898
HSPA13_8;size=1;	HSPA13	6782	heat shock protein family A (Hsp70) member 13	AAAGTGATTGGTATTGATCT	20	0.408208	5.35218	0.0894271	0.768643	0.863803
DNASE2B_2;size=2;	DNASE2B	58511	deoxyribonuclease 2 beta	GGGCCGACTGAAGTGTGGTG	20	0.406736	7.14437	0.112069	0.742022	0.844274
WDR11;size=1;	WDR11	55717	WD repeat domain 11	GCCATCACTCACTACGAGGG	20	0.406226	6.05729	0.0825781	0.777414	0.869006
HSCB;size=1;	HSCB	150274	HscB mitochondrial iron-sulfur cluster cochaperone	CTGCGATGCTGCGTCGCAGG	20	0.405591	5.93494	0.0638845	0.803582	0.887069
QSER1_5;size=1;	QSER1	79832	glutamine and serine rich 1	CAGGATGGAGCCCTGAATTG	20	0.405527	4.94181	0.0876411	0.770894	0.865032
CADM3_4;size=1;	CADM3	57863	cell adhesion molecule 3	CTGGGAGAGGTTGGCCCCGC	20	0.404881	4.56596	0.0968595	0.759531	0.857239
SMPD1_2;size=1;	SMPD1	6609	sphingomyelin phosphodiesterase 1	GGTGCCAGACATCATGTGCG	20	0.404475	6.39062	0.103363	0.75187	0.851673
KTN1_6;size=1;	KTN1	3895	kinectin 1	ACCACTTCCCTGTATTGGCT	20	0.404233	5.97754	0.0769703	0.784894	0.874427
NKIRAS1_4;size=1;	NKIRAS1	28512	NFKB inhibitor interacting Ras like 1	GGTTTGTGGATTGTTATCTG	20	0.404184	6.98344	0.116204	0.737493	0.841262
GORASP2_3;size=1;	GORASP2	26003	golgi reassembly stacking protein 2	TTGCTTCATGTGTTTCGATA	20	0.404122	7.36406	0.343044	0.565788	0.71419
NUCKS1_8;size=1;	NUCKS1	64710	nuclear casein kinase and cyclin dependent kinase substrate 1	TGTGCGCCAACAACGGCAGG	20	0.403142	7.47922	0.124658	0.728509	0.836056
WNT9A_6;size=1;	WNT9A	7483	Wnt family member 9A	AGCAGCGGCGCATGTGCCGC	20	0.402269	4.93989	0.111464	0.742691	0.844876
RNF152_7;size=1;	RNF152	220441	ring finger protein 152	AGAAGGATGTGCGGTGCCCC	20	0.401973	5.31932	0.0592461	0.810694	0.891465
FAM47E_5;size=1;	FAM47E	100129583	family with sequence similarity 47 member E	GGGCTTATTGTCAGGACACC	20	0.401599	5.60586	0.116462	0.737214	0.841204
DDX47_2;size=1;	DDX47	51202	DEAD-box helicase 47	CGAAGCGTCCCAGCCGATTG	20	0.40082	4.18694	0.061237	0.807606	0.889537
NTC_Avana_528_B;size=1;	NTC_Avana_528_B	NA	NA	ATATCCCGCGAAAAAATCT	19	0.400435	6.1892	0.121368	0.731964	0.838252
TYR_6;size=1;	TYR	7299	tyrosinase	GGGTGGATGACCGGGAGTCG	20	0.39989	4.81495	0.037161	0.849492	0.914626
NPPA_3;size=1;	NPPA	4878	natriuretic peptide A	GTGAGCCGAATGAAGAAGCG	20	0.398889	5.81172	0.120783	0.732584	0.838668
STX7_2;size=1;	STX7	8417	syntaxin 7	GGATGTTAGAAGAGATCCTC	20	0.39875	5.64817	0.101573	0.753951	0.852981
DLG2_3;size=1;	DLG2	1740	discs large MAGUK scaffold protein 2	ATTACGAAGATTATACCAGG	20	0.398416	6.98656	0.242673	0.628597	0.763712
HLA-DRA_3;size=1;	HLA-DRA	3122	major histocompatibility complex, class II, DR alpha	GATTCAGATAGAACTCGGCC	20	0.396443	4.29124	0.0372616	0.849291	0.914524
ASNA1_4;size=1;	ASNA1	NA	NA	CCTGAAGTGGATCTTCGTCG	20	0.394105	4.20391	0.0459635	0.832871	0.904463
RFTN1_2;size=1;	RFTN1	23180	raftlin, lipid raft linker 1	GTACCAGCAGGGCTTCTCGC	20	0.393648	5.79977	0.109581	0.744791	0.846692
STK11_3;size=1;	STK11	6794	serine/threonine kinase 11	GTTGCGAAGGATCCCCAACG	20	0.393298	5.41444	0.0642477	0.803037	0.887019
SSR4;size=1;	SSR4	6748	signal sequence receptor subunit 4	GACATGCAAGAACAGGGTCC	20	0.393071	6.33028	0.066049	0.800358	0.885553
NTC_Avana_271_A;size=1;	NTC_Avana_271_A	NA	NA	CCTGTGAAGGAGGCGTAAG	19	0.392702	6.79369	0.0634933	0.804171	0.887556
MCCC1;size=1;	MCCC1	56922	methylcrotonoyl-CoA carboxylase 1	AGAAGTTTGTAGACACACCG	20	0.392241	6.29962	0.0653837	0.801343	0.88602
TCIRG1;size=1;	TCIRG1	10312	T cell immune regulator 1, ATPase H+ transporting V0 subunit a3	GCGTGGTGCTCACGCTGCAC	20	0.391661	5.38771	0.0483008	0.828745	0.901783
PRAF2_3;size=1;	PRAF2	11230	PRA1 domain family member 2	ATCCATGCGACCCGCAGCGA	20	0.391452	5.73065	0.103429	0.751793	0.851667
GNAI2;size=1;	GNAI2	2771	G protein subunit alpha i2	GGTCGGCAAAGTCGATCTGC	20	0.390855	5.17557	0.0413602	0.841333	0.909606
SSR1_4;size=1;	SSR1	6745	signal sequence receptor subunit 1	AGTTACAGTTATTGAAAGAG	20	0.390685	5.65112	0.101884	0.753588	0.852973
CTSB_6;size=1;	CTSB	1508	cathepsin B	GTTGACCAGCTCATCCGACA	20	0.390265	6.23366	0.0683649	0.79697	0.883357
POLR1C_6;size=1;	POLR1C	9533	RNA polymerase I and III subunit C	CCTTGGGCAGGTGCCAACTA	20	0.387282	4.01667	0.0499473	0.8259	0.900088
SLC44A2_4;size=1;	SLC44A2	57153	solute carrier family 44 member 2	ATGAGACGACCTATGAGGAT	20	0.38177	6.8987	0.0650645	0.801817	0.88602
TFG_7;size=1;	TFG	10342	trafficking from ER to golgi regulator	TTACAGATACTGTGGATGGT	20	0.381327	6.97487	0.346287	0.563975	0.712949
KIF1C_4;size=1;	KIF1C	10749	kinesin family member 1C	CTTTGCCTATGGGCAGACCG	20	0.379082	5.70707	0.0658486	0.800654	0.885717
NAA15_5;size=1;	NAA15	80155	N(alpha)-acetyltransferase 15, NatA auxiliary subunit	GCGCATTCTCCTTGGGCGGG	20	0.378912	4.68751	0.042369	0.839438	0.908297
SCARB1_8;size=1;	SCARB1	949	scavenger receptor class B member 1	TGTAGTCGCTCTCCGAGCCG	20	0.378637	5.60106	0.0589238	0.811199	0.891693
SLC9A3R2;size=1;	SLC9A3R2	9351	SLC9A3 regulator 2	AGGATGTCAGTGGGCCCCTG	20	0.377738	5.78476	0.118381	0.735146	0.840368
PLBD2_6;size=1;	PLBD2	196463	phospholipase B domain containing 2	GTGCTCCTGGACGTCTCGGC	20	0.376361	5.11412	0.0407004	0.842585	0.910526
ACPP_5;size=1;	ACPP	55	acid phosphatase, prostate	TCAGTGGGAAAGGTGTCAAT	20	0.376335	6.40072	0.0962035	0.76032	0.857833
PAFAH1B2_6;size=1;	PAFAH1B2	5049	platelet activating factor acetylhydrolase 1b catalytic subunit 2	ATTGCAGGTCATTGTTGTCT	20	0.376266	6.83299	0.1797	0.677009	0.800053
ZNRF1;size=1;	ZNRF1	84937	zinc and ring finger 1	GTCCGGTAGTGCCCGAAATG	20	0.376001	5.97064	0.196761	0.662953	0.789184
DEK_6;size=1;	DEK	7913	DEK proto-oncogene	TTCGGGTTCTTTCTCGGACG	20	0.375674	5.33971	0.0590325	0.811028	0.891587
NECTIN1;size=1;	NECTIN1	5818	nectin cell adhesion molecule 1	TGGCTTTCTCGATTGCCCGT	20	0.375573	6.13594	0.308319	0.585961	0.731015
MON1B_5;size=1;	MON1B	22879	MON1 homolog B, secretory trafficking associated	CAAGTCCTCCGCGCCCCCGG	20	0.373994	4.48879	0.0574808	0.813478	0.892919
GOT1_6;size=1;	GOT1	2805	glutamic-oxaloacetic transaminase 1	ACTCCCAGGTTGACCTTGCG	20	0.373782	5.49091	0.0476337	0.829911	0.90215
RTN1_3;size=1;	RTN1	6252	reticulon 1	CACCGGCCGTGGGTTCTCGG	20	0.373684	6.09783	0.116726	0.736929	0.841204
OSCP1_3;size=1;	OSCP1	127700	organic solute carrier partner 1	AGCAGCACATCCTTGGGTCG	20	0.373442	6.55153	0.100149	0.755622	0.854063
TRPS1_3;size=1;	TRPS1	7227	transcriptional repressor GATA binding 1	ACCTTGCTTTCTGTACCTAT	20	0.372431	6.10355	0.100176	0.75559	0.854063
NTC_Avana_575_A;size=1;	NTC_Avana_575_A	NA	NA	CCTATCGGCATTCCCACTG	19	0.370127	6.02883	0.310502	0.58465	0.72976
DHRS7B_6;size=1;	DHRS7B	25979	dehydrogenase/reductase 7B	TGATCACAGGCGCCACCTCA	20	0.367758	5.39901	0.0587741	0.811434	0.891848
OSBPL10_7;size=1;	OSBPL10	114884	oxysterol binding protein like 10	AAAACATCCTGGGATGGCAC	20	0.36666	6.49675	0.0630881	0.804783	0.887793
DOCK4_3;size=1;	DOCK4	9732	dedicator of cytokinesis 4	TGGCTGCACAGTTAGCCTTC	20	0.3652	6.29656	0.0578757	0.812851	0.892443
CHMP1A_3;size=1;	CHMP1A	5119	charged multivesicular body protein 1A	GTCTCAGGTGACCAAGAATA	20	0.364619	6.22086	0.0485355	0.828336	0.901464
GNAQ_4;size=1;	GNAQ	2776	G protein subunit alpha q	AGCAGATGAGAATCATCCAT	20	0.361847	5.83845	0.0611325	0.807767	0.889537
HNRNPR_6;size=1;	HNRNPR	10236	heterogeneous nuclear ribonucleoprotein R	TTTAGTCTTATTCTTCGGAA	20	0.361207	6.17798	0.0912891	0.766322	0.862148
TPMT_5;size=1;	TPMT	7172	thiopurine S-methyltransferase	TTTGCGATCACCTGGATTGA	20	0.360868	7.08157	0.0886318	0.769642	0.864427
HCN1_7;size=1;	HCN1	348980	hyperpolarization activated cyclic nucleotide gated potassium channel 1	GGGGCTTCGAAGACGCCGAG	20	0.360707	5.19457	0.052047	0.822344	0.898577
MX1;size=1;	MX1	4599	MX dynamin like GTPase 1	ACTGTGGCCCAGAAAAATCC	20	0.360619	6.04768	0.0607681	0.808329	0.8896
NTC_Avana_981_B;size=1;	NTC_Avana_981_B	NA	NA	TGGTCCGAGTCTGGAGAAA	19	0.359424	6.0316	0.060788	0.808298	0.8896
SYTL4_3;size=1;	SYTL4	94121	synaptotagmin like 4	CCCAAAACCAATACTTGTCG	20	0.359105	7.04077	0.105388	0.749539	0.849676
SLC2A13_3;size=1;	SLC2A13	114134	solute carrier family 2 member 13	GACGGCCACCACGTACACGA	20	0.358801	6.41959	0.131523	0.721464	0.83084
ACOT7_7;size=1;	ACOT7	11332	acyl-CoA thioesterase 7	TCTTCAGGATGGTCCCCCCG	20	0.358638	5.24711	0.0999122	0.755901	0.854298
BIN1_5;size=1;	BIN1	274	bridging integrator 1	CTTCTTGGAAGCCTCGTGCA	20	0.358019	5.48516	0.0849872	0.774285	0.866631
TM9SF1_4;size=1;	TM9SF1	10548	transmembrane 9 superfamily member 1	GATCCGCTTTCGGGAAAACG	20	0.35746	5.81103	0.0952009	0.76153	0.858713
PSMA3_2;size=1;	PSMA3	5684	proteasome 20S subunit alpha 3	ATTTCTTACCTGCAGCCAAA	20	0.355737	5.76719	0.0508432	0.824373	0.899237
WNT3_3;size=1;	WNT3	7473	Wnt family member 3	CCAAGGCAGTACCTTTGTCG	20	0.355695	4.94433	0.056991	0.814258	0.893264
CD164_8;size=1;	CD164	8763	CD164 molecule	GCCCATCTCCAACGTAACCT	20	0.353944	6.7215	0.0560507	0.815767	0.894413
COG8_5;size=1;	COG8	84342	component of oligomeric golgi complex 8	GACTATCCCATCGGTAGCCA	20	0.35341	5.80245	0.0453579	0.833958	0.905068
OSBPL9;size=1;	OSBPL9	114883	oxysterol binding protein like 9	AGGAGTCTGATGATGTCCCA	20	0.353377	5.77664	0.0945496	0.762321	0.859119
SRGAP1_4;size=1;	SRGAP1	57522	SLIT-ROBO Rho GTPase activating protein 1	ATCACTATAAGGACCGACCT	20	0.352884	6.75816	0.0911217	0.76653	0.862157
SUCLG2_6;size=1;	SUCLG2	8801	succinate-CoA ligase GDP-forming beta subunit	CAATGTCGACGCCCCCCTGG	20	0.352716	5.72961	0.0544197	0.818415	0.896167
PRAF2_8;size=1;	PRAF2	11230	PRA1 domain family member 2	TGCCCACACCAGCACGCCGA	20	0.349985	4.72829	0.0498973	0.825986	0.900088
PCYOX1_5;size=1;	PCYOX1	51449	prenylcysteine oxidase 1	CCTGGCTACCATGATGGTGC	20	0.348945	5.91304	0.0546984	0.81796	0.89592
MRPL45;size=1;	MRPL45	84311	mitochondrial ribosomal protein L45	AGACTCTGGCCATCTATGAC	20	0.348745	5.11764	0.0463552	0.832172	0.903868
ITPKB_6;size=1;	ITPKB	3707	inositol-trisphosphate 3-kinase B	AGCGAGCCCTGCCCAAACGC	20	0.348182	4.86963	0.0351593	0.85355	0.917437
SARS_3;size=1;	SARS	NA	NA	AGCCCTCATCCGAGAGACGC	20	0.347514	3.91538	0.048015	0.829611	0.901987
PRF1_5;size=1;	PRF1	5551	perforin 1	GCGCTTGCACTCTGAGCGTG	20	0.34731	6.5761	0.170308	0.685007	0.80616
GALC_8;size=1;	GALC	2581	galactosylceramidase	TCATAGCAAGTGATAATCTC	20	0.346885	6.46403	0.0928158	0.764439	0.861019
TRIM36_8;size=1;	TRIM36	55521	tripartite motif containing 36	TACCACCCAACTTACACAGA	20	0.346322	6.47319	0.147309	0.705966	0.818983
RAN_6;size=1;	RAN	5901	RAN, member RAS oncogene family	TTCGTGAAACGTCATTTGAC	20	0.345745	4.09212	0.0319699	0.860272	0.921918
SMYD5_4;size=1;	SMYD5	10322	SMYD family member 5	AATGCACTTTATCGCTACCG	20	0.344308	5.79273	0.0844741	0.774947	0.867059
FRY_4;size=1;	FRY	10129	FRY microtubule binding protein	CTTGATGTAACCGTTGCCAA	20	0.343101	6.07563	0.20491	0.656521	0.784255
NTC_Avana_514_A;size=1;	NTC_Avana_514_A	NA	NA	AGCAATCCAAAGTTAACGG	19	0.340904	6.99652	0.0875564	0.771001	0.865071
AASDHPPT_6;size=1;	AASDHPPT	60496	aminoadipate-semialdehyde dehydrogenase-phosphopantetheinyl transferase	AGGAAAACCAGTTCTTGCAA	20	0.340089	5.01374	0.0275432	0.870205	0.928074
PPIL1;size=1;	PPIL1	51645	peptidylprolyl isomerase like 1	CAACTCAGCAAAGTTCTTAC	20	0.339988	5.01183	0.0593708	0.810499	0.891333
CIAPIN1_5;size=1;	CIAPIN1	57019	cytokine induced apoptosis inhibitor 1	ACTTTGAAGTGGGTTCTTCT	20	0.339042	4.31423	0.0319739	0.860264	0.921918
GSN_2;size=1;	GSN	2934	gelsolin	TGGATGACTACCTGAACGGC	20	0.338698	5.56052	0.0327897	0.858512	0.921188
ATP6V1G1_5;size=1;	ATP6V1G1	9550	ATPase H+ transporting V1 subunit G1	TTCAGTGCTGCAACTGCCAC	20	0.338695	6.14503	0.0858734	0.773146	0.866057
RPL23;size=1;	RPL23	9349	ribosomal protein L23	CGTTGTCGAATGACCACTGC	20	0.33863	6.13102	0.289671	0.597422	0.739887
LGALS1_4;size=1;	LGALS1	3956	galectin 1	TCGCCGTGGGCGTTGAAGCG	20	0.337981	6.121	0.0798863	0.780969	0.871596
TMBIM1_3;size=2;	TMBIM1	64114	transmembrane BAX inhibitor motif containing 1	GGGTAGGCAGGATACCCTCC	20	0.33718	5.91348	0.0747203	0.787978	0.876623
TACO1_8;size=1;	TACO1	51204	translational activator of cytochrome c oxidase I	GGCTGCTGCCAGCCTAAGCA	20	0.336989	5.84958	0.0776914	0.783916	0.873907
SMPD1_7;size=1;	SMPD1	6609	sphingomyelin phosphodiesterase 1	GACTCGTCAGGACCAACTGC	20	0.336271	5.70924	0.0440282	0.836372	0.906192
WBP2_8;size=1;	WBP2	23558	WW domain binding protein 2	ACAAGTTGACTTTCACGGCA	20	0.336267	5.86667	0.0630088	0.804903	0.887793
EXOC7;size=1;	EXOC7	23265	exocyst complex component 7	TGAGAGCCGCCTTATGAAGC	20	0.334853	5.41241	0.0788355	0.782374	0.872595
MRPL19_7;size=1;	MRPL19	9801	mitochondrial ribosomal protein L19	GCCGGAGTTTCCAAGCCGCC	20	0.334826	4.39332	0.0322804	0.859603	0.921779
HCN1_4;size=1;	HCN1	348980	hyperpolarization activated cyclic nucleotide gated potassium channel 1	TCGTCTAACAGCCGGGACGA	20	0.334818	4.62255	0.0492033	0.827179	0.90067
MON1B_6;size=1;	MON1B	22879	MON1 homolog B, secretory trafficking associated	GGACACGCAGTTCCCCAGTG	20	0.334335	5.88012	0.0408208	0.842356	0.910397
PON2_6;size=1;	PON2	5445	paraoxonase 2	TTGGCCTCATTCAATCCACA	20	0.333593	5.75299	0.0493122	0.826991	0.900647
LYST;size=1;	LYST	1130	lysosomal trafficking regulator	GTAATAGAAATCCTCGACCA	20	0.330043	4.42609	0.0420519	0.840031	0.908692
SNX18_3;size=1;	SNX18	112574	sorting nexin 18	TGCAGCGAGCAGGACATCGA	20	0.329798	6.17108	0.0796935	0.781226	0.871639
CTSG_8;size=1;	CTSG	1511	cathepsin G	GCCACCCTCAATATAATCAG	20	0.329244	6.91174	0.18261	0.674514	0.797971
PPP1CC_2;size=1;	PPP1CC	5501	protein phosphatase 1 catalytic subunit gamma	GCTTCAAGTTCTAGTAGGAT	20	0.328771	4.72047	0.0266763	0.872245	0.929193
HSPA4L_5;size=1;	HSPA4L	22824	heat shock protein family A (Hsp70) member 4 like	GGGTGGCAGGAACTTTGATG	20	0.326222	6.17157	0.0581362	0.812439	0.892241
TMEM160;size=1;	TMEM160	54958	transmembrane protein 160	CGACCTCCGGAAGCGAAGAC	20	0.324564	6.19922	0.0816265	0.778663	0.869843
TRIM46_3;size=1;	TRIM46	80128	tripartite motif containing 46	CTGCAAGACATGCCAACGCC	20	0.323425	6.05091	0.0682273	0.79717	0.883465
MDH2;size=1;	MDH2	4191	malate dehydrogenase 2	GGTGTTGAACAGGTCGTCCC	20	0.322763	4.53817	0.0526049	0.821412	0.897969
TPCN2_3;size=2;	TPCN2	219931	two pore segment channel 2	GCTCGATGTGGCTTTACCGA	20	0.322277	6.39862	0.0296343	0.865418	0.925091
MYO1E;size=1;	MYO1E	4643	myosin IE	AAAGCTAACAAGCCGGCAGA	20	0.320912	5.03028	0.0481176	0.829064	0.901898
CYP51A1;size=1;	CYP51A1	1595	cytochrome P450 family 51 subfamily A member 1	ACAGTGTCACCTACTGGATT	20	0.319198	6.60189	0.085119	0.774115	0.866534
SORBS3_8;size=1;	SORBS3	10174	sorbin and SH3 domain containing 3	AGGGAGCTGACTCTGCAGAA	20	0.319066	6.20331	0.0532195	0.820391	0.897686
EVA1A_5;size=1;	EVA1A	84141	eva-1 homolog A, regulator of programmed cell death	TTGTTTCTGGCGTGTGCATC	20	0.319054	5.64907	0.0879179	0.770543	0.864904
VASN_6;size=1;	VASN	114990	vasorin	GACGTGCCACCCGACACGGT	20	0.318069	6.08634	0.0610742	0.807857	0.889537
MFSD1_3;size=1;	MFSD1	64747	major facilitator superfamily domain containing 1	CTGCTTTGTTTGCATTGGAC	20	0.316899	6.64236	0.0460345	0.832744	0.904407
SH2B1_7;size=1;	SH2B1	25970	SH2B adaptor protein 1	AGTGGATGCCCAGCATGTGA	20	0.316382	6.77742	0.0424134	0.839355	0.908289
INO80D_4;size=1;	INO80D	54891	INO80 complex subunit D	GGACATTCCATCCAGTCCGT	20	0.316257	6.11701	0.0763995	0.785672	0.875159
USP10_2;size=1;	USP10	9100	ubiquitin specific peptidase 10	AGAACTGTTCCACTGTATGG	20	0.313845	5.76849	0.122249	0.730911	0.837447
SLC41A3;size=1;	SLC41A3	54946	solute carrier family 41 member 3	TCTTCATTCTAGGCCAACAC	20	0.311752	6.24082	0.0639606	0.803468	0.887069
ARHGEF40_6;size=1;	ARHGEF40	55701	Rho guanine nucleotide exchange factor 40	GGAGCGCAGCCTCATCAGGA	20	0.311653	4.83788	0.0335191	0.856966	0.91994
PLEKHA7_8;size=1;	PLEKHA7	144100	pleckstrin homology domain containing A7	TTCGATCCTTGAGAAGGTCC	20	0.311454	5.30064	0.0396316	0.844637	0.911449
CECR1_4;size=1;	CECR1	NA	NA	TTGGCATCGTGACTATGGAC	20	0.3105	6.31139	0.0558544	0.816083	0.894678
LMAN2L_4;size=1;	LMAN2L	81562	lectin, mannose binding 2 like	GTAATGAAGATTGCGGACAA	20	0.30831	6.14604	0.203663	0.657495	0.784825
CNTNAP2_8;size=1;	CNTNAP2	26047	contactin associated protein like 2	CGGCTACTTACGGGACGTGG	20	0.307548	5.97945	0.0717065	0.792189	0.87985
ADO_4;size=1;	ADO	84890	2-aminoethanethiol dioxygenase	CTTGAACATCGCCCCGCGCA	20	0.307309	6.28534	0.0522451	0.822012	0.898354
CASP1_7;size=1;	CASP1	834	caspase 1	ACCTCAGCTCCAGTTCTTCT	20	0.306664	5.70295	0.0574146	0.813583	0.892919
GYG1_6;size=1;	GYG1	2992	glycogenin 1	CTCAGGTCTCAGACTCCATG	20	0.305424	6.47968	0.0287637	0.867389	0.926392
AP1B1;size=1;	AP1B1	162	adaptor related protein complex 1 subunit beta 1	CTCTCAGGCCAACATCGCCC	20	0.305318	5.06202	0.0359184	0.851997	0.916416
GNPTG_6;size=1;	GNPTG	84572	N-acetylglucosamine-1-phosphate transferase subunit gamma	CAGTCGCCTCCAGGCCAAGA	20	0.304713	5.77018	0.0399871	0.843951	0.911121
TMBIM1_4;size=1;	TMBIM1	64114	transmembrane BAX inhibitor motif containing 1	AGCCAGGCTGCGGGTAGCCA	20	0.304613	5.48056	0.041132	0.841765	0.909991
VWA5A_3;size=1;	VWA5A	4013	von Willebrand factor A domain containing 5A	CCTCCAACCTGGGTCGAAGG	20	0.304349	6.11335	0.0668755	0.799142	0.884862
KIAA1217;size=1;	KIAA1217	56243	KIAA1217	GCAGCGACAGCGCGTCCTAG	20	0.304128	6.10081	0.125718	0.727283	0.835129
NTC_Avana_93_B;size=1;	NTC_Avana_93_B	NA	NA	TACAATACTTTGGCGCATA	19	0.303336	6.67478	0.0803371	0.780369	0.871098
TMEM9_7;size=1;	TMEM9	252839	transmembrane protein 9	TAGCAACTGCCTGCACGTGG	20	0.3016	6.56928	0.0666765	0.799434	0.885022
AKR1A1_4;size=1;	AKR1A1	10327	aldo-keto reductase family 1 member A1	GTTAAGTATGCCCTTAGCGT	20	0.301376	6.2379	0.0605785	0.808621	0.889759
PAX7_8;size=1;	PAX7	5081	paired box 7	TCCAAAGGGAATCCCGTGCG	20	0.301155	6.12065	0.0366736	0.850469	0.915196
SSR1;size=1;	SSR1	6745	signal sequence receptor subunit 1	CCAAATGGTCGTCCGCCCAT	20	0.300321	5.93239	0.0685695	0.796674	0.883192
ERCC4_6;size=1;	ERCC4	2072	ERCC excision repair 4, endonuclease catalytic subunit	GTAGTGTGCGCCCGCGGGCT	20	0.299992	5.24291	0.03506	0.853754	0.917481
GABARAP;size=1;	GABARAP	11337	GABA type A receptor-associated protein	CCTGGACAAAAAGAAATACC	20	0.299905	5.08189	0.0222624	0.883201	0.93601
HVCN1_8;size=1;	HVCN1	84329	hydrogen voltage gated channel 1	ACATGCCCCTGAAGTCAAGG	20	0.299453	6.53131	0.0662383	0.800079	0.88549
SGTA_4;size=1;	SGTA	6449	small glutamine rich tetratricopeptide repeat containing alpha	CAGTGCCTGGAGACTGCGTT	20	0.298958	6.95856	0.0641617	0.803166	0.887019
SLC41A1_6;size=1;	SLC41A1	254428	solute carrier family 41 member 1	TACTTGCAGCCCGATGGAAA	20	0.298941	6.00065	0.0772628	0.784497	0.874158
SEPT6_8;size=1;	2024-09-06	NA	NA	AGGTTGCCGAACTGTCCCCC	20	0.298294	4.65753	0.025599	0.874827	0.930676
SNX16;size=1;	SNX16	64089	sorting nexin 16	TTTTGTTCTTCAGTGTCTCT	20	0.297752	5.2755	0.0604716	0.808787	0.889777
ABHD11_3;size=1;	ABHD11	83451	abhydrolase domain containing 11	CTGGTGCCCTGCGTCGTCGT	20	0.296532	5.05166	0.02561	0.8748	0.930676
PPP1R21_2;size=1;	PPP1R21	129285	protein phosphatase 1 regulatory subunit 21	AAATCTGCAGCTTGCCAAGA	20	0.296408	5.08831	0.031916	0.860389	0.921961
ARHGEF40_2;size=1;	ARHGEF40	55701	Rho guanine nucleotide exchange factor 40	GCTGGCAGATCCCCGGCTGA	20	0.295832	5.81769	0.0433065	0.837698	0.907234
SORBS3_7;size=1;	SORBS3	10174	sorbin and SH3 domain containing 3	AGTTCTTGTCCACCTCCTTG	20	0.295737	5.73255	0.0770678	0.784762	0.874361
KCNIP4_8;size=1;	KCNIP4	80333	potassium voltage-gated channel interacting protein 4	TTTCCCTAGGAATGCCCCAG	20	0.294913	5.77429	0.0626448	0.805455	0.88799
MARCH8;size=1;	2024-03-08	NA	NA	CGTGATAGAAGTGCGAGAGA	20	0.292655	6.44766	0.0517102	0.822909	0.89898
UNC93B1_3;size=1;	UNC93B1	81622	unc-93 homolog B1, TLR signaling regulator	GCCATACTTCACCTCGCGGT	20	0.292048	5.43564	0.0629582	0.80498	0.887793
[truncated: 9,965 more rows]

## Sheet: gene_level
Gene	NGenes	Direction	PValue	FDR	logFC_median	logFC_mad	logFC_core	logFC_list
SCARB2	8	Up	9.10553e-38	1.36219e-34	12.1853	0.494977	[11.690336, 12.68029]	10.068805;11.045286;11.733035;11.97725;12.393376;12.393429;12.40075;12.710306
GBA	8	Up	2.05145e-33	1.53449e-30	12.0174	1.25823	[10.759189, 13.275653]	8.976015;10.040949;10.895769;11.788702;12.24614;12.737184;12.799072;12.933101
C18orf8	7	Up	4.80801e-26	2.3976e-23	9.19148	0.847365	[8.344115, 10.038844]	7.535448;8.039262;8.843629;9.191479;9.27803;9.763019;10.149406
PSAP	8	Up	1.93411e-24	7.23357e-22	9.69566	1.06362	[8.632043, 10.759285]	5.84466;6.97621;9.336703;9.526404;9.864925;10.382044;10.44409;10.988838
GNPTAB	8	Up	2.76581e-23	8.27532e-21	8.63312	1.32808	[7.305035, 9.961204]	6.124137;6.39217;7.905838;8.309578;8.956661;9.363802;9.693998;11.370929
VPS39	8	Up	3.25893e-22	8.12559e-20	6.86117	0.301204	[6.559965, 7.162372]	6.515043;6.605686;6.710333;6.810098;6.91224;6.970185;7.251764;7.386682
VPS33A	8	Up	2.10908e-20	4.5074e-18	6.81252	1.00253	[5.809992, 7.815045]	5.356223;5.541852;6.462098;6.724778;6.90026;7.052343;7.814488;8.088222
SPNS1	8	Up	5.45974e-20	1.02097e-17	8.41603	0.61006	[7.805973, 9.026093]	7.264077;7.278834;7.593747;8.2602;8.571866;8.617679;8.790716;8.86431
RAB7A	7	Up	7.16358e-19	1.19075e-16	9.74453	0.22567	[9.518858, 9.970197]	-0.780287;4.975071;9.681334;9.744528;9.801192;9.89674;9.943319
VPS18	8	Up	5.92487e-18	8.8636e-16	6.94929	0.637697	[6.311588, 7.586983]	5.272789;6.386021;6.652308;6.893215;7.005356;7.019015;7.659554;7.920217
NPC1	8	Up	7.09875e-17	9.6543e-15	6.17138	0.392111	[5.779266, 6.563488]	0.433113;5.89229;5.921514;6.075247;6.267508;6.404796;7.071161;7.758588
VPS41	8	Up	2.08713e-15	2.60195e-13	4.79512	1.13476	[3.660355, 5.929878]	1.336609;3.048731;3.091482;4.431688;5.158545;5.170568;5.388954;5.732051
VPS35	8	Up	6.28296e-14	7.19367e-12	5.30613	0.56494	[4.741189, 5.87107]	-0.029347;3.476742;4.250073;5.250882;5.361377;5.599124;5.610583;5.763769
VPS11	8	Up	6.73204e-14	7.19367e-12	6.76615	1.48232	[5.28383, 8.248476]	-3.674992;1.719606;5.715434;6.392692;7.139613;7.387276;7.71506;8.564239
ATP6V0D1	8	Up	4.1022e-12	4.09126e-10	3.79438	0.913635	[2.880749, 4.70802]	2.204173;3.149678;3.533997;3.593699;3.99507;4.382156;5.504124;5.60069
VPS16	8	Up	1.6789e-11	1.56977e-09	4.06939	2.11508	[1.954311, 6.184478]	0.976789;1.973141;3.312439;3.691366;4.447422;4.566821;6.168198;6.170885
ATP6V1C1	8	Up	1.81078e-11	1.59349e-09	2.94606	2.88665	[0.059411, 5.832706]	0.792115;1.205969;1.420578;1.933785;3.958333;5.604104;5.957667;7.518004
CCZ1B	4	Up	5.45165e-10	4.53093e-08	9.05823	2.11002	[6.94821, 11.168252]	5.622452;8.629514;9.486947;11.475894
BLOC1S1	8	Up	3.87181e-09	3.04854e-07	2.94097	1.51656	[1.424418, 4.457528]	1.099315;1.743727;1.92806;2.369988;3.511958;3.800864;3.973865;4.821498
ATP6V1H	7	Up	1.10702e-07	8.28047e-06	2.97105	1.87275	[1.09829, 4.8438]	-1.619661;2.155491;2.857345;2.971045;4.234201;5.290868;6.107065
ATP6V1D	7	Up	1.41317e-07	1.00672e-05	3.40156	1.44653	[1.955034, 4.848084]	1.353194;2.197291;2.487644;3.401559;4.115144;4.377226;5.35374
UVRAG	8	Up	3.73524e-07	2.53996e-05	2.17935	1.06335	[1.115991, 3.242698]	-11.408142;1.27723;1.779485;1.909587;2.449102;2.711674;3.784792;4.002572
ATP6V1G1	8	Up	7.29141e-07	4.74259e-05	4.15949	2.29168	[1.867813, 6.45117]	0.338695;1.651745;3.10855;3.620553;4.69843;4.72233;6.199981;7.035794
CCDC115	8	Up	1.24476e-06	7.759e-05	3.33437	1.11343	[2.220934, 4.447795]	1.474584;1.900521;2.556063;3.290763;3.377966;3.806373;4.058059;4.271632
ATP6AP1	8	Up	1.91587e-06	0.000114646	2.6509	1.04477	[1.606126, 3.695667]	-0.921699;1.941606;1.950811;2.190911;3.110881;3.234686;3.454054;3.686937
ATP6V0C	8	Up	2.75642e-06	0.0001586	3.42753	1.21716	[2.210369, 4.644692]	1.166342;1.92262;2.324911;3.258914;3.596147;3.680587;3.966839;7.085816
ATP6V1F	8	Up	3.14171e-06	0.000174074	2.28869	0.978214	[1.310477, 3.266906]	-0.274981;-0.060867;1.672962;2.190627;2.386756;2.915567;2.981409;4.392128
AP3B1	8	Up	3.83996e-06	0.000205164	1.8028	1.09449	[0.708309, 2.897286]	0.038071;1.040159;1.460608;1.630102;1.975494;2.516603;2.587262;3.824194
ATP6V1A	8	Up	8.30359e-06	0.000428351	2.47774	1.00995	[1.467791, 3.487681]	1.180769;1.694323;1.908077;2.395902;2.55957;3.05672;3.563625;4.16975
LDLR	8	Up	9.5773e-06	0.000477588	2.04387	1.05789	[0.985981, 3.101754]	-0.622191;-0.499041;1.538514;1.724541;2.363194;2.392108;2.965584;3.274024
ATP6V1E1	8	Up	1.51286e-05	0.000730079	1.80971	1.16998	[0.63973, 2.979692]	0.182037;0.675026;1.490724;1.794965;1.824457;2.253309;3.178924;4.770322
ATP6V0B	8	Up	1.56668e-05	0.000732424	2.69871	1.72255	[0.976157, 4.421261]	0.174505;0.541604;1.998704;2.643983;2.753435;3.791555;3.929554;5.353045
MFSD8	8	Up	2.08583e-05	0.000945574	1.73825	3.05654	[-1.318289, 4.794788]	-1.833181;-1.123784;0.75376;0.810883;2.665615;2.99943;4.774378;6.510111
AP3D1	8	Up	5.54519e-05	0.00243989	1.68066	1.26616	[0.414498, 2.946817]	-0.452959;0.647082;1.207695;1.388748;1.972568;2.355108;2.783599;3.728648
ATP6V1B2	7	Up	8.592e-05	0.00367247	2.108	1.90747	[0.200536, 4.015472]	-0.751138;-0.559344;2.006581;2.108004;3.269689;3.394574;4.571043
VPS36	8	Up	9.14953e-05	0.00380214	2.58246	0.975585	[1.606877, 3.558048]	-0.101269;-0.037726;0.43672;2.157082;3.007844;3.171493;3.183455;3.297518
UROD	8	Up	0.000237377	0.00959772	0.812731	0.54448	[0.268251, 1.357211]	-0.763893;0.111485;0.546433;0.640508;0.984954;1.168319;1.191637;1.24364
EXOC7	8	Up	0.000327584	0.0128965	0.562601	1.10399	[-0.541389, 1.66659]	-1.179953;-0.193883;-0.170177;0.334853;0.790348;0.876374;2.140538;2.197292
RAB2A	8	Up	0.000457273	0.0175405	0.65484	1.15475	[-0.49991, 1.80959]	-0.864526;-0.188164;-0.130202;0.569259;0.740421;1.353726;1.427534;4.74969
MCTS1	7	Down	0.00136676	0.0511168	-12.6059	1.32014	[-13.925999, -11.285718]	-13.731748;-13.496281;-12.811679;-12.605858;-12.442027;-5.035111;-1.26259
SNAPIN	8	Up	0.00144194	0.0526133	1.50886	0.955996	[0.552861, 2.464853]	-1.448417;0.675029;1.401775;1.440832;1.576882;2.062392;2.244943;2.314327
CORO1B	8	Down	0.001981	0.0705613	-7.60385	7.77347	[-15.377328, 0.16962]	-13.193381;-12.927384;-12.766596;-8.09239;-7.115318;-3.810196;-1.428367;-0.928784
VMA21	8	Up	0.00277725	0.0966224	1.23556	2.08264	[-0.847083, 3.318206]	-1.674298;-0.40189;0.09197;0.583646;1.887477;2.426765;2.853807;3.700218
BCAS2	8	Up	0.00382432	0.130027	1.26269	2.84041	[-1.577719, 4.103107]	-4.058415;-0.733573;-0.572704;0.77865;1.746738;2.28018;5.263377;7.864865
SNX14	8	Up	0.00440361	0.146396	0.212932	1.11057	[-0.897642, 1.323507]	-1.502231;-0.987769;-0.143192;0.196272;0.229592;0.417318;1.354952;4.541598
TMLHE	8	Down	0.00534704	0.173895	-4.93337	6.16739	[-11.100758, 1.234025]	-13.606763;-13.206183;-13.125674;-7.002989;-2.863744;-2.593872;-2.205079;0.658043
SUMF1	8	Up	0.00633446	0.201625	0.637731	1.77344	[-1.135712, 2.411174]	-1.818843;-0.648802;-0.468077;0.485796;0.789666;1.20028;1.977686;4.291891
GDAP2	8	Up	0.00716386	0.218901	0.925113	1.24266	[-0.31755, 2.167777]	-10.728339;-3.612968;0.020286;0.652296;1.197931;1.226748;1.696615;2.462284
RRAGA	7	Up	0.00716987	0.218901	0.538857	0.65429	[-0.115432, 1.193147]	-11.466515;-0.822584;0.097545;0.538857;0.697422;0.804051;1.775554
GGA2	8	Down	0.00742823	0.222253	-3.98075	5.07476	[-9.055506, 1.094017]	-13.565143;-13.509908;-12.567728;-4.545143;-3.416346;-2.431931;-0.625736;-0.489994
LARP4	8	Down	0.00804089	0.235866	-3.49073	4.01242	[-7.503145, 0.521694]	-13.655306;-13.06163;-9.559603;-3.619058;-3.362393;-3.067713;-1.373376;-0.195396
OTUD6B	8	Up	0.00853268	0.245479	0.256137	0.950407	[-0.694271, 1.206544]	-1.523282;-1.137824;-0.328724;-0.075674;0.587948;0.657627;0.953358;1.170391
PCYOX1	8	Down	0.0100204	0.278146	-11.7798	1.89224	[-13.671998, -9.887515]	-13.100213;-13.0119;-12.700354;-12.143498;-11.416015;-2.339014;-2.29651;0.348945
WIPI2	8	Down	0.01004	0.278146	-11.9068	0.842652	[-12.749466, -11.064163]	-12.794048;-12.501932;-12.102359;-12.070206;-11.743423;-11.36521;-10.775219;0.156217
RAB14	8	Up	0.0112903	0.307096	1.03864	1.50738	[-0.468746, 2.546019]	-13.214352;-5.12287;0.098322;0.898231;1.179041;1.429052;2.131753;2.644302
TMEM74	8	Down	0.0123932	0.331074	-5.17414	4.07257	[-9.246716, -1.101569]	-13.155987;-12.548208;-8.896141;-6.574905;-3.77338;-3.661299;-2.610062;-2.244396
CLTC	8	Up	0.013054	0.34261	0.112575	1.75745	[-1.644872, 1.870021]	-4.114401;-0.474846;-0.031385;0.076685;0.148465;1.895916;2.489458;4.387781
API5	8	Down	0.0147572	0.3744	-6.79599	7.36827	[-14.164259, 0.57228]	-12.751812;-12.649707;-12.064899;-8.1972;-5.394779;-2.871272;-2.12524;0.940551
DHX29	8	Up	0.0147658	0.3744	0.031537	3.71802	[-3.686486, 3.74956]	-11.824815;-7.782913;-2.518939;-0.582159;0.645233;2.134913;2.496605;4.087952
2024-03-05	8	Down	0.0159891	0.398662	-12.9589	0.492949	[-13.45184, -12.465942]	-13.30907;-13.273692;-13.032204;-12.991797;-12.925986;-0.80609;-0.633093;2.490201
SWAP70	8	Up	0.0171336	0.420196	0.865893	1.51419	[-0.648296, 2.380083]	-7.962621;-0.568528;0.2577;0.790059;0.941727;1.353178;4.32061;6.275464
LMNB2	8	Down	0.0186027	0.445733	-9.15167	5.21381	[-14.365478, -3.937858]	-12.943858;-12.392811;-12.22252;-11.831393;-6.471943;-2.417841;-1.585546;-0.770505
TRA2B	8	Down	0.0187708	0.445733	-8.48352	7.10154	[-15.585059, -1.381981]	-13.297381;-13.283879;-13.263006;-11.813791;-5.153249;-3.721015;-2.886874;-1.527852
PICALM	8	Up	0.0192921	0.450952	0.409194	1.84833	[-1.439136, 2.257525]	-1.592038;-1.303772;-0.429241;0.216566;0.601823;0.696361;2.064123;3.879103
PAFAH1B2	7	Up	0.0207241	0.468292	-0.031858	0.605084	[-0.636942, 0.573226]	-1.853785;-0.217491;-0.11479;-0.031858;0.376266;1.113846;3.871388
SLC17A5	8	Up	0.0209052	0.468292	0.040932	2.51843	[-2.477502, 2.559366]	-12.852916;-1.953593;-1.361865;-0.721968;0.803832;0.845569;2.436298;3.420984
SLC18A2	8	Down	0.0209729	0.468292	-11.8612	1.48284	[-13.343991, -10.378319]	-12.918885;-12.803743;-12.606086;-12.122661;-11.599649;-2.860997;-2.431762;-1.823336
ACTR3	8	Up	0.0233523	0.513751	-0.293865	1.21095	[-1.504813, 0.917084]	-2.623368;-1.646933;-0.974414;-0.52357;-0.064159;0.105361;0.659133;1.397778
URGCP	8	Up	0.025295	0.540159	0.061038	1.76532	[-1.704283, 1.826359]	-12.793512;-11.709613;-1.325309;-0.081105;0.203181;0.769081;1.056076;1.485678
MRPL14	8	Down	0.0254315	0.540159	-7.44533	5.86527	[-13.3106, -1.580062]	-12.104961;-11.682307;-8.517252;-8.485089;-6.405573;-3.770168;-3.088498;-2.257335
CCDC82	8	Down	0.0256801	0.540159	-4.77345	3.97338	[-8.746832, -0.800063]	-13.366058;-11.948192;-6.397705;-6.018388;-3.528507;-2.123672;-2.063201;-1.444768
TMPO	8	Down	0.0261046	0.540159	-9.9431	4.13971	[-14.082807, -5.803385]	-13.011517;-12.459069;-11.92948;-11.868874;-8.017318;-3.885313;-0.433739;1.542511
RABGGTB	8	Up	0.026358	0.540159	0.347352	2.67346	[-2.326108, 3.020812]	-11.889456;-10.811914;-1.318114;0.225038;0.469667;0.831454;2.288335;3.899956
TPMT	8	Up	0.0274484	0.554903	0.454059	3.67722	[-3.22316, 4.131279]	-12.329295;-3.105245;-0.947137;0.360868;0.547251;0.599587;4.314169;5.75062
SNCA	7	Up	0.0281113	0.560726	-0.494199	0.709545	[-1.203744, 0.215345]	-13.305202;-0.610284;-0.562047;-0.494199;-0.015618;0.935229;6.727246
TCEANC2	8	Down	0.0290031	0.570904	-4.72611	5.01291	[-9.73902, 0.286802]	-13.083716;-12.990482;-8.564825;-4.899965;-4.552253;-3.705805;-1.802501;0.197353
RRAGC	8	Up	0.0303108	0.588749	0.773928	1.15538	[-0.381456, 1.929312]	-6.401679;-1.907483;0.010239;0.736889;0.810967;1.345421;1.568831;2.597309
RBMS3	8	Down	0.0306968	0.588749	-4.96445	7.08694	[-12.051387, 2.122484]	-13.229022;-13.007333;-12.763361;-8.700906;-1.227998;-0.558088;-0.216277;-0.152482
CAB39	8	Down	0.0332168	0.620456	-12.552	0.893906	[-13.445863, -11.658052]	-13.338801;-13.022777;-12.985;-12.606981;-12.496935;-11.816915;-3.726793;1.239501
PMVK	8	Down	0.0334019	0.620456	-12.2398	0.559598	[-12.799389, -11.680192]	-13.392125;-12.633708;-12.600749;-12.568694;-11.910888;-11.878821;-11.709091;-2.704151
BZW1	8	Down	0.0340036	0.620456	-9.55153	5.15801	[-14.709532, -4.393519]	-13.219035;-12.842071;-12.640461;-12.038554;-7.064498;-1.333659;-0.938789;-0.242503
DCUN1D1	8	Down	0.034009	0.620456	-4.52392	4.19195	[-8.715873, -0.331965]	-13.85647;-12.872518;-12.841194;-4.540864;-4.506973;-2.773604;-2.019238;-1.373731
GPI	8	Down	0.0355417	0.640607	-12.0414	0.41481	[-12.456259, -11.626638]	-13.31806;-13.110086;-12.309356;-12.111251;-11.971645;-11.956814;-11.749785;-6.000131
CD1D	8	Down	0.0373137	0.642654	-11.6919	1.24708	[-12.938969, -10.444813]	-12.657481;-12.408585;-12.363885;-11.997814;-11.385968;-4.684796;-1.419322;-0.423938
VAMP7	8	Up	0.0375638	0.642654	0.209777	1.69611	[-1.486336, 1.905891]	-3.64524;-1.647974;-1.23925;-0.567261;0.986816;1.034074;1.048776;1.772884
BMPR2	8	Down	0.0383657	0.642654	-7.88374	7.65479	[-15.538535, -0.228953]	-13.084736;-13.008923;-11.908729;-11.742256;-4.025232;-1.701627;-1.389748;1.269717
REPS2	8	Down	0.0390394	0.642654	-11.8188	1.87219	[-13.690981, -9.946597]	-13.268543;-12.894587;-12.299385;-12.04883;-11.588748;-4.25145;-1.106169;-0.735634
BLMH	8	Up	0.0390917	0.642654	1.1708	2.72575	[-1.554961, 3.89655]	-12.007768;-3.570987;-0.91116;-0.19281;2.534399;2.667089;2.765834;5.2648
EPDR1	8	Down	0.0392714	0.642654	-8.47429	6.11859	[-14.592886, -2.3557]	-12.751413;-12.558888;-12.204407;-11.696639;-5.251947;-4.305019;-2.464;-0.838944
TXNDC5	8	Down	0.0396003	0.642654	-5.88043	4.5286	[-10.40903, -1.351825]	-12.449483;-11.802914;-7.964051;-6.469913;-5.290942;-3.292437;-2.359417;0.124485
UNC13B	8	Down	0.0396236	0.642654	-3.69481	4.18714	[-7.881956, 0.492328]	-13.266088;-12.894298;-5.50556;-3.708958;-3.68067;-1.505568;-0.235684;0.537302
MEST	8	Down	0.0396318	0.642654	-2.85379	3.00662	[-5.860411, 0.152827]	-12.978454;-12.381693;-9.328912;-2.999289;-2.708295;-1.854952;-0.838926;-0.812785
HEATR6	8	Down	0.0399511	0.642654	-10.936	2.71239	[-13.648436, -8.223661]	-13.044837;-12.48622;-11.735602;-10.961994;-10.910104;-4.153021;-3.96763;-0.616782
MRPS17	8	Down	0.0410667	0.651863	-12.3216	1.93422	[-14.25586, -10.387419]	-13.960914;-13.291592;-12.917712;-12.737722;-11.905557;-2.18564;-1.88122;-1.559432
PXK	8	Up	0.041395	0.651863	-0.716289	0.651214	[-1.367502, -0.065075]	-2.786207;-1.129277;-1.020976;-0.728308;-0.70427;-0.250801;0.992417;2.058969
DDHD2	8	Down	0.0419307	0.65342	-11.9689	2.04144	[-14.010361, -9.927489]	-13.560017;-13.131693;-13.044814;-12.241819;-11.696031;-2.433374;-1.827172;3.08367
SEMA5A	8	Down	0.0430133	0.663381	-12.344	0.738227	[-13.082221, -11.605768]	-12.854386;-12.829457;-12.675496;-12.479733;-12.208256;-11.432145;-1.815031;-0.222395
RTL8C	4	Down	0.0441076	0.673316	-4.89502	3.84484	[-8.739858, -1.050183]	-13.010677;-6.792855;-2.997186;-1.60624
GSTM1	8	Up	0.0448816	0.678211	-0.407841	1.47876	[-1.886597, 1.070915]	-1.652693;-1.334376;-1.269628;-0.445655;-0.370027;0.660437;0.957228;0.962703
GAA	8	Down	0.045339	0.678271	-6.72543	8.03687	[-14.762303, 1.311443]	-12.639922;-12.56894;-12.484765;-8.082681;-5.368179;-2.705969;-1.643172;-0.00264
TOM1L1	8	Down	0.046547	0.689449	-9.62554	4.80274	[-14.428284, -4.822802]	-13.05111;-12.678785;-12.365398;-12.229836;-7.02125;-3.706096;-1.699476;1.326152
USP10	7	Down	0.0471747	0.691182	-12.81	1.23646	[-14.046453, -11.573526]	-13.643972;-12.981155;-12.87741;-12.809989;-3.227523;-1.184638;0.313845
SLC11A2	8	Up	0.0475881	0.691182	0.389799	2.88342	[-2.49362, 3.273218]	-12.552596;-1.02282;-0.96946;-0.84605;1.625648;2.866859;2.950294;5.053725
CADM3	8	Down	0.0490912	0.696746	-4.82769	7.82134	[-12.649031, 2.993659]	-13.357566;-13.32573;-11.769929;-5.532262;-4.12311;-0.15061;0.404881;0.490597
ZFYVE26	8	Up	0.0491714	0.696746	-0.643857	3.33159	[-3.975443, 2.687729]	-3.39739;-3.013841;-2.859723;-0.801416;-0.486298;1.007821;1.634525;4.196825
SORL1	8	Down	0.0496497	0.696746	-6.12392	5.92735	[-12.051275, -0.196572]	-12.536271;-11.092095;-8.528565;-6.513893;-5.733953;-3.096207;-1.030676;1.780299
APBB1	8	Down	0.0498341	0.696746	-8.82042	5.55161	[-14.37203, -3.268819]	-12.694829;-12.435033;-11.850525;-11.595656;-6.045192;-3.950677;-3.116088;-2.235243
HLA-DOB	8	Down	0.0510873	0.704363	-2.82841	2.2243	[-5.052715, -0.604111]	-13.504688;-13.234831;-3.671861;-3.083517;-2.57331;-1.363644;-1.29264;-0.509288
VPS26A	8	Down	0.0515639	0.704363	-9.03862	6.20775	[-15.246374, -2.830874]	-13.234457;-13.216932;-12.749971;-12.521677;-5.555572;-2.253058;0.587707;1.928711
HRAS	8	Down	0.0517914	0.704363	-8.82661	6.10366	[-14.930271, -2.722955]	-13.024624;-12.862324;-12.810751;-10.297712;-7.355514;-0.688959;0.002267;1.275136
FXR2	8	Down	0.0538923	0.7161	-7.91802	6.86164	[-14.779658, -1.056374]	-12.65331;-12.43895;-12.255051;-12.008588;-3.827444;-1.638467;-1.503066;-1.095768
CAT	8	Down	0.0544542	0.7161	-3.18766	4.42388	[-7.611547, 1.236219]	-13.214076;-12.24928;-6.717094;-3.192944;-3.182384;-1.487322;-0.691242;0.28365
SLC11A1	8	Down	0.0558399	0.7161	-7.21399	6.13432	[-13.348309, -1.079669]	-12.515915;-11.914554;-10.788508;-8.747992;-5.679986;-3.967194;-1.706538;-0.88024
RAB15	7	Down	0.0560427	0.7161	-11.6618	2.30875	[-13.970551, -9.353052]	-13.219032;-13.087989;-11.933417;-11.661802;-1.869073;-1.39711;-0.8626
2024-03-03	8	Down	0.0561415	0.7161	-7.57909	6.90839	[-14.48748, -0.670692]	-13.067384;-12.637124;-11.840344;-11.599762;-3.55841;-3.33146;-1.128973;-0.837256
CYB5R1	8	Down	0.0561964	0.7161	-7.35499	7.64326	[-14.99825, 0.288278]	-12.900296;-12.62453;-12.224834;-12.170623;-2.539349;-2.313908;-1.482803;-0.923604
MRPS22	8	Down	0.0567756	0.7161	-12.4104	1.10525	[-13.515623, -11.30513]	-13.617615;-13.387476;-12.819604;-12.437539;-12.383214;-11.896519;-3.414248;-1.222428
CKB	8	Down	0.0570809	0.7161	-7.84502	6.9274	[-14.77241, -0.917619]	-13.339173;-12.390056;-12.320853;-11.646606;-4.043423;-3.045127;-1.940333;-0.319995
SGTB	8	Up	0.0572051	0.7161	-0.411521	1.07108	[-1.4826, 0.659557]	-2.603621;-1.860815;-1.180569;-0.494155;-0.328888;-0.199146;0.264296;4.886156
CLCN6	8	Up	0.0576811	0.7161	-0.321777	3.24416	[-3.565941, 2.922386]	-4.833592;-3.310847;-3.288095;-0.403373;-0.240181;0.802146;1.088222;5.678479
COL3A1	7	Down	0.0579198	0.7161	-7.20133	8.04286	[-15.244189, 0.84153]	-13.316149;-12.626164;-11.322641;-7.201329;-1.995991;-0.476421;0.056691
ETNPPL	8	Up	0.0608377	0.74601	-0.090557	1.99016	[-2.08072, 1.899605]	-2.653334;-2.089696;-0.776111;-0.696997;0.515882;0.541043;3.580809;4.207746
PPCS	8	Down	0.0613696	0.746414	-12.0313	1.05557	[-13.086902, -10.975771]	-13.113682;-12.372929;-12.295585;-12.117682;-11.944991;-10.680915;-10.635954;-3.097942
MACROD2	8	Up	0.0630404	0.75881	-0.956481	2.2333	[-3.189776, 1.276815]	-3.979854;-3.054329;-1.689762;-1.241746;-0.671215;-0.041655;3.047047;3.251543
UCHL3	8	Down	0.0635592	0.75881	-6.72884	7.53648	[-14.265323, 0.807647]	-13.038273;-12.978493;-12.715591;-11.350801;-2.106875;-2.101249;-1.921612;-1.369486
WWC1	8	Down	0.0639105	0.75881	-9.40607	5.03594	[-14.442005, -4.370133]	-12.865138;-12.740384;-12.471828;-12.426149;-6.385989;-2.591569;0.039318;0.978801
NANS	8	Up	0.0646635	0.759999	-0.216982	3.08418	[-3.301157, 2.867193]	-13.388577;-4.326156;-1.434272;-0.557905;0.12394;1.580985;2.145546;3.941733
TMEM92	8	Down	0.0650267	0.759999	-11.957	1.05372	[-13.010671, -10.903236]	-12.730436;-12.604917;-12.575313;-12.225634;-11.688273;-9.282409;-2.38851;-2.371594
MRPS27	8	Down	0.0669868	0.761535	-10.4835	2.74132	[-13.224837, -7.742191]	-12.356935;-12.308088;-12.102816;-11.902487;-9.064542;-4.194542;-2.21107;-1.336337
NAGLU	8	Down	0.0670629	0.761535	-11.9332	1.19698	[-13.130149, -10.736193]	-12.751338;-12.729705;-12.606004;-11.982967;-11.883375;-5.468732;-2.542589;-0.417538
WDR11	8	Down	0.0671246	0.761535	-4.43279	6.70888	[-11.141675, 2.276089]	-13.864388;-13.186564;-12.938853;-6.820061;-2.045525;-0.544561;-0.221655;0.406226
ANPEP	8	Up	0.0671942	0.761535	-0.138268	1.64397	[-1.78224, 1.505704]	-11.295087;-1.436243;-1.127299;-0.163363;-0.113173;0.735997;1.090389;3.153551
PHYHD1	8	Up	0.0680122	0.76201	-0.364741	1.34323	[-1.707975, 0.978493]	-1.986286;-1.302028;-1.267697;-0.493635;-0.235847;-0.155549;0.5443;5.490455
ADAM8	8	Down	0.0686905	0.76201	-7.49704	7.63319	[-15.130238, 0.136148]	-13.238158;-12.548153;-12.259612;-12.142879;-2.851212;-2.251117;-1.452604;-0.52238
NAGA	8	Down	0.0687643	0.76201	-4.93465	3.74521	[-8.679863, -1.189444]	-12.850936;-12.200353;-6.562573;-6.127822;-3.741484;-2.809631;-2.007457;3.915459
RALBP1	8	Down	0.0701341	0.762874	-4.71831	4.80529	[-9.5236, 0.086985]	-13.846198;-11.865454;-7.091901;-5.721826;-3.714789;-1.646672;-1.307692;1.008593
GC	8	Down	0.0702858	0.762874	-2.60141	2.75067	[-5.352076, 0.149258]	-13.274508;-13.097439;-4.851403;-2.969554;-2.233264;-1.478622;-1.082192;-0.410026
SLC29A3	8	Down	0.0703721	0.762874	-3.01585	1.971	[-4.986853, -1.044855]	-13.215421;-12.636904;-11.062367;-3.25504;-2.776668;-2.098014;-1.924535;-1.448332
WBP2	8	Up	0.071289	0.765492	-0.083978	1.95562	[-2.039596, 1.871639]	-12.78448;-11.224643;-1.017482;-0.451545;0.283588;0.336267;1.62061;6.365026
SLC48A1	8	Up	0.0716369	0.765492	-0.252854	0.643563	[-0.896417, 0.390709]	-2.97526;-2.303366;-0.569583;-0.452411;-0.053298;0.162752;0.199694;0.456339
GALC	8	Up	0.0725427	0.768215	0.282185	0.818874	[-0.536689, 1.101059]	-2.969421;-0.930701;-0.550494;0.217485;0.346885;0.52035;0.799412;0.869604
HDAC11	8	Down	0.0729188	0.768215	-5.18724	5.99372	[-11.180961, 0.806475]	-13.865988;-12.085843;-11.416604;-7.84263;-2.531857;-2.392235;-1.166234;-1.122838
HBQ1	8	Down	0.0747358	0.77883	-7.03881	7.65213	[-14.690935, 0.613317]	-12.975887;-12.329481;-12.070714;-11.80343;-2.274189;-2.205849;-1.365299;0.038549
DNAJC13	8	Up	0.0753274	0.77883	-0.674253	1.80751	[-2.481768, 1.133261]	-5.490526;-2.64952;-1.81003;-1.014343;-0.334164;0.417632;0.628273;2.113474
SLC37A3	8	Down	0.0764091	0.77883	-2.89555	3.29354	[-6.18909, 0.39799]	-13.233393;-13.152814;-12.578788;-3.800171;-1.990928;-1.602321;-1.380728;0.032554
CSNK1D	8	Down	0.0767127	0.77883	-8.25141	6.89017	[-15.141582, -1.361234]	-13.017379;-12.780155;-12.204274;-11.881136;-4.62168;-2.04507;-1.703046;7.931243
HLA-DMA	8	Down	0.0780791	0.77883	-6.60852	9.07854	[-15.687057, 2.470021]	-14.041014;-13.179511;-12.491685;-11.768262;-1.448774;-0.781482;-0.244904;0.2023
PTGS2	8	Up	0.0782068	0.77883	-0.273211	2.39194	[-2.665151, 2.11873]	-2.901439;-2.82873;-0.97133;-0.551222;0.0048;0.691454;1.988807;7.421704
MOG	8	Down	0.079291	0.77883	-8.93065	5.83049	[-14.761134, -3.100163]	-13.042371;-12.684144;-11.996864;-11.995954;-5.865343;-4.110407;-0.402724;-0.330784
LPAR1	8	Up	0.0803845	0.77883	0.007816	1.11074	[-1.102923, 1.118554]	-13.183327;-0.829169;-0.653565;-0.435737;0.451368;0.667265;1.278701;2.327068
GSN	8	Down	0.0805997	0.77883	-4.35213	4.39774	[-8.749864, 0.045613]	-13.133619;-12.453803;-6.901005;-5.259309;-3.444942;-2.509599;-0.968537;0.338698
RFC1	8	Down	0.0815172	0.77883	-9.95477	3.72322	[-13.677984, -6.231545]	-12.483847;-12.448236;-12.172899;-11.382082;-8.527447;-2.511554;-2.225985;-0.664033
KHDRBS1	7	Up	0.082254	0.77883	0.855721	3.75633	[-2.900612, 4.612055]	-12.801252;-11.329824;-1.677891;0.855721;1.029757;1.984644;4.618557
USP5	8	Down	0.0825006	0.77883	-8.08553	6.79863	[-14.884156, -1.286897]	-12.735892;-12.606386;-12.398897;-11.741074;-4.429979;-2.269714;-2.07208;-0.836461
PRDX1	8	Down	0.082532	0.77883	-11.8783	1.27992	[-13.158242, -10.598402]	-13.342696;-13.292013;-12.794874;-11.881407;-11.875238;-11.590346;-11.068285;-10.91803
XIAP	8	Down	0.0825684	0.77883	-2.99056	2.50191	[-5.492475, -0.488649]	-13.221859;-13.102191;-5.284709;-3.581331;-2.399793;-1.770824;-1.313727;-1.292362
STX7	8	Up	0.0826296	0.77883	-0.482297	1.39147	[-1.873769, 0.909175]	-12.284701;-3.901726;-1.194058;-0.917358;-0.047235;0.39875;0.513727;5.236701
TMBIM1	7	Up	0.0828924	0.77883	0.304613	1.22668	[-0.922068, 1.531294]	-0.99539;-0.647119;-0.522772;0.304613;0.33718;0.962125;7.150626
DAP3	8	Down	0.083035	0.77883	-12.0152	0.330306	[-12.345466, -11.684854]	-13.483329;-12.776527;-12.134373;-12.037816;-11.992504;-11.8274;-11.757344;-4.497297
ATP5F1C	4	Down	0.0837304	0.77883	-12.7091	0.695438	[-13.404588, -12.013713]	-13.450089;-12.906344;-12.511957;-0.587196
IGF2R	8	Up	0.0841931	0.77883	-0.615132	2.7999	[-3.415031, 2.184767]	-11.438589;-3.014834;-2.595672;-1.418671;0.188407;0.860144;1.181341;2.780774
MCOLN3	7	Up	0.0852034	0.77883	-0.297064	1.00095	[-1.298016, 0.703887]	-2.113026;-1.021714;-0.972197;-0.297064;-0.20368;0.203266;3.628494
STK39	7	Down	0.0853435	0.77883	-3.69087	4.9799	[-8.670768, 1.289031]	-12.688003;-12.636763;-12.173769;-3.690868;-3.186474;-0.997741;-0.331972
CLN5	8	Down	0.0853798	0.77883	-3.11365	5.27376	[-8.387415, 2.160112]	-13.422418;-13.098932;-13.085098;-3.468087;-2.759216;-1.119262;-0.270105;1.15701
COX15	8	Down	0.0860261	0.77997	-12.3751	0.995491	[-13.370569, -11.379586]	-13.115498;-12.977558;-12.626964;-12.424736;-12.32542;-6.891476;-5.525866;-0.90961
CPQ	8	Down	0.0882382	0.786183	-5.36355	8.30975	[-13.673298, 2.946208]	-12.669896;-12.281213;-12.173482;-7.64608;-3.081009;-2.149846;-0.526245;1.008859
DSG3	8	Up	0.0884975	0.786183	-0.363813	1.36491	[-1.728727, 1.0011]	-2.917116;-2.731678;-0.59441;-0.579766;-0.147861;0.511032;0.602584;5.497959
ARL8B	8	Up	0.0897071	0.786183	-0.491932	0.977761	[-1.469693, 0.485829]	-11.182111;-1.634699;-1.181923;-0.673955;-0.309909;-0.188329;0.137058;5.613845
ADO	8	Down	0.0902268	0.786183	-8.41093	7.03706	[-15.447986, -1.373868]	-13.185085;-13.129632;-12.787167;-11.966987;-4.854867;0.103924;0.307309;2.00067
NPPA	8	Down	0.0903242	0.786183	-11.4478	2.44785	[-13.895673, -8.999968]	-13.397814;-12.799935;-12.589657;-11.984839;-10.910802;-0.722411;0.398889;1.515902
KCNN3	8	Down	0.0904176	0.786183	-6.05121	9.53548	[-15.586689, 3.484271]	-13.673195;-12.538358;-12.427246;-9.020735;-3.081682;-1.509438;0.455668;0.466439
PDZD8	8	Up	0.0906775	0.786183	-0.416961	1.81199	[-2.228953, 1.395032]	-11.97093;-2.020937;-0.833179;-0.533051;-0.30087;0.423408;1.935471;2.471373
DNAJC6	8	Up	0.0909155	0.786183	-0.14343	1.90202	[-2.045451, 1.758591]	-12.03744;-8.19623;-1.557527;-0.286722;-0.000138;0.147902;1.008264;2.468983
LAMTOR2	8	Up	0.0917583	0.788911	-0.442813	1.76111	[-2.203919, 1.318293]	-5.742213;-1.975612;-1.285714;-0.73749;-0.148136;0.273745;1.093201;1.536622
LNPEP	8	Down	0.0936536	0.800605	-12.0624	0.822113	[-12.88448, -11.240254]	-12.870489;-12.363259;-12.196398;-12.089644;-12.035089;-2.051923;-1.790715;0.443019
PTP4A1	8	Down	0.0951251	0.80266	-3.4648	3.21332	[-6.67812, -0.251476]	-12.657691;-11.806829;-11.171836;-4.270539;-2.659057;-1.688026;-1.635036;-0.959848
PNPLA7	8	Down	0.0954957	0.80266	-8.40494	6.56248	[-14.967426, -1.842464]	-12.842207;-12.820349;-12.005754;-11.990915;-4.818976;-2.42956;-0.611899;0.231312
TMEM192	8	Up	0.0955036	0.80266	-0.508994	1.49527	[-2.004266, 0.986278]	-2.636758;-2.220071;-0.662848;-0.529134;-0.488854;0.435046;0.564061;4.511027
CYB5B	8	Down	0.0961003	0.803162	-9.33407	4.30318	[-13.637246, -5.030885]	-12.335552;-12.13749;-11.703168;-11.643064;-7.025067;-4.895983;-4.814885;-3.774738
NUDT8	8	Down	0.0975515	0.810762	-6.79126	6.6882	[-13.479457, -0.10306]	-13.012036;-12.45112;-10.905037;-10.874476;-2.708042;-2.451303;-2.108958;-2.058897
STAP1	8	Up	0.0994086	0.816964	-0.167946	1.65162	[-1.819568, 1.483676]	-3.215404;-1.932753;-0.631147;-0.450513;0.11462;0.150935;3.617363;4.153177
STS	8	Down	0.100175	0.816964	-4.16538	2.65482	[-6.820207, -1.51056]	-6.604814;-5.688661;-4.483783;-4.167461;-4.163305;-2.107353;-1.755794;1.216007
PMM2	8	Down	0.101122	0.816964	-8.37219	6.34942	[-14.721609, -2.022778]	-12.692006;-12.617625;-12.557897;-12.284444;-4.459943;-1.934311;-0.473457;0.218985
PRKCI	8	Down	0.101751	0.816964	-9.74453	5.04732	[-14.791848, -4.697219]	-13.21375;-13.084051;-12.9732;-12.732613;-6.756454;-3.31712;-1.838237;2.83003
SMCR8	8	Down	0.101763	0.816964	-5.59647	6.04524	[-11.641716, 0.448771]	-12.861799;-12.015542;-8.545097;-6.780756;-4.412189;-2.452365;-0.585658;-0.415674
GPR137	8	Up	0.101973	0.816964	0.016331	0.750543	[-0.734212, 0.766875]	-5.46242;-1.479069;-0.461711;-0.011546;0.044209;0.288411;0.550758;0.838709
SRRM2	8	Down	0.102619	0.816964	-11.4396	1.93174	[-13.371348, -9.507868]	-12.765963;-12.719134;-12.008909;-11.689076;-11.19014;-1.307524;-0.437445;-0.082964
HLA-DRB1	7	Down	0.103017	0.816964	-5.5439	8.46539	[-14.009292, 2.921482]	-13.575431;-11.956063;-10.786619;-5.543905;-4.253882;0.165921;0.280204
ADK	8	Up	0.103282	0.816964	-0.099803	0.793828	[-0.893631, 0.694026]	-4.98646;-0.869095;-0.401371;-0.198343;-0.001263;0.035522;0.923792;1.496769
DHRS7	8	Up	0.104193	0.816964	-0.466167	2.01247	[-2.478641, 1.546306]	-3.356595;-2.55129;-1.936121;-0.564231;-0.368104;-0.162963;0.778669;5.457925
ATP13A2	8	Up	0.105634	0.816964	-0.331373	2.90461	[-3.23598, 2.573234]	-4.987018;-3.073028;-1.162407;-0.736094;0.073348;0.845233;3.079141;3.927667
CTSL	8	Down	0.106044	0.816964	-3.12048	4.20736	[-7.327845, 1.086876]	-12.94358;-12.787217;-12.680864;-3.326857;-2.914112;-1.208092;-0.627504;0.062186
CAPN1	8	Down	0.106667	0.816964	-3.68401	3.06411	[-6.748123, -0.619902]	-12.630625;-12.603569;-4.87705;-4.538334;-2.829691;-1.85016;-1.384437;-0.90799
HLCS	8	Down	0.106732	0.816964	-3.13305	5.29035	[-8.423391, 2.157298]	-13.05188;-12.879554;-11.495878;-3.706233;-2.55986;-1.350294;-0.619182;1.489665
SDCBP	8	Up	0.106914	0.816964	-0.391234	2.80753	[-3.198763, 2.416294]	-9.191339;-2.763249;-1.806523;-0.855033;0.072564;0.496062;2.153035;2.357917
VPS33B	8	Up	0.107507	0.816964	0.191474	1.46413	[-1.272652, 1.655599]	-12.142749;-6.416916;-2.643425;-0.083647;0.466595;0.472308;1.14169;1.216336
MRPS9	8	Down	0.108228	0.816964	-11.5237	0.931347	[-12.455092, -10.592398]	-12.859728;-12.197034;-12.106826;-11.598286;-11.449204;-11.064784;-10.571503;-6.253462
HADHA	8	Up	0.108468	0.816964	0.034289	3.1866	[-3.152313, 3.22089]	-13.12774;-3.382448;-1.225073;-0.71973;0.788307;1.39245;2.974794;4.126225
HYAL2	8	Up	0.108674	0.816964	-0.05155	1.25729	[-1.308843, 1.205742]	-3.687328;-3.2595;-0.879407;-0.101764;-0.001337;0.032427;0.816658;6.335619
MAPRE1	8	Down	0.109722	0.820312	-7.91102	6.84703	[-14.758054, -1.06399]	-12.600167;-12.458397;-11.796146;-11.560157;-4.261887;-2.321322;-1.589251;-1.307518
SDHB	8	Down	0.110268	0.820312	-5.47276	5.34857	[-10.821329, -0.124183]	-12.592543;-12.364272;-9.597149;-7.606774;-3.338738;-3.007943;-2.382023;-1.224002
EHD4	8	Up	0.111303	0.820312	0.322656	2.65785	[-2.335196, 2.980508]	-11.689917;-11.341868;-3.149017;-0.117898;0.763211;1.644264;1.738175;2.492531
LAMP2	8	Up	0.111839	0.820312	0.045465	1.19391	[-1.148445, 1.239376]	-12.775382;-3.138679;-0.138476;-0.020105;0.111036;0.708752;0.992741;6.4691
ATP5F1B	4	Down	0.112602	0.820312	-8.86762	4.55501	[-13.422625, -4.312611]	-12.000702;-11.879155;-5.856082;-4.859733
KCNN2	8	Down	0.112803	0.820312	-7.00568	8.53626	[-15.541941, 1.530582]	-13.293339;-12.98322;-12.071797;-11.071754;-2.939605;-1.467962;-0.604711;4.048179
MGLL	8	Down	0.113078	0.820312	-3.40489	2.70233	[-6.107227, -0.702563]	-12.632098;-11.944889;-5.272952;-3.487715;-3.322074;-2.545772;-1.627556;-1.531924
TIGAR	8	Up	0.113506	0.820312	-0.699046	0.881807	[-1.580854, 0.182761]	-1.302804;-1.284831;-1.250014;-0.998969;-0.399124;0.61538;0.954178;1.987158
RAMP2	8	Down	0.115645	0.828355	-3.37794	5.77726	[-9.155202, 2.399317]	-12.913106;-12.398749;-8.322254;-3.595838;-3.160048;-2.341136;0.263242;0.774289
STARD10	8	Down	0.115726	0.828355	-5.03488	5.3519	[-10.386776, 0.317021]	-12.603082;-11.962617;-11.353893;-5.914533;-4.155223;-2.930925;-2.724615;-0.125529
TAPBP	8	Down	0.116892	0.832716	-6.99681	8.43392	[-15.430728, 1.437118]	-13.620025;-12.896763;-12.474054;-10.203879;-3.789731;-2.745397;-0.231304;1.234044
DIABLO	8	Up	0.11848	0.840029	-0.616718	1.89997	[-2.516688, 1.283251]	-3.159399;-2.063938;-1.737722;-0.775559;-0.457877;0.654867;0.674721;1.605799
NQO1	8	Up	0.119297	0.841833	-0.915383	2.23408	[-3.149465, 1.318698]	-12.747771;-12.002266;-1.597603;-1.329345;-0.501422;0.444317;0.73865;1.131033
ICOSLG	7	Down	0.124152	0.842743	-1.41732	1.22957	[-2.646891, -0.187745]	-13.625503;-13.258201;-5.232938;-1.417318;-0.741559;-0.604777;-0.587983
HLA-DQB2	8	Down	0.124414	0.842743	-3.72143	4.20622	[-7.927653, 0.484789]	-12.247489;-7.98742;-7.470146;-5.352102;-2.090763;-1.238264;-1.108124;-0.660627
HNRNPR	8	Down	0.124494	0.842743	-12.0748	1.36885	[-13.443656, -10.705958]	-13.018075;-12.978091;-12.650988;-12.492049;-11.657565;-2.755466;-2.548457;0.361207
FAM213B	8	Down	0.124598	0.842743	-8.35299	6.11616	[-14.469142, -2.236831]	-12.546424;-12.41013;-11.85175;-11.322673;-5.3833;-2.020516;-0.809189;-0.49027
FKBP3	8	Down	0.125268	0.842743	-9.69972	4.12023	[-13.819946, -5.579494]	-12.70829;-12.249258;-12.112316;-11.119847;-8.279593;-2.993764;-2.982268;-0.979591
IGSF11	8	Down	0.125505	0.842743	-5.16162	7.2416	[-12.403219, 2.07998]	-13.663575;-12.966374;-7.650967;-7.510975;-2.812264;-0.836041;0.281586;8.107418
HVCN1	7	Up	0.125734	0.842743	-0.914869	1.18586	[-2.100727, 0.27099]	-2.466979;-1.621672;-0.934108;-0.914869;-0.115018;0.299453;1.15635
HECW2	7	Up	0.126036	0.842743	1.5212	2.81792	[-1.296722, 4.339111]	-13.287882;-12.088284;-0.379464;1.521195;1.56624;1.959686;4.993547
TMEM9	8	Down	0.126699	0.842743	-7.07617	9.13152	[-16.207698, 2.055352]	-13.323265;-13.208809;-13.115188;-11.178925;-2.973421;-0.890551;0.3016;1.56443
TMED10	8	Down	0.12705	0.842743	-9.59239	3.21012	[-12.802507, -6.382272]	-12.044949;-11.817438;-11.69773;-11.282351;-7.902427;-7.667792;-3.410152;0.066492
ZNRF2	7	Down	0.12712	0.842743	-11.6604	0.332955	[-11.993402, -11.327493]	-11.95785;-11.834157;-11.758918;-11.660448;-11.435873;-7.15746;-3.313346
SSR1	8	Up	0.12827	0.842743	0.070314	1.12931	[-1.058994, 1.199621]	-7.398271;-2.57803;-0.931521;-0.159693;0.300321;0.390685;0.696343;0.9677
GOT1	8	Down	0.129953	0.842743	-7.87782	6.66967	[-14.547487, -1.208156]	-12.642032;-12.110867;-12.056375;-11.412826;-4.342817;-2.416246;-0.165097;0.373782
CBR1	8	Down	0.130659	0.842743	-11.3822	1.80206	[-13.184267, -9.580152]	-12.685619;-12.509742;-12.207986;-12.068919;-10.695499;-2.982822;-2.8699;-0.534095
RCAN2	8	Down	0.131724	0.842743	-5.8679	9.33285	[-15.200751, 3.464957]	-13.521429;-12.72995;-12.556065;-8.193107;-3.542687;-1.271655;0.033783;1.403905
GNAI2	8	Up	0.132169	0.842743	-0.410485	4.50199	[-4.91248, 4.091511]	-12.123888;-8.246196;-1.089682;-0.678389;-0.14258;0.390855;4.861284;8.203414
DNASE2	8	Down	0.132481	0.842743	-5.86391	6.15866	[-12.022565, 0.29475]	-12.608878;-12.370251;-11.730206;-8.549716;-3.1781;-2.811099;-1.744843;-1.675058
CLTCL1	8	Up	0.132518	0.842743	-0.651482	1.5448	[-2.196278, 0.893314]	-2.201417;-2.093015;-1.179436;-0.767716;-0.535248;0.238673;0.542264;1.001179
FARSB	8	Down	0.132932	0.842743	-11.3212	1.61651	[-12.937734, -9.704713]	-12.988336;-12.462617;-12.360473;-11.370985;-11.271462;-10.416478;-10.00926;-2.283663
ATP1A2	8	Down	0.133061	0.842743	-3.20612	3.93607	[-7.14218, 0.72995]	-13.304882;-12.834366;-6.759277;-3.303281;-3.10895;-1.472698;-1.449598;1.927706
ITIH1	8	Down	0.134282	0.842743	-3.32441	3.78555	[-7.109961, 0.461146]	-13.77084;-12.532387;-11.864263;-4.088616;-2.560198;-2.039717;-1.767244;0.225071
PRF1	8	Up	0.135332	0.842743	-0.337127	1.11345	[-1.450575, 0.776321]	-2.012217;-1.359568;-1.15471;-0.514013;-0.160241;0.057444;0.34731;0.924609
CTSK	8	Up	0.135787	0.842743	-0.48371	2.16413	[-2.647836, 1.680416]	-4.8501;-3.696055;-2.027546;-0.932499;-0.034922;0.853166;0.89182;1.151208
ADA	8	Down	0.13691	0.842743	-5.12769	4.73821	[-9.8659, -0.389475]	-12.619449;-12.306288;-7.336166;-6.775442;-3.479932;-2.753012;-1.110602;-0.844946
EIF2AK2	8	Up	0.136921	0.842743	-0.230498	1.57119	[-1.801688, 1.340692]	-2.918267;-2.634884;-1.625473;-0.520972;0.059976;0.285174;0.550835;1.107675
HNRNPA0	8	Down	0.137626	0.842743	-7.26961	7.94076	[-15.210364, 0.671148]	-12.74525;-12.5059;-12.23587;-12.074234;-2.464982;-1.452282;-0.218704;0.478655
RASA1	8	Down	0.137816	0.842743	-2.92023	2.89525	[-5.815471, -0.024982]	-13.004211;-8.294791;-4.811835;-3.614157;-2.226295;-1.515217;-0.906204;2.049287
IFI30	8	Down	0.138726	0.842743	-7.46606	6.65763	[-14.123689, -0.808431]	-12.990005;-12.078403;-11.834736;-11.328168;-3.603953;-3.138448;-1.534059;0.035599
PTCD3	8	Down	0.138779	0.842743	-11.3342	1.85919	[-13.193397, -9.475026]	-12.97784;-12.19859;-11.515564;-11.422173;-11.246249;-5.352621;-4.037992;0.025169
AP3S1	7	Up	0.139138	0.842743	0.503873	1.32757	[-0.823698, 1.831444]	-12.596934;-2.334184;-0.567451;0.503873;0.705223;0.938265;1.399308
TMEM63A	8	Down	0.140333	0.842743	-9.79444	4.82356	[-14.617991, -4.97088]	-13.296529;-12.799229;-12.231012;-11.560484;-8.028386;-1.117688;-1.11499;-0.213889
PLA2G4F	8	Down	0.140427	0.842743	-4.95862	9.52714	[-14.485761, 4.568514]	-13.180685;-13.010773;-12.971621;-6.578696;-3.338551;-0.661449;-0.119688;5.372875
KIAA0319L	8	Down	0.141149	0.842743	-2.33572	1.98784	[-4.323557, -0.347877]	-12.60432;-12.080975;-4.854472;-2.780533;-1.890902;-1.501974;-1.334642;-0.655233
KLHDC1	8	Down	0.141217	0.842743	-4.00463	8.43065	[-12.435278, 4.426024]	-14.377645;-12.333283;-11.197691;-4.880803;-3.128451;-1.234394;0.175101;4.578244
MRPL22	8	Down	0.141269	0.842743	-12.4663	1.17891	[-13.645202, -11.287386]	-13.379019;-13.143894;-12.792199;-12.483864;-12.448724;-11.127209;-3.13891;-1.549935
MRPL24	8	Down	0.141394	0.842743	-5.07342	4.65325	[-9.726667, -0.420171]	-13.110553;-11.956873;-7.849836;-7.377208;-2.769631;-2.544797;-1.572691;-1.543103
OLA1	8	Down	0.14146	0.842743	-2.72064	3.72109	[-6.441733, 1.000451]	-13.444865;-12.96702;-12.065716;-3.167036;-2.274246;-1.277394;-0.466258;0.044661
CTSA	8	Up	0.141489	0.842743	0.420336	1.09619	[-0.67585, 1.516522]	-12.922219;-7.637003;-0.251701;0.170166;0.670507;1.084287;1.227034;1.619289
TLR3	8	Down	0.141551	0.842743	-2.60516	2.99224	[-5.597401, 0.387081]	-13.410662;-13.32858;-3.58164;-3.298198;-1.912123;-0.922983;-0.250859;0.446719
HLA-DQA1	8	Up	0.141959	0.842743	-0.384857	0.46901	[-0.853867, 0.084154]	-2.955762;-2.084003;-0.602886;-0.49081;-0.278903;-0.27655;0.029801;0.146856
DNASE2B	6	Down	0.143697	0.846347	-6.80787	8.54358	[-15.351444, 1.735711]	-12.78887;-12.351991;-8.679328;-4.936405;-0.258448;0.406736
PDIA3	7	Down	0.143698	0.846347	-7.60258	6.24844	[-13.851019, -1.354133]	-12.145151;-11.817093;-11.766158;-7.602576;-7.352983;-2.800874;-0.956962
BCKDK	8	Down	0.146388	0.858807	-11.5497	0.971637	[-12.521303, -10.578028]	-12.378934;-12.031118;-11.678542;-11.594283;-11.505048;-0.788365;-0.751399;-0.477882
ATP6V1C2	8	Up	0.146991	0.858977	-0.048369	1.56514	[-1.613506, 1.516767]	-12.814197;-1.276886;-0.931192;-0.202323;0.105585;0.271071;1.292896;6.565097
BST1	8	Up	0.147825	0.859252	-0.351134	1.18315	[-1.534288, 0.83202]	-6.809495;-1.280129;-1.018192;-0.437471;-0.264797;-0.121176;0.969257;2.373113
SLC36A1	8	Down	0.148186	0.859252	-7.2843	7.23094	[-14.515243, -0.053365]	-12.17907;-12.143941;-11.732902;-11.613118;-2.95549;-1.62881;-1.536269;-1.243649
MRRF	8	Down	0.149197	0.861769	-4.3226	5.5676	[-9.890208, 1.244999]	-14.625908;-12.594836;-11.743738;-6.666152;-1.979057;-1.917943;-0.849889;-0.284725
COA7	8	Down	0.15148	0.871592	-9.22269	5.76452	[-14.987209, -3.458161]	-13.17104;-13.050566;-12.399271;-12.123596;-6.321773;-4.275208;-3.000439;-0.23659
DCAKD	8	Down	0.152298	0.87189	-5.29906	6.99357	[-12.292629, 1.6945]	-12.44981;-11.853991;-11.129573;-8.068035;-2.530095;-2.118903;-1.234104;0.070164
TMCC3	8	Up	0.152697	0.87189	-0.40942	2.01437	[-2.423794, 1.604955]	-11.167689;-2.400337;-2.048305;-0.753858;-0.064981;0.621271;0.669049;1.672634
APPL1	8	Down	0.153666	0.874086	-2.88919	2.27644	[-5.16562, -0.612751]	-12.735466;-12.394332;-8.236036;-3.032713;-2.745659;-1.907566;-1.583844;-1.123659
ALDH4A1	8	Down	0.155915	0.883521	-5.33869	7.97849	[-13.317179, 2.639799]	-13.363953;-12.944004;-12.905928;-6.843214;-3.834166;-3.361988;-0.714881;0.800336
TMEM97	8	Up	0.158083	0.887568	0.038902	1.10602	[-1.06712, 1.144925]	-12.4231;-1.546946;-1.225808;-0.002719;0.080524;0.284796;0.444848;1.124961
MFSD12	8	Down	0.158413	0.887568	-9.42417	4.65368	[-14.077845, -4.770486]	-12.742594;-12.383465;-12.184284;-11.479536;-7.368795;-3.355136;-0.822685;-0.580414
TMCO1	8	Up	0.158674	0.887568	-0.357637	1.04405	[-1.401684, 0.68641]	-2.55883;-1.350435;-0.615358;-0.437535;-0.277738;0.166928;0.526198;0.551936
SLC25A22	8	Down	0.159003	0.887568	-8.58719	5.79137	[-14.378562, -2.795824]	-12.809653;-12.598361;-12.388475;-12.130065;-5.044321;-4.827693;-1.453969;5.593635
ADRB2	8	Down	0.160098	0.890361	-1.57697	1.32478	[-2.901752, -0.252188]	-13.921616;-12.662367;-12.476751;-1.770056;-1.383885;-1.113887;-0.883579;-0.483255
PYGM	8	Down	0.160959	0.891751	-7.11158	8.61989	[-15.731472, 1.508303]	-12.934428;-12.91681;-12.221809;-11.655521;-2.567648;-1.200909;-0.323772;1.341951
TM9SF3	8	Down	0.16154	0.891751	-9.26161	5.1747	[-14.436313, -4.086909]	-13.004556;-12.754042;-11.622726;-10.959746;-7.563476;-5.773464;-2.609776;-0.36181
COPS2	8	Down	0.165665	0.908733	-11.0448	2.82117	[-13.865923, -8.223578]	-13.819851;-12.075359;-11.489536;-11.118285;-10.971215;-6.32933;-2.68039;0.18871
MRPL9	7	Down	0.165832	0.908733	-7.69079	4.56841	[-12.259205, -3.122385]	-11.998042;-11.534042;-10.772145;-7.690795;-5.046536;-4.682308;-3.077964
AHCYL1	8	Down	0.167294	0.910874	-3.02024	4.63616	[-7.656396, 1.61592]	-13.292082;-12.854033;-7.637927;-3.856568;-2.183908;-2.148089;-0.457103;0.670718
HNRNPM	8	Down	0.16744	0.910874	-11.6807	1.65616	[-13.336884, -10.02457]	-13.044858;-12.670755;-12.454154;-11.980933;-11.380521;-10.436629;-2.377859;1.063109
WASHC2A	4	Down	0.168708	0.911539	-4.75548	5.94296	[-10.698438, 1.187481]	-12.586263;-8.468035;-1.042922;-0.451092
ECE1	8	Up	0.168781	0.911539	-0.196206	1.29201	[-1.488218, 1.095806]	-3.553667;-1.494508;-0.456982;-0.216272;-0.17614;0.629793;0.720695;3.794014
GNAI3	8	Up	0.172678	0.923338	-0.344678	0.689949	[-1.034627, 0.345271]	-1.809493;-0.834105;-0.785979;-0.525188;-0.164167;0.017973;0.442863;0.581083
SCCPDH	8	Up	0.17275	0.923338	-0.935897	0.974056	[-1.909953, 0.038159]	-2.647651;-1.302996;-1.22018;-1.178023;-0.693772;0.010988;0.091681;0.965004
ATG7	7	Down	0.173287	0.923338	-5.36119	7.46838	[-12.829569, 2.107187]	-12.889794;-12.258279;-11.946278;-5.361191;-3.448956;-1.389403;-0.323839
DPP10	8	Down	0.173434	0.923338	-3.89144	6.39196	[-10.283402, 2.500526]	-12.970004;-12.749903;-12.516723;-5.2424;-2.540476;-2.142671;-1.445819;2.285584
SYNGR1	8	Down	0.174941	0.923862	-9.7416	4.63313	[-14.374736, -5.108475]	-13.350465;-12.382754;-12.13197;-12.053241;-7.429969;-0.783278;-0.472655;2.296086
MRPL13	8	Down	0.174948	0.923862	-12.2219	0.514221	[-12.736086, -11.707645]	-12.58576;-12.551646;-12.429058;-12.334448;-12.109283;-6.550383;-2.576071;-1.998409
TMEM55B	8	Up	0.176108	0.923862	-0.22554	0.779178	[-1.004718, 0.553638]	-12.631283;-11.493438;-0.815005;-0.316847;-0.134233;-0.09107;0.236091;2.295393
LAPTM4A	8	Down	0.176319	0.923862	-4.87645	6.83001	[-11.706461, 1.953551]	-13.593846;-12.268721;-8.756549;-8.079016;-1.673895;-0.283216;-0.256142;-0.206881
TK2	8	Down	0.176621	0.923862	-2.64031	5.70493	[-8.345243, 3.064616]	-13.201858;-12.920146;-11.933525;-3.679616;-1.60101;-1.553969;-0.436047;2.851265
TTLL12	8	Down	0.177904	0.927333	-8.10575	6.60347	[-14.70922, -1.502285]	-12.925571;-12.193889;-12.109079;-11.70851;-4.502995;-1.066521;-0.953271;0.001939
PDCD6	8	Down	0.179428	0.932029	-10.1224	1.98363	[-12.105999, -8.138732]	-11.936695;-10.98392;-10.873664;-10.184832;-10.059898;-5.88276;-1.77211;-0.212193
RUFY2	8	Up	0.182296	0.942762	-1.05382	2.6168	[-3.67062, 1.562972]	-12.714672;-2.871696;-2.765961;-2.298629;0.190981;0.494967;0.960478;5.513989
SCARB1	8	Down	0.182755	0.942762	-6.00533	8.27495	[-14.280274, 2.269621]	-12.963107;-12.205545;-10.967859;-8.725478;-3.285175;-1.930481;0.378637;1.242095
OSBP	8	Up	0.184688	0.943997	-5.18349	7.74034	[-12.923833, 2.55685]	-11.534141;-10.290384;-10.210153;-10.133788;-0.233195;0.151194;3.57576;4.386196
CLCN7	7	Up	0.185259	0.943997	-1.42168	1.86176	[-3.283434, 0.440077]	-4.321883;-1.712009;-1.541263;-1.421678;-0.165941;0.185856;4.158003
SPCS3	8	Down	0.187791	0.943997	-10.3607	1.58543	[-11.94611, -8.775256]	-12.331432;-12.275449;-12.050874;-10.551314;-10.170052;-9.532311;-9.511506;-9.071149
SPTBN4	8	Down	0.188172	0.943997	-2.60221	4.56834	[-7.170541, 1.966132]	-13.86562;-12.593892;-11.86137;-3.814545;-1.389864;-0.917103;0.09888;0.859312
SLC7A5	8	Up	0.18991	0.943997	-0.089763	1.28648	[-1.376247, 1.196721]	-11.689907;-2.761583;-2.127321;-0.385627;0.206102;0.706089;0.721096;0.834822
NCBP1	8	Down	0.190941	0.943997	-8.2108	5.02541	[-13.236207, -3.185397]	-13.1259;-12.322891;-10.494573;-10.138859;-6.282745;-5.543712;-2.70978;-0.730936
CCDC28A	8	Down	0.191235	0.943997	-3.09399	5.00944	[-8.103427, 1.915452]	-12.648093;-12.34638;-12.308905;-4.100965;-2.08701;-0.999356;-0.129117;0.698784
EMILIN2	8	Down	0.191575	0.943997	-7.08865	7.18951	[-14.278157, 0.100859]	-12.294494;-12.035395;-11.791501;-11.525387;-2.651911;-2.336882;-1.961787;-0.227777
RHOT2	8	Up	0.191609	0.943997	-0.853145	2.42919	[-3.282337, 1.576046]	-11.214831;-3.11411;-1.581108;-1.019671;-0.68662;0.162824;4.313173;5.699948
DIRAS1	8	Down	0.191691	0.943997	-3.27462	5.23061	[-8.505227, 1.955992]	-13.296066;-12.714128;-12.35765;-4.733076;-1.816159;-0.494166;-0.016646;0.523405
SMPD3	8	Down	0.191786	0.943997	-11.6274	1.51915	[-13.146507, -10.108201]	-12.97627;-12.327746;-11.76594;-11.66943;-11.585278;-2.489658;-2.14056;-1.285273
MANF	8	Up	0.191849	0.943997	-0.357787	0.985425	[-1.343212, 0.627638]	-11.971928;-1.308263;-0.611343;-0.480367;-0.235208;0.021057;0.829565;1.05228
RBM3	8	Down	0.192497	0.943997	-4.67008	5.09022	[-9.760297, 0.420138]	-13.168639;-12.713725;-12.317183;-6.941381;-2.398778;-1.681847;-1.671875;-0.801674
MRPS25	8	Down	0.192754	0.943997	-5.19499	4.27132	[-9.466311, -0.923674]	-12.812352;-12.367954;-11.981607;-6.525274;-3.864711;-2.909525;-2.845513;-1.782541
THOC5	8	Down	0.192787	0.943997	-11.1011	1.03143	[-12.132486, -10.069618]	-12.09323;-11.802359;-11.791131;-11.232461;-10.969643;-10.72601;-9.448102;-2.429161
COPS3	8	Down	0.194378	0.943997	-11.174	0.859201	[-12.033204, -10.314801]	-11.795647;-11.711405;-11.355499;-11.220366;-11.127639;-10.507764;-10.331205;-2.936066
DAGLB	8	Up	0.194827	0.943997	-1.04448	1.37511	[-2.419591, 0.330628]	-11.763913;-1.903612;-1.548397;-1.457941;-0.631023;-0.048615;1.416651;1.842262
RAB4A	7	Up	0.195117	0.943997	-0.538163	1.6856	[-2.223764, 1.147439]	-2.568957;-1.675085;-1.25188;-0.538163;-0.444495;0.86205;3.324861
STX8	8	Up	0.196212	0.943997	-0.637605	1.51756	[-2.155163, 0.879954]	-3.118806;-2.56409;-1.198449;-0.646437;-0.628773;-0.214811;0.848709;3.027949
CST7	8	Up	0.196392	0.943997	-0.359063	1.0301	[-1.389162, 0.671037]	-2.8409;-1.295323;-0.579409;-0.439152;-0.278973;0.094262;0.621181;0.838326
PHYHIPL	8	Up	0.19684	0.943997	-0.628417	1.3022	[-1.930616, 0.673782]	-13.153688;-2.187773;-1.786017;-1.077798;-0.179036;-0.105493;-0.029375;5.351557
CBARP	8	Down	0.197157	0.943997	-1.85409	2.89511	[-4.749206, 1.041021]	-12.970357;-10.137129;-4.28312;-2.028546;-1.679638;-1.649406;-0.044451;0.241721
DEPDC5	8	Up	0.197638	0.943997	-0.50554	0.732152	[-1.237692, 0.226613]	-13.149478;-1.51966;-0.996071;-0.658264;-0.352815;-0.312514;-0.008411;0.440791
SGTA	7	Up	0.198901	0.943997	-0.566813	1.28359	[-1.850405, 0.716779]	-11.511495;-0.855138;-0.663962;-0.566813;0.298958;0.856523;1.874699
PCSK6	8	Down	0.198971	0.943997	-2.94355	5.42917	[-8.372721, 2.485617]	-13.28181;-12.384387;-8.979033;-3.240331;-2.646773;-2.433817;-1.655184;4.187786
LRP1	8	Down	0.2006	0.943997	-4.0141	5.0639	[-9.077996, 1.049806]	-13.251106;-12.921181;-12.381467;-5.724793;-2.303397;-0.99092;-0.67276;-0.524321
VAPA	8	Down	0.200885	0.943997	-9.48147	4.51424	[-13.995702, -4.967227]	-13.02091;-12.031643;-11.987664;-11.629505;-7.333425;-2.740141;-2.662998;-0.369474
ATF6	8	Up	0.202036	0.943997	0.074647	1.02449	[-0.949843, 1.099138]	-12.260799;-12.013416;-0.633931;-0.00324;0.152534;0.213466;0.748088;3.62346
SGSH	8	Up	0.202133	0.943997	-0.457725	4.00893	[-4.466658, 3.551209]	-13.036962;-11.495042;-2.346179;-1.366002;0.450553;1.356375;3.061798;4.432235
STX12	7	Up	0.202642	0.943997	-1.1384	2.90388	[-4.042286, 1.765484]	-11.91543;-2.694488;-1.940941;-1.138401;0.820243;1.652216;2.892862
HLA-DPB1	8	Up	0.202893	0.943997	-0.323804	2.65412	[-2.977926, 2.330318]	-12.969595;-11.839133;-1.691251;-1.209041;0.561433;0.799879;1.88911;5.150142
GNPTG	8	Up	0.203621	0.943997	-0.500786	1.398	[-1.898787, 0.897214]	-12.350946;-2.036906;-1.824281;-0.995829;-0.005743;0.112902;0.304713;0.579592
SFTPB	8	Up	0.203997	0.943997	-0.800964	5.17743	[-5.978389, 4.37646]	-13.146312;-12.633102;-1.301745;-0.818116;-0.783813;1.422461;3.95986;6.360315
LGALS3BP	8	Down	0.20486	0.943997	-4.07803	5.35085	[-9.428879, 1.272813]	-13.099336;-12.192701;-11.698294;-4.462301;-3.693765;-2.849439;-0.833093;-0.104781
NPEPPS	8	Down	0.205832	0.943997	-3.3233	2.26781	[-5.591107, -1.055491]	-12.281376;-12.035283;-4.631778;-4.383088;-2.26351;-2.140184;-1.572547;-0.93763
PEA15	8	Down	0.206145	0.943997	-4.56528	4.90048	[-9.465767, 0.335204]	-12.422213;-8.418985;-7.921208;-5.533117;-3.597446;-1.941486;-1.310543;-0.982088
USP25	8	Up	0.206342	0.943997	-1.29072	1.06138	[-2.352103, -0.22934]	-2.407766;-1.785469;-1.762173;-1.374828;-1.206616;-0.353685;0.603873;1.063601
LRRK2	8	Down	0.208542	0.948935	-7.71023	7.59388	[-15.304118, -0.116351]	-13.118949;-12.584795;-12.484392;-11.765463;-3.655006;-2.340786;-0.569881;-0.346374
RAB9A	8	Up	0.209815	0.948935	-1.0905	1.33639	[-2.426887, 0.245896]	-7.72781;-3.073233;-2.270824;-1.184735;-0.996256;-0.859227;-0.468056;4.38191
WDR41	8	Down	0.210501	0.948935	-1.86529	1.95337	[-3.81865, 0.088079]	-13.041383;-5.549047;-3.635211;-2.096845;-1.633727;-1.27347;-1.000158;0.821821
RFC4	8	Down	0.210859	0.948935	-11.5633	0.209586	[-11.772852, -11.35368]	-12.171502;-11.723264;-11.630493;-11.579452;-11.54708;-11.440537;-11.115062;-0.616195
FAT4	8	Down	0.211203	0.948935	-2.03213	1.67808	[-3.71021, -0.354054]	-13.680177;-12.916849;-2.471355;-2.297773;-1.766491;-1.103053;-0.697516;-0.10228
RNASE2	8	Down	0.211527	0.948935	-2.74509	4.32118	[-7.066272, 1.576092]	-11.92454;-8.266607;-5.556382;-3.602502;-1.887679;-0.980493;0.272813;2.947367
AP3M1	8	Up	0.212697	0.948935	-0.776689	1.63699	[-2.413677, 0.8603]	-13.43788;-2.395277;-1.43409;-1.006877;-0.546501;-0.31624;0.774178;4.208629
CHMP1A	8	Down	0.212856	0.948935	-6.74597	8.36914	[-15.115106, 1.623166]	-12.92729;-12.906127;-12.305153;-11.720553;-1.771387;-1.722851;-1.015344;0.364619
LAPTM5	8	Up	0.21313	0.948935	-0.235256	2.02809	[-2.263342, 1.79283]	-13.575559;-8.29271;-1.356669;-0.584392;0.113879;0.460283;1.379181;5.732401
CPZ	8	Down	0.216084	0.954269	-5.82134	8.19397	[-14.015307, 2.372637]	-11.965483;-11.588395;-9.517301;-6.253472;-5.389198;-0.534878;0.737926;2.83718
SEC14L2	8	Down	0.216731	0.954269	-3.00148	3.49283	[-6.494315, 0.491353]	-13.811496;-11.84544;-5.358727;-3.84891;-2.154051;-1.752377;-0.646959;2.072417
2024-09-06	8	Up	0.217077	0.954269	-0.722214	0.982156	[-1.70437, 0.259942]	-3.389313;-1.352257;-0.828931;-0.760431;-0.683997;-0.027347;0.298294;1.444617
STXBP2	8	Down	0.217457	0.954269	-9.46947	4.38895	[-13.858423, -5.080523]	-12.896757;-11.962801;-11.833514;-11.365671;-7.573274;-1.625851;0.047585;0.440613
BCS1L	8	Down	0.218865	0.954269	-11.6712	0.976472	[-12.647624, -10.694681]	-12.601736;-12.423242;-11.969115;-11.692212;-11.650092;-11.090278;-10.934784;-1.313695
DRAM2	8	Down	0.219019	0.954269	-1.46928	1.38471	[-2.853983, -0.084567]	-13.203114;-13.132841;-12.79761;-2.129015;-0.809535;-0.783762;-0.647005;-0.423599
AGFG2	8	Down	0.219464	0.954269	-8.00082	7.16078	[-15.161603, -0.840045]	-12.846288;-12.815118;-11.87429;-11.849262;-4.152386;-0.938392;-0.445161;0.859097
MRPL17	8	Down	0.220385	0.954269	-10.5255	3.99942	[-14.524949, -6.5261]	-13.432314;-13.013885;-12.351972;-12.198273;-8.852776;-1.205608;-0.910219;1.431054
HUWE1	8	Down	0.220652	0.954269	-11.5797	1.31869	[-12.898417, -10.261045]	-12.536846;-12.401499;-12.310269;-11.651769;-11.507692;-6.047021;-0.812631;-0.424387
MAMDC2	8	Down	0.220707	0.954269	-2.60662	3.04572	[-5.652332, 0.439103]	-12.733183;-11.561602;-7.94659;-3.088016;-2.125214;-1.077861;-0.895108;-0.209505
ATG2A	8	Down	0.221503	0.954954	-7.15758	8.8756	[-16.033179, 1.718016]	-13.34935;-12.938829;-12.317205;-12.280613;-2.034549;-0.608426;-0.44806;0.149955
UQCRQ	8	Down	0.222596	0.956907	-5.79372	7.41024	[-13.203955, 1.616514]	-12.547308;-11.963573;-11.701938;-8.373316;-3.214126;-2.719024;-1.705668;0.695598
DEK	8	Up	0.223571	0.958344	-0.390355	2.58826	[-2.978613, 2.197902]	-12.348385;-3.383612;-2.895952;-0.497111;-0.2836;0.375674;0.59556;8.469564
KCNE1	4	Up	0.226487	0.968068	-0.458213	1.45554	[-1.913754, 0.997328]	-1.766398;-1.113526;0.1971;2.872634
KRTCAP2	8	Down	0.229004	0.968772	-11.3872	0.681294	[-12.068478, -10.705891]	-12.254447;-11.987898;-11.679861;-11.591672;-11.182697;-11.068845;-10.312595;-1.157906
PDK2	8	Down	0.229264	0.968772	-6.70605	8.62156	[-15.327608, 1.915507]	-13.169388;-12.555244;-12.234251;-11.500716;-1.911386;-0.924923;-0.673247;3.928132
APOL2	8	Up	0.229688	0.968772	-0.641723	1.14382	[-1.785547, 0.502101]	-2.218995;-1.421372;-1.405072;-0.766448;-0.516999;-0.496185;0.612388;1.474304
TTYH1	8	Down	0.229779	0.968772	-7.90274	7.30588	[-15.208619, -0.596865]	-13.131245;-12.529732;-12.150227;-11.539336;-4.266149;-2.019961;-1.27025;-0.903937
ITGA2B	8	Down	0.230001	0.968772	-5.02706	6.0025	[-11.029556, 0.975442]	-13.090769;-12.943876;-11.348914;-6.014478;-4.039636;-3.621461;-1.125992;-0.830862
SLC15A4	8	Up	0.230537	0.968772	-1.22237	2.63781	[-3.860184, 1.415445]	-11.300022;-3.766594;-1.631509;-1.346654;-1.098085;0.460776;0.652848;2.39248
RPL26L1	7	Down	0.231612	0.969411	-12.19	0.438609	[-12.62856, -11.751341]	-12.485788;-12.379693;-12.215219;-12.189951;-9.153441;-2.521781;-1.674185
PDPR	8	Down	0.231985	0.969411	-4.77781	3.88207	[-8.659872, -0.895741]	-13.379907;-12.472828;-6.881793;-5.722229;-3.833384;-2.324801;-1.993977;0.056014
CCP110	8	Down	0.233776	0.971298	-10.0446	4.23158	[-14.276217, -5.81306]	-12.982468;-12.815129;-12.133259;-11.631239;-8.458037;-2.311949;-1.469075;1.004716
ADGRL3	8	Down	0.234104	0.971298	-3.11456	2.69028	[-5.804838, -0.424279]	-13.080149;-12.50121;-4.270785;-3.656699;-2.572418;-1.586153;-1.013827;-0.841197
AP4S1	8	Down	0.234715	0.971298	-2.17958	2.20831	[-4.387892, 0.02873]	-8.010136;-6.574834;-3.636837;-2.624481;-1.734681;-0.774322;-0.657866;0.126737
C1orf123	8	Down	0.235617	0.971298	-9.32624	4.36028	[-13.686522, -4.965961]	-12.300215;-12.234206;-12.095522;-11.722902;-6.929581;-2.488476;-1.890156;1.198333
VCAN	8	Down	0.23607	0.971298	-3.15678	5.53188	[-8.688656, 2.375102]	-13.362692;-13.127532;-12.178229;-3.535144;-2.77841;-0.686785;0.51307;0.635779
MTX2	8	Up	0.236928	0.971298	-1.03843	2.22422	[-3.262652, 1.185785]	-5.291237;-3.279026;-1.433347;-1.155231;-0.921635;-0.278597;1.479658;5.063388
CXCR2	8	Up	0.237914	0.971298	-0.726937	2.23827	[-2.96521, 1.511335]	-12.668276;-2.544617;-1.928645;-1.414436;-0.039438;0.271043;2.766438;8.030312
HYAL1	7	Up	0.238116	0.971298	-1.07693	2.28492	[-3.361847, 1.207993]	-12.765364;-2.584496;-1.207086;-1.076927;0.464231;0.860508;2.62998
SNAP23	8	Up	0.23828	0.971298	-1.06572	2.02332	[-3.089035, 0.957599]	-8.286849;-2.501857;-2.358996;-1.649182;-0.482254;-0.327671;0.64475;5.213787
SDC3	8	Up	0.240362	0.976904	-1.11281	2.06263	[-3.175445, 0.949821]	-3.994348;-2.852851;-2.155227;-1.864803;-0.360821;-0.086374;1.146851;1.517928
ETF1	8	Down	0.241723	0.976904	-10.3938	2.81138	[-13.205224, -7.582467]	-12.348587;-12.231602;-11.852197;-11.329094;-9.458597;-5.317252;-3.007078;-2.162233
ENPP1	8	Up	0.241887	0.976904	-0.247928	1.37866	[-1.626591, 1.130735]	-13.319957;-1.369056;-0.986591;-0.53326;0.037404;0.426092;1.276029;5.169417
EIF5A	7	Down	0.242474	0.976904	-12.0475	1.7424	[-13.789881, -10.305076]	-13.222713;-12.750331;-12.180353;-12.047479;-3.441733;-2.01655;-1.97505
CNTN1	8	Down	0.243987	0.976904	-3.35405	3.23545	[-6.589496, -0.118596]	-13.420064;-12.365524;-4.963748;-3.414747;-3.293346;-2.528937;-0.599185;1.708421
ATP6V0A4	8	Down	0.244941	0.976904	-2.33966	5.29069	[-7.630346, 2.951026]	-13.305233;-12.180695;-7.564788;-3.77195;-0.90737;-0.592124;-0.427751;5.903609
NLGN3	7	Down	0.24502	0.976904	-4.19903	5.91373	[-10.112761, 1.714707]	-13.179931;-12.462617;-4.231637;-4.199027;-1.615078;-0.210268;1.788035
IGF1R	8	Down	0.245804	0.976904	-3.62676	4.53906	[-8.16582, 0.912298]	-13.360283;-12.506682;-5.271834;-3.750994;-3.502528;-2.240361;0.851273;0.877564
NPC2	8	Up	0.246561	0.976904	-0.877791	2.6282	[-3.505993, 1.75041]	-12.322367;-4.121747;-1.782433;-1.659029;-0.096554;0.64319;1.146623;8.823612
APOA2	8	Down	0.24848	0.976904	-2.89278	2.49506	[-5.387843, -0.397715]	-12.395238;-5.947859;-4.124263;-3.407425;-2.378133;-1.760292;-0.758468;-0.659532
CECR1	8	Up	0.249713	0.976904	-0.696314	0.867856	[-1.56417, 0.171542]	-3.007471;-1.324192;-1.063759;-1.053565;-0.339063;-0.15347;0.3105;1.015585
VPS4B	8	Down	0.250137	0.976904	-2.73205	4.09786	[-6.829916, 1.365808]	-13.503793;-7.154504;-5.58248;-2.918814;-2.545295;-2.179113;-0.05454;2.310648
SCN2A	8	Down	0.250976	0.976904	-4.73589	7.56771	[-12.303591, 2.831818]	-12.952241;-12.858957;-12.414779;-5.80992;-3.661854;-1.319801;-0.126601;0.863521
SLC1A5	7	Down	0.251181	0.976904	-3.57495	5.91049	[-9.485438, 2.335546]	-13.414631;-7.866072;-7.561518;-3.574946;-3.445752;-1.586104;1.881035
BAALC	8	Down	0.2512	0.976904	-4.26907	5.17821	[-9.447283, 0.909136]	-12.682093;-12.60328;-12.311892;-6.587171;-1.950975;-1.487094;-1.384535;-0.168303
TMEM119	8	Down	0.251764	0.976904	-2.55645	2.12718	[-4.683636, -0.42927]	-13.027577;-6.048953;-3.322453;-3.243541;-1.869365;-1.574636;-0.66874;-0.179165
RTN1	8	Up	0.252549	0.976904	-0.258979	4.48186	[-4.740835, 4.222877]	-12.131109;-4.221336;-2.774707;-0.401222;-0.116736;0.373684;3.271233;3.801176
NEU1	8	Up	0.254663	0.976904	-0.827792	2.06208	[-2.889874, 1.23429]	-11.721047;-3.066376;-2.625552;-1.164258;-0.491326;-0.128801;0.45239;0.673737
ABHD12	8	Up	0.254973	0.976904	-0.948299	2.44767	[-3.395964, 1.499367]	-3.742302;-2.609323;-1.795857;-1.132334;-0.764263;0.692534;2.265268;3.625012
GCH1	8	Down	0.255034	0.976904	-6.98611	7.33045	[-14.316568, 0.34434]	-12.553634;-11.573868;-11.043509;-10.820494;-3.151734;-1.685221;-0.943782;-0.584015
GNB2	8	Up	0.255366	0.976904	-0.651711	0.870603	[-1.522313, 0.218892]	-11.555379;-2.278407;-1.288398;-0.700654;-0.602768;-0.150782;-0.113971;1.648972
CCDC6	8	Up	0.255422	0.976904	-0.372118	1.60328	[-1.975403, 1.231166]	-8.763166;-5.34362;-0.517518;-0.481714;-0.262523;0.656268;0.762296;2.185474
CSDC2	8	Up	0.255806	0.976904	-1.02853	0.883237	[-1.911766, -0.145291]	-2.051385;-1.861482;-1.627656;-1.137525;-0.919532;-0.62265;-0.436185;0.562458
GLB1	8	Up	0.256022	0.976904	0.099878	1.13133	[-1.031457, 1.231213]	-6.929745;-1.314433;-0.500834;-0.436599;0.636355;0.642284;1.025316;2.925244
BLVRB	8	Down	0.256718	0.976904	-6.25697	8.25533	[-14.512303, 1.998361]	-13.325582;-12.158544;-12.156;-8.262119;-4.251823;-2.994663;-1.01971;-0.077769
DHRS7B	8	Up	0.256909	0.976904	-0.576212	0.750738	[-1.32695, 0.174526]	-5.540572;-1.072299;-0.878113;-0.692734;-0.45969;-0.059567;-0.052162;0.367758
RPL22	4	Up	0.257286	0.976904	-0.346518	0.282224	[-0.628742, -0.064295]	-2.232105;-0.408492;-0.284545;-0.027777
RRAGD	8	Down	0.258444	0.978242	-2.18721	4.76806	[-6.955264, 2.58085]	-13.465746;-12.621696;-12.051247;-2.722461;-1.651953;0.131996;0.878273;1.179334
MRPL18	8	Down	0.258946	0.978242	-11.0372	0.895186	[-11.932355, -10.141983]	-11.799391;-11.482537;-11.471225;-11.309628;-10.76471;-7.194229;-6.642596;-0.382642
CLPTM1L	8	Down	0.260886	0.980994	-7.3491	7.22043	[-14.569528, -0.128672]	-12.471924;-11.9665;-11.609907;-11.321477;-3.376723;-1.951548;-0.703741;-0.342083
CD1E	8	Down	0.260986	0.980994	-4.39167	5.98621	[-10.377882, 1.594547]	-12.846188;-12.536891;-12.359923;-5.108396;-3.674939;-3.169219;-1.223863;0.515821
SGK2	8	Down	0.261753	0.981409	-3.12899	5.36426	[-8.493255, 2.235267]	-13.296775;-12.269682;-8.521284;-3.592553;-2.665434;-1.19255;0.041873;0.936429
SPG11	8	Up	0.265667	0.987093	0.173078	0.802282	[-0.629204, 0.97536]	-12.862756;-2.350824;-0.532344;0.136728;0.209428;0.484944;0.671174;0.757245
PDIA4	8	Up	0.26625	0.987093	-0.858065	1.8497	[-2.707765, 0.991634]	-11.403384;-10.954718;-1.194097;-1.121044;-0.595087;0.155694;0.623386;0.651498
ARL8A	8	Down	0.266294	0.987093	-2.69602	5.8852	[-8.581215, 3.189183]	-13.218441;-12.440689;-11.5912;-3.068899;-2.323134;-2.214617;1.014267;1.532725
RPS7	4	Up	0.268142	0.987093	-8.01619	0.507498	[-8.523686, -7.508689]	-8.601235;-8.115746;-7.91663;-0.249881
PLEKHF1	8	Down	0.268243	0.987093	-3.42071	4.72898	[-8.149689, 1.308268]	-13.699088;-11.354877;-10.872389;-5.011058;-1.830363;-1.650873;-0.478859;0.016743
MTIF2	6	Down	0.268677	0.987093	-7.98606	7.18512	[-15.171182, -0.800935]	-12.908727;-12.755989;-12.559131;-3.412986;-1.099057;-0.435793
CPVL	8	Down	0.26936	0.987093	-1.78843	1.64792	[-3.43635, -0.14052]	-13.505906;-12.137506;-3.544353;-2.420018;-1.156852;-1.086423;-0.908821;-0.445043
LGALS1	8	Down	0.269986	0.987093	-3.27104	3.53099	[-6.802032, 0.259957]	-12.548044;-12.503391;-8.488406;-3.448402;-3.093673;-2.748975;-2.11681;0.337981
GYG1	8	Up	0.270731	0.987093	-1.35049	1.55323	[-2.903715, 0.202741]	-4.272425;-1.789852;-1.536065;-1.42796;-1.273013;0.305424;0.472175;1.609527
PADI2	8	Up	0.271376	0.987093	-0.565673	1.2366	[-1.802272, 0.670927]	-12.944811;-7.597425;-1.839178;-0.650667;-0.480678;-0.346524;-0.171029;3.153461
PLPPR1	8	Up	0.271873	0.987093	-0.572847	1.22568	[-1.798523, 0.652829]	-2.220449;-2.074334;-1.618638;-0.67058;-0.475114;-0.384743;0.250218;0.257502
TMEM8A	8	Down	0.272194	0.987093	-3.53211	6.16923	[-9.701341, 2.63712]	-12.069577;-11.5229;-9.125732;-5.040851;-2.02337;-1.941303;-0.244438;1.502395
CCDC62	8	Down	0.272632	0.987093	-2.38376	4.3324	[-6.716161, 1.948643]	-11.87782;-9.427432;-6.196658;-3.390239;-1.37728;-0.538301;-0.233734;1.310546
CUL3	8	Down	0.272757	0.987093	-7.61324	7.42839	[-15.041628, -0.18485]	-12.798175;-12.449064;-12.138722;-11.938286;-3.288193;-2.109147;-1.30313;0.040494
LAMA1	8	Up	0.273166	0.987093	-0.867064	1.8866	[-2.753661, 1.019533]	-12.388769;-1.971484;-1.369255;-1.0673;-0.666828;0.573501;0.580524;1.364154
SAMM50	8	Down	0.273944	0.987517	-11.4892	1.83604	[-13.325233, -9.65315]	-12.870185;-12.584983;-12.227265;-11.712555;-11.265827;-9.934542;-6.852142;0.947434
SLC4A1	8	Down	0.277725	0.988473	-3.15534	6.57644	[-9.73178, 3.421102]	-13.195805;-11.445699;-8.331582;-3.743975;-2.566704;-2.363037;0.539916;4.126948
ACSS3	7	Down	0.278553	0.988473	-1.16427	2.03639	[-3.200662, 0.872118]	-14.681448;-13.56461;-1.495099;-1.164272;-1.052814;0.209254;3.157127
CIRBP	8	Down	0.279313	0.988473	-2.40907	2.7352	[-5.144275, 0.326129]	-13.191924;-12.381091;-11.966039;-2.623362;-2.194784;-2.015138;-0.710299;-0.41811
APOE	8	Down	0.279568	0.988473	-7.19638	7.37483	[-14.57121, 0.178445]	-12.284145;-12.057126;-11.872996;-8.931708;-5.461056;-1.836727;-0.275917;6.527806
MAGOH	8	Down	0.280746	0.988473	-11.7834	1.25776	[-13.041194, -10.525669]	-13.009205;-12.254357;-11.994536;-11.904702;-11.662161;-1.301156;-0.296223;-0.066322
ATP5F1	8	Down	0.281226	0.988473	-6.63716	7.91464	[-14.551801, 1.27748]	-12.76055;-12.233682;-12.208811;-10.483951;-2.790371;-1.632925;-1.339106;-1.258512
ME2	8	Up	0.281771	0.988473	-0.886706	3.01419	[-3.900895, 2.127483]	-13.088568;-3.115356;-1.508104;-1.35819;-0.415221;0.950729;4.157699;6.197747
GRM7	8	Down	0.282211	0.988473	-3.41281	3.03388	[-6.44669, -0.378925]	-12.921119;-8.722435;-4.794716;-4.479299;-2.346316;-1.70336;-1.029603;2.318074
ACOT8	8	Up	0.283066	0.988473	-1.28421	0.98362	[-2.267834, -0.300593]	-2.352808;-2.007078;-1.888234;-1.430415;-1.138012;-0.875364;0.209588;3.139396
PPP2R2A	8	Down	0.283779	0.988473	-2.66891	2.41777	[-5.086682, -0.251147]	-13.277805;-12.841316;-12.6069;-3.052842;-2.284987;-2.095257;-1.150317;-0.925989
TLR9	8	Up	0.283843	0.988473	0.251875	0.786218	[-0.534342, 1.038093]	-12.337929;-2.88993;-2.594783;0.239518;0.264233;0.765105;0.767363;0.796981
KIF5C	8	Up	0.28411	0.988473	-0.886208	1.52236	[-2.408571, 0.636155]	-2.542095;-2.471894;-1.354161;-0.96915;-0.803266;-0.422666;0.711656;2.800816
UBE4A	8	Up	0.284588	0.988473	-0.474211	1.91502	[-2.389229, 1.440808]	-12.947312;-3.305463;-2.056897;-0.669057;-0.279364;-0.180551;0.526428;6.90478
CA8	8	Down	0.285061	0.988473	-2.43088	1.64078	[-4.071662, -0.790094]	-12.914347;-12.181376;-11.620247;-2.784621;-2.077135;-1.752524;-1.66232;-0.986048
FGFR3	8	Down	0.285244	0.988473	-7.26215	7.1863	[-14.44845, -0.075859]	-12.881274;-11.804601;-11.776483;-11.381866;-3.142443;-2.110421;-0.027723;1.407073
FAM47E	8	Down	0.285469	0.988473	-2.73954	4.94126	[-7.680798, 2.201719]	-12.766397;-12.481795;-12.300635;-2.903632;-2.575447;-2.395934;0.401599;0.784988
HPSE	8	Down	0.288392	0.988473	-1.39395	3.0944	[-4.488344, 1.700446]	-13.326257;-8.39563;-7.929249;-1.430608;-1.35729;-0.702333;0.427279;0.959104
HEXA	8	Down	0.289186	0.988473	-7.19403	7.37712	[-14.57115, 0.183088]	-12.683626;-12.618993;-11.576492;-11.426;-2.962062;-2.308012;-2.128452;-1.033352
NBR1	8	Down	0.28969	0.988473	-1.86795	2.14697	[-4.014924, 0.279021]	-8.890722;-8.575829;-3.57774;-2.499405;-1.236498;-1.018909;-0.681514;0.234704
TBC1D5	8	Down	0.290138	0.988473	-2.85712	2.97222	[-5.829341, 0.115101]	-12.994478;-8.408398;-3.706721;-3.631045;-2.083195;-1.032143;-0.672626;5.274842
VAMP4	8	Down	0.290917	0.988473	-2.97665	2.62136	[-5.598011, -0.355292]	-9.214179;-6.8065;-3.529322;-3.219602;-2.733701;-1.649693;-0.767444;0.906686
PDE6D	8	Down	0.290994	0.988473	-3.96956	5.40878	[-9.37834, 1.439218]	-12.275068;-12.237746;-12.212741;-6.786893;-1.152229;-0.537616;-0.463358;-0.179421
LRRC59	7	Down	0.291795	0.988473	-6.2285	7.79184	[-14.020338, 1.563337]	-12.675132;-12.312475;-9.803415;-6.228501;-2.919222;-0.972979;1.06513
TMPPE	8	Up	0.292932	0.988473	-1.24843	1.40808	[-2.656513, 0.159654]	-4.345015;-2.657364;-1.806055;-1.429837;-1.067023;-0.525098;-0.072282;5.928219
JAK1	7	Up	0.293258	0.988473	-0.938785	1.56567	[-2.504455, 0.626885]	-4.745475;-2.331798;-0.954914;-0.938785;-0.347135;0.117245;1.012864
USP30	8	Down	0.293674	0.988473	-3.97591	1.64951	[-5.625419, -2.326391]	-12.888829;-4.973087;-4.836045;-4.216884;-3.734927;-2.747923;-0.615409;2.04866
HSPA13	8	Up	0.294278	0.988473	-1.40091	2.16196	[-3.562872, 0.761052]	-4.664349;-3.205837;-2.51243;-1.695219;-1.106602;-0.812688;0.408208;1.276029
SLC15A3	7	Down	0.295354	0.988473	-3.57856	4.67316	[-8.251726, 1.0946]	-12.197866;-11.401999;-6.730568;-3.578563;-2.544752;-0.935049;-0.28006
KLC1	8	Up	0.296379	0.988473	-1.11749	1.24579	[-2.36328, 0.128311]	-2.551041;-1.978231;-1.57301;-1.504939;-0.73003;-0.297676;0.253235;1.096444
DLG2	8	Up	0.296725	0.988473	-0.605716	1.40772	[-2.013441, 0.802008]	-12.821301;-9.795619;-1.500578;-1.080996;-0.130436;0.142371;0.398416;2.412326
EIF3B	8	Down	0.297342	0.988473	-11.3365	0.612997	[-11.949487, -10.723493]	-11.752795;-11.747106;-11.547705;-11.434929;-11.238051;-10.635939;-9.803384;-0.421157
TIAL1	8	Down	0.297904	0.988473	-3.891	4.12835	[-8.019354, 0.237353]	-13.086623;-11.496664;-6.341593;-4.608535;-3.173466;-1.347783;-0.865145;0.875207
AP4E1	8	Down	0.298397	0.988473	-2.91846	2.91817	[-5.836638, -0.00029]	-11.245079;-8.471664;-4.374489;-3.737049;-2.099879;-1.518623;-0.437926;2.322993
2024-09-02	8	Up	0.299121	0.988473	-1.19821	1.85028	[-3.048495, 0.652076]	-2.896284;-2.558146;-1.627281;-1.39783;-0.998589;0.010253;0.089328;1.634267
HLA-DRA	8	Up	0.29993	0.988473	-0.468944	1.54232	[-2.011268, 1.07338]	-13.037106;-2.798194;-1.684124;-0.679102;-0.258785;-0.004265;0.396443;6.410093
MCUR1	8	Down	0.300393	0.988473	-3.19454	6.02552	[-9.220062, 2.830983]	-12.645324;-12.178092;-8.919025;-3.700198;-2.688881;-2.481695;0.65627;1.08297
PHLPP1	8	Down	0.302182	0.988473	-4.4082	4.29981	[-8.708017, -0.108389]	-13.350769;-7.566574;-7.050202;-4.677292;-4.139114;-2.027729;0.871589;2.868755
DHCR7	8	Down	0.302778	0.988473	-2.11961	2.05571	[-4.175316, -0.0639]	-13.191897;-12.65177;-7.643728;-2.757497;-1.481718;-1.323091;-0.734557;-0.731547
CTSV	8	Down	0.302943	0.988473	-2.84839	3.66998	[-6.518375, 0.821589]	-13.885564;-5.45127;-3.997147;-3.307805;-2.388982;-0.500532;0.568121;0.923451
C21orf2	8	Down	0.303324	0.988473	-10.1137	3.7759	[-13.889596, -6.337793]	-12.781518;-12.539492;-12.408337;-12.127246;-8.100143;-0.530302;-0.51717;0.86231
SLC30A2	8	Down	0.30345	0.988473	-7.29	8.27336	[-15.56336, 0.983356]	-13.118922;-12.62169;-11.680421;-11.569248;-3.010757;-0.967259;-0.725831;4.88836
OXCT1	8	Up	0.306038	0.988473	-1.79409	2.65198	[-4.44607, 0.857881]	-10.797387;-3.641865;-3.027866;-2.779188;-0.809002;-0.064399;0.25028;4.926804
NELFB	8	Down	0.306885	0.988473	-11.3668	0.309816	[-11.676647, -11.057016]	-12.339347;-11.863205;-11.672799;-11.429995;-11.303668;-11.276896;-11.219789;-11.095938
RUBCN	8	Up	0.307194	0.988473	-0.579979	1.72348	[-2.303456, 1.143498]	-12.549136;-1.608632;-1.004684;-0.80605;-0.353907;0.716307;0.993075;4.153204
SYT10	8	Down	0.307452	0.988473	-4.25133	7.51527	[-11.766602, 3.263941]	-13.033237;-12.89784;-12.610018;-4.989503;-3.513158;-0.907549;0.036382;1.59892
MRPS34	8	Down	0.30798	0.988473	-11.6809	1.23811	[-12.918959, -10.442747]	-12.861617;-12.170272;-11.964162;-11.700103;-11.661602;-10.244817;0.176676;1.925951
CRAT	8	Down	0.308066	0.988473	-8.77952	5.62592	[-14.405448, -3.153598]	-12.666523;-12.481792;-12.368846;-11.607008;-5.952038;-1.548725;0.893134;1.063722
GALNS	8	Down	0.30947	0.988473	-6.45957	9.36357	[-15.823141, 2.903996]	-13.483293;-13.354637;-13.090362;-11.452534;-1.466611;-1.123833;-0.459081;0.644548
MANBA	8	Down	0.311863	0.988473	-11.4673	1.87932	[-13.346626, -9.587985]	-12.838189;-12.63159;-12.309365;-11.578172;-11.356438;-1.91621;-1.329814;-0.723138
CUL7	8	Down	0.312996	0.988473	-9.21539	5.18961	[-14.405004, -4.025786]	-13.029132;-12.402345;-11.68342;-11.008672;-7.422118;-2.413209;-0.420848;-0.304717
PEBP4	8	Down	0.313298	0.988473	-2.73196	3.5364	[-6.268363, 0.804439]	-12.669208;-12.616498;-12.105782;-3.342347;-2.121577;-1.437455;-0.640183;-0.053202
SLC25A23	8	Up	0.314707	0.988473	-1.11411	3.27535	[-4.389455, 2.161236]	-11.992637;-11.756748;-1.884516;-1.875541;-0.352678;0.970526;1.219636;2.861412
CHMP5	8	Down	0.314979	0.988473	-8.8621	3.77423	[-12.636331, -5.087867]	-11.501452;-11.314115;-10.488703;-10.450286;-7.273911;-3.091916;-2.481979;-1.597613
STAT2	8	Up	0.315212	0.988473	-0.087936	2.91878	[-3.006711, 2.830839]	-13.533427;-4.751718;-2.982589;-0.2456;0.069729;0.47415;0.954784;3.63684
GNB4	8	Up	0.317182	0.988473	-0.936894	1.15247	[-2.089368, 0.215579]	-3.608535;-1.771011;-1.486408;-1.108136;-0.765653;-0.216346;0.417662;1.129246
DYNC1LI1	8	Down	0.317369	0.988473	-11.8315	1.08824	[-12.919721, -10.743239]	-13.002242;-12.128735;-12.029127;-11.866299;-11.796661;-1.038703;-0.778358;0.045889
ANXA7	8	Down	0.318	0.988473	-4.00963	3.51763	[-7.527261, -0.491999]	-12.502034;-12.152634;-5.419913;-4.578246;-3.441013;-1.880189;-1.393852;0.172642
ANKLE2	8	Down	0.318206	0.988473	-10.7785	1.59586	[-12.374314, -9.182588]	-12.472087;-12.132049;-11.461069;-10.939519;-10.617383;-9.97926;-5.621596;-3.436767
ERLEC1	8	Down	0.318794	0.988473	-10.8973	2.47367	[-13.370977, -8.423633]	-12.723469;-12.408079;-11.381488;-11.095132;-10.699477;-2.197087;-1.128918;-0.903344
SEC11C	8	Down	0.31945	0.988473	-6.85647	8.42797	[-15.284436, 1.571506]	-12.943454;-12.484893;-11.819361;-11.244749;-2.468182;-1.115716;-0.499686;0.962123
MYO7A	8	Down	0.319698	0.988473	-2.8708	4.10138	[-6.972187, 1.230579]	-12.069414;-7.287232;-6.600509;-3.127384;-2.614225;-1.274889;-0.386001;0.177082
MRPL4	8	Down	0.320127	0.988473	-11.2133	1.496	[-12.709323, -9.717314]	-12.259906;-12.184813;-11.594087;-11.368856;-11.057781;-6.294709;-1.183482;-0.776529
BDH1	8	Up	0.320272	0.988473	-1.15624	1.09445	[-2.250693, -0.061785]	-5.519419;-1.941336;-1.847541;-1.354295;-0.958183;-0.629998;3.04514;3.455447
LMAN1	8	Up	0.32103	0.988473	-1.12384	3.19928	[-4.323125, 2.075435]	-13.18367;-3.649309;-2.91415;-1.552337;-0.695352;0.216165;1.637419;7.723576
SYTL4	8	Down	0.321378	0.988473	-1.5365	1.73343	[-3.269936, 0.19693]	-13.164263;-13.047702;-3.02894;-1.621674;-1.451332;-1.315859;-0.690571;0.359105
ACIN1	8	Down	0.322454	0.988473	-11.0956	0.576104	[-11.671698, -10.519491]	-11.890686;-11.468617;-11.324405;-11.180788;-11.010401;-10.691464;-10.633088;-10.435642
FAM96A	8	Down	0.322548	0.988473	-10.7605	2.31418	[-13.074646, -8.446283]	-12.40366;-12.239057;-12.232189;-10.78923;-10.731699;-3.08002;-0.800262;-0.422566
PFKFB2	8	Down	0.322552	0.988473	-2.89703	7.1268	[-10.02383, 4.229765]	-12.083931;-11.741644;-8.783498;-3.094096;-2.69997;-1.690973;0.83042;6.278772
GPR65	8	Up	0.323254	0.988473	-0.936335	0.562949	[-1.499284, -0.373385]	-12.983304;-1.842044;-1.064;-0.974357;-0.898313;-0.571203;-0.542059;0.089245
EPB42	8	Down	0.323655	0.988473	-11.6781	1.77334	[-13.451478, -9.904789]	-13.076591;-12.671885;-12.445284;-12.062081;-11.294187;-5.34056;-0.817209;0.660991
SCD5	8	Up	0.323842	0.988473	-1.54742	2.60642	[-4.153835, 1.058998]	-12.323474;-7.979911;-2.413613;-1.762991;-1.331846;-0.079647;0.500819;1.566643
SPHK2	8	Down	0.325342	0.988473	-4.46777	3.05646	[-7.524227, -1.411318]	-12.644402;-11.510419;-10.536397;-5.47466;-3.460885;-2.692932;-2.592524;-2.219921
GPR143	8	Up	0.32553	0.988473	-1.25689	1.86165	[-3.118543, 0.604762]	-5.702666;-2.549812;-2.475303;-1.259559;-1.254222;-0.600643;2.190962;6.404176
PARVA	8	Down	0.32649	0.988473	-7.38173	8.02291	[-15.404649, 0.641178]	-13.183411;-12.981055;-12.605177;-11.765182;-2.998289;-2.594782;-0.796695;0.17428
AASS	8	Down	0.327292	0.988473	-1.92513	2.97172	[-4.896844, 1.046587]	-13.504362;-12.680235;-12.330083;-2.088265;-1.761991;-1.07829;-0.278256;0.436788
LYPLA2	8	Down	0.32862	0.988473	-2.93003	6.61352	[-9.543552, 3.683487]	-12.778512;-12.511053;-12.057339;-3.646742;-2.213323;-1.021303;0.246939;2.814512
STK11	8	Up	0.329594	0.988473	-0.855311	1.31142	[-2.166731, 0.456109]	-3.384055;-1.758453;-1.72125;-0.90921;-0.801412;-0.680762;0.393298;1.280774
NUDCD2	8	Down	0.330798	0.988473	-11.6274	0.826703	[-12.454119, -10.800712]	-12.674789;-12.490683;-11.879356;-11.660762;-11.594069;-11.428909;-1.732496;-0.246059
ABCB9	8	Down	0.331578	0.988473	-3.84025	5.62604	[-9.466295, 1.785784]	-13.199347;-13.100965;-7.799164;-4.982678;-2.697833;-2.372924;-0.209741;4.518834
PAFAH1B1	8	Up	0.332129	0.988473	-7.77674	4.40114	[-12.177872, -3.375598]	-11.289568;-10.200955;-9.930176;-9.859922;-5.693548;0.828704;2.125491;3.694659
ELOC	4	Down	0.333225	0.988473	-11.2484	1.45049	[-12.698846, -9.797862]	-13.190946;-11.262449;-11.234259;-5.964391
GUSB	8	Up	0.333491	0.988473	0.00841	1.66833	[-1.659923, 1.676742]	-13.284169;-2.947365;-1.271268;-0.143974;0.160794;0.898303;0.979281;2.845879
MRPL1	8	Up	0.333702	0.988473	-0.523282	2.94463	[-3.467909, 2.421345]	-3.169272;-2.706743;-1.991895;-1.248967;0.202403;1.265505;1.989239;3.876778
PRRG4	8	Down	0.333882	0.988473	-2.74684	2.99523	[-5.742073, 0.248388]	-12.549592;-10.795786;-8.393553;-3.844995;-1.648689;-1.341296;-0.987623;-0.465551
PFN1	8	Down	0.335763	0.988473	-2.89918	2.35666	[-5.255843, -0.542523]	-12.942755;-12.128456;-11.827845;-3.009464;-2.788902;-2.760251;-2.278192;-0.341083
APOA1	8	Down	0.335799	0.988473	-5.68261	7.94453	[-13.627137, 2.261924]	-11.667773;-11.268597;-9.041614;-8.04184;-3.323373;-0.345837;-0.302351;-0.235123
SUCLG1	8	Down	0.337436	0.988473	-2.58067	3.00334	[-5.584015, 0.422672]	-12.494987;-12.153886;-11.747931;-3.351066;-1.810278;-1.233522;-0.892022;-0.217866
HLA-DQA2	8	Up	0.33855	0.988473	-1.00751	1.90231	[-2.909818, 0.894798]	-8.244832;-2.301541;-2.279658;-1.235125;-0.779895;-0.312052;1.025479;4.7955
MAP4K4	8	Up	0.339361	0.988473	-1.02865	3.19109	[-4.219741, 2.162443]	-4.722894;-3.268661;-1.327584;-1.251082;-0.806216;1.036064;1.475302;2.483406
DDOST	8	Down	0.339923	0.988473	-10.6562	1.0439	[-11.700152, -9.612348]	-11.902525;-11.750176;-10.970529;-10.707424;-10.605077;-10.451858;-2.728764;-0.327548
VCP	8	Down	0.340644	0.988473	-11.2644	1.19825	[-12.462683, -10.066194]	-12.241286;-12.108113;-12.037174;-11.426674;-11.102203;-11.013826;-10.25131;-9.955154
PLA2G4E	8	Up	0.340939	0.988473	-0.297819	0.931588	[-1.229407, 0.633769]	-3.696582;-3.48039;-0.608022;-0.414732;-0.180907;-0.059245;0.648673;1.375336
UBA6	8	Down	0.34127	0.988473	-8.70183	4.64457	[-13.346404, -4.057263]	-11.906848;-11.762259;-11.738347;-11.677763;-5.725903;-2.621225;-1.401152;2.213657
CTSC	8	Down	0.341554	0.988473	-2.28457	3.05818	[-5.342743, 0.773611]	-12.207439;-8.475579;-6.280496;-2.486015;-2.083118;-1.307163;-0.33165;-0.112059
RNF14	8	Up	0.341698	0.988473	-1.37484	1.51435	[-2.889193, 0.139506]	-2.7851;-2.482434;-2.279056;-1.546641;-1.203047;-0.439604;0.864745;5.306125
AAK1	8	Up	0.341796	0.988473	-1.36654	2.12228	[-3.488819, 0.755735]	-8.913627;-2.804461;-2.118974;-2.048461;-0.684623;0.058452;2.32954;3.532149
SIRT2	8	Up	0.344222	0.988473	-0.713125	3.06668	[-3.779803, 2.353554]	-13.133781;-8.028274;-2.751493;-1.32423;-0.102019;0.251154;1.3854;3.054431
CTSD	8	Down	0.344631	0.988473	-7.37176	7.43182	[-14.803582, 0.060052]	-12.895427;-12.236558;-11.688828;-10.772857;-3.970673;-2.211175;-1.290821;0.503927
STX6	8	Down	0.346197	0.988473	-2.6827	3.63808	[-6.32078, 0.955371]	-12.903852;-12.5601;-11.857054;-3.651561;-1.713847;-1.372353;-0.964571;0.506859
SLC26A11	8	Down	0.347577	0.988473	-2.7365	2.92657	[-5.663061, 0.190069]	-12.327236;-11.093333;-8.258637;-3.055315;-2.417678;-2.074554;-1.756364;0.231253
HLA-DRB5	8	Down	0.348788	0.988473	-3.1729	4.721	[-7.893891, 1.548099]	-12.376049;-6.891221;-5.476051;-3.906014;-2.439778;-0.522686;1.04599;2.198036
SEC61A2	8	Down	0.349001	0.988473	-1.67658	1.1324	[-2.808979, -0.544183]	-13.388886;-2.820253;-2.699138;-1.765925;-1.587236;-1.429932;-1.006143;-0.819434
ZNRF1	8	Down	0.350003	0.988473	-6.40568	3.57976	[-9.985448, -2.82592]	-11.818451;-10.119169;-6.778452;-6.728473;-6.082895;-5.290134;0.376001;0.611306
SYTL2	8	Up	0.350189	0.988473	-0.734462	0.67773	[-1.412192, -0.056731]	-2.585823;-1.682451;-1.524243;-0.932198;-0.536726;-0.525805;-0.456251;-0.098426
LMCD1	8	Down	0.351113	0.988473	-3.84622	6.53228	[-10.378503, 2.686061]	-12.109586;-12.021482;-11.58421;-6.072174;-1.620268;-0.524062;0.019171;1.100315
VWA5A	8	Down	0.35125	0.988473	-1.12145	2.33511	[-3.456564, 1.21366]	-12.868399;-8.647332;-8.03644;-2.343036;0.100131;0.244604;0.304349;0.602769
RPL14	7	Up	0.351415	0.988473	-8.58631	2.2576	[-10.843911, -6.328703]	-10.10904;-9.848842;-9.293395;-8.586307;-6.601212;-0.640126;2.643659
AGPAT3	8	Up	0.352491	0.988473	-0.706475	1.38491	[-2.091386, 0.678435]	-3.335028;-2.47177;-1.965495;-0.983641;-0.429309;-0.244861;-0.097277;0.710356
MRPS21	8	Down	0.353729	0.988473	-6.32406	4.18799	[-10.512054, -2.13607]	-12.512929;-12.15842;-10.782284;-6.382823;-6.265301;-5.314153;-5.132759;6.898478
PSEN1	8	Up	0.353742	0.988473	-0.482802	1.99877	[-2.481575, 1.51597]	-7.961605;-3.311008;-1.793726;-0.750563;-0.215041;0.113127;0.902581;6.459612
SLC41A3	8	Down	0.35434	0.988473	-2.72623	3.73747	[-6.463694, 1.011242]	-12.52767;-12.233602;-11.165146;-3.052815;-2.399637;-1.459773;-0.722429;0.311752
MRPS16	8	Down	0.354484	0.988473	-11.7	1.27338	[-12.973364, -10.426596]	-12.612295;-12.505437;-12.189607;-11.708931;-11.691029;-10.393178;-0.733432;-0.655572
PRKAB2	8	Up	0.354906	0.988473	0.096871	1.12073	[-1.023858, 1.217599]	-12.20883;-12.111732;-0.210937;-0.078448;0.27219;0.851765;0.853819;0.880686
NDRG2	8	Up	0.355172	0.988473	-0.962152	1.60428	[-2.566438, 0.642133]	-12.598421;-2.019668;-1.182634;-1.135841;-0.788463;0.144483;0.517842;0.919914
GAK	8	Up	0.355281	0.988473	-1.3846	2.59126	[-3.975853, 1.206664]	-11.775825;-2.90314;-2.222517;-1.518154;-1.251036;0.59242;1.011053;1.824931
COX7A2	8	Down	0.356034	0.988473	-3.32275	5.83633	[-9.159088, 2.51358]	-12.210288;-12.158478;-11.743014;-3.365502;-3.280006;-1.639317;0.012105;1.215494
APOA4	8	Down	0.356414	0.988473	-1.78536	4.31235	[-6.097716, 2.52699]	-12.921298;-12.682057;-8.45709;-2.31479;-1.255936;-0.743002;0.978659;1.267899
AP4M1	8	Down	0.357504	0.988473	-2.97319	4.64476	[-7.617949, 1.671577]	-12.760541;-12.446124;-12.407105;-3.664847;-2.281525;-1.514939;-0.669176;0.988503
MRPL3	8	Down	0.35794	0.988473	-3.66185	8.0752	[-11.737053, 4.413344]	-12.80798;-12.780396;-7.360873;-4.644615;-2.679094;-2.042928;3.53242;4.005786
GM2A	8	Up	0.359545	0.988473	-1.19208	1.0499	[-2.241977, -0.14218]	-2.016316;-1.831056;-1.805758;-1.2073;-1.176857;-0.414762;-0.37182;-0.3432
CPNE3	8	Up	0.359604	0.988473	-0.692889	1.23084	[-1.923726, 0.537948]	-11.790532;-2.485048;-1.233072;-0.750933;-0.634845;0.087977;0.186622;0.685385
KCND2	8	Down	0.362393	0.988473	-7.21538	7.67422	[-14.8896, 0.458842]	-13.333868;-12.29213;-12.178396;-11.890664;-2.540094;-1.939747;1.831084;3.26629
FNBP1	8	Down	0.362477	0.988473	-2.9923	1.79339	[-4.785694, -1.198913]	-12.866767;-12.590028;-4.398781;-3.063824;-2.920783;-2.518073;-1.979531;0.037051
LIPA	8	Up	0.362788	0.988473	-1.07652	1.36777	[-2.444289, 0.291251]	-12.342159;-2.107523;-1.277926;-1.249263;-0.903775;-0.262426;0.458991;1.164146
TCIRG1	8	Up	0.362843	0.988473	-0.952974	1.71141	[-2.664383, 0.758434]	-7.716955;-2.054463;-1.503001;-1.203344;-0.702605;0.254195;0.391661;1.566891
CRKL	8	Down	0.363966	0.988473	-11.2421	0.837219	[-12.079303, -10.404864]	-11.88661;-11.726951;-11.627546;-11.555701;-10.928467;-10.022928;-2.849554;-2.220403
BRINP1	8	Up	0.364264	0.988473	-0.689901	1.10579	[-1.795695, 0.415894]	-4.954455;-1.604773;-1.529846;-1.258229;-0.121572;-0.055758;-0.03815;0.486073
SH2B1	8	Up	0.365468	0.988473	-0.56037	0.359628	[-0.919998, -0.200741]	-3.144035;-0.991463;-0.639984;-0.60432;-0.516419;-0.484434;-0.154852;0.316382
CHAT	8	Up	0.366613	0.988473	-0.132291	0.527064	[-0.659355, 0.394773]	-12.874809;-0.996008;-0.537156;-0.180515;-0.084066;0.071895;0.173844;0.801843
STX17	8	Down	0.367672	0.988473	-2.09862	2.74811	[-4.846728, 0.649498]	-13.899155;-13.788495;-2.979359;-2.335937;-1.861293;-0.39532;-0.094756;6.714572
ZC3H7B	8	Up	0.367934	0.988473	-1.45256	1.91359	[-3.36615, 0.461025]	-12.930969;-3.950348;-3.053441;-2.070665;-0.834461;-0.780876;-0.472047;0.779303
HLA-DPA1	8	Up	0.369434	0.988473	-0.074343	1.50689	[-1.581235, 1.432548]	-11.974687;-2.837364;-1.269564;-0.164563;0.015876;0.271167;0.763204;1.783581
RPL3	8	Up	0.370369	0.988473	-6.10707	5.62698	[-11.734052, -0.480095]	-9.966503;-9.838334;-9.191332;-8.710176;-3.503971;-1.326085;-0.479535;6.521536
INPPL1	8	Up	0.370649	0.988473	-1.09892	0.869461	[-1.968379, -0.229457]	-9.045276;-1.942789;-1.427933;-1.265382;-0.932453;-0.903425;1.012479;2.406979
PAX7	8	Down	0.371258	0.988473	-9.1738	5.4366	[-14.610398, -3.737202]	-13.237208;-12.444261;-11.987141;-11.892614;-6.454986;-2.571413;0.301155;1.771589
RPL30	7	Up	0.372059	0.988473	-4.01381	8.72555	[-12.739359, 4.711745]	-10.424398;-10.194026;-7.972565;-4.013807;-1.586994;1.871497;2.001943
GNAI1	8	Up	0.372429	0.988473	-0.566521	4.21815	[-4.78467, 3.651629]	-5.570073;-5.464468;-2.36504;-0.635605;-0.497436;0.051595;3.325166;4.451424
GJA1	8	Down	0.372841	0.988473	-1.51517	2.70797	[-4.223149, 1.192799]	-13.625168;-13.330087;-8.617969;-1.926403;-1.103947;-0.438319;0.022842;0.599815
SLC50A1	8	Down	0.372906	0.988473	-11.61	1.93738	[-13.547387, -9.672631]	-13.295515;-12.537991;-12.457957;-11.615898;-11.60412;-3.119063;-0.287447;7.061591
DCD	8	Up	0.37294	0.988473	-0.559665	2.65719	[-3.216855, 2.097525]	-12.124589;-4.786178;-2.626519;-0.98489;-0.134441;0.797403;1.021252;1.443917
MRPL44	8	Down	0.373607	0.988473	-8.74934	4.73428	[-13.483616, -4.015058]	-11.962948;-11.92218;-11.194555;-10.824678;-6.673996;-2.718711;-1.717588;-0.1002
CTSS	8	Down	0.374108	0.988473	-1.02065	1.85648	[-2.877134, 0.835832]	-12.460446;-7.621721;-5.992296;-1.11238;-0.928922;-0.819164;-0.794833;1.257892
CTSO	8	Up	0.374456	0.988473	-0.95825	3.07797	[-4.036219, 2.119718]	-6.878064;-3.173228;-2.905857;-1.16261;-0.75389;0.458855;1.246266;5.111158
RAMP3	8	Up	0.37454	0.988473	-1.25489	1.87026	[-3.125141, 0.615369]	-12.299616;-2.269116;-2.058194;-1.794274;-0.715497;0.253823;2.708883;2.806119
RFTN1	7	Down	0.374987	0.988473	-1.41513	5.76146	[-7.176591, 4.34633]	-13.04698;-12.179007;-11.360614;-1.415131;-1.124971;0.393648;2.470921
PRCP	8	Down	0.375009	0.988473	-1.98727	2.29869	[-4.285961, 0.31142]	-13.308507;-12.803121;-2.847313;-2.428259;-1.546282;-1.211103;0.253578;0.721853
SLC2A13	8	Up	0.375443	0.988473	-1.12878	1.90047	[-3.029242, 0.77169]	-11.27983;-2.204893;-2.042804;-1.817009;-0.440543;0.358801;0.817018;1.041064
MCCC1	8	Up	0.377016	0.988473	-0.800187	1.77504	[-2.575231, 0.974858]	-13.566568;-2.002261;-1.752702;-1.139665;-0.460709;0.392241;1.669261;4.733142
TARS	8	Up	0.380118	0.988473	-1.76726	2.69126	[-4.458526, 0.923999]	-6.061507;-5.853874;-3.026557;-2.560281;-0.974247;-0.145591;0.241527;1.228098
CNRIP1	8	Down	0.382634	0.988473	-2.0874	1.95773	[-4.045134, -0.129665]	-12.610618;-7.238628;-2.590072;-2.135714;-2.039085;-2.010822;0.050875;0.145947
HSD17B12	8	Down	0.384328	0.988473	-11.5855	1.64019	[-13.225686, -9.945316]	-12.905048;-12.761804;-12.573303;-11.720752;-11.450249;-10.549225;-10.351011;0.517493
MRPL47	8	Down	0.384399	0.988473	-11.8245	0.878415	[-12.702902, -10.946072]	-12.649125;-12.184814;-12.092223;-12.000202;-11.648771;-10.362032;-4.802957;3.841054
MMRN1	8	Up	0.384495	0.988473	-0.418842	2.6114	[-3.030238, 2.192554]	-13.186983;-5.092757;-2.488403;-0.558505;-0.279179;-0.197455;1.034322;3.326874
TBCE	8	Down	0.386323	0.988473	-10.6131	1.8978	[-12.510894, -8.715284]	-12.289099;-11.497183;-11.168954;-11.103372;-10.122806;-3.580565;-1.525613;-0.928474
ABHD11	8	Down	0.386349	0.988473	-7.38376	6.91482	[-14.298581, -0.468947]	-12.996162;-11.989388;-11.742789;-7.517166;-7.250362;-2.661428;-0.622718;0.296532
UBA3	8	Up	0.38637	0.988473	-6.95162	7.46533	[-14.416952, 0.513717]	-12.120092;-11.85374;-11.437506;-11.1783;-2.724934;1.424646;2.122631;3.728531
KANSL1	8	Up	0.387653	0.988473	-2.18199	1.70918	[-3.891171, -0.47281]	-4.585521;-3.81768;-3.262682;-2.829094;-1.534887;-1.373187;-0.957029;3.393621
DGKG	8	Down	0.389931	0.988473	-2.4093	2.93786	[-5.347169, 0.52856]	-12.597044;-8.291921;-4.551803;-2.637855;-2.180754;-0.663393;-0.588678;0.55891
CHID1	8	Up	0.390475	0.988473	-0.751371	1.30307	[-2.054437, 0.551695]	-12.575285;-12.257951;-1.611231;-0.898295;-0.604447;0.056958;0.146581;1.024608
MRPL45	8	Down	0.390942	0.988473	-9.86978	4.09025	[-13.960031, -5.779532]	-12.767129;-12.490105;-11.749967;-11.622179;-8.117384;-2.465366;-1.633607;0.348745
ARHGDIA	8	Up	0.391593	0.988473	-1.20382	4.41822	[-5.622041, 3.214397]	-12.934196;-12.063653;-4.773274;-1.755993;-0.65165;0.087054;1.186822;5.053656
ADAM15	8	Down	0.392499	0.988473	-10.982	2.24053	[-13.22252, -8.741464]	-12.53002;-12.456395;-12.231362;-11.013151;-10.950833;-2.384288;-0.868633;-0.022475
RDH14	8	Up	0.392706	0.988473	-0.484497	1.90106	[-2.385556, 1.416562]	-12.003848;-11.693857;-2.242115;-0.888809;-0.080185;0.425721;0.457523;1.137977
RMND1	8	Down	0.393433	0.988473	-3.87718	5.97061	[-9.847792, 2.093432]	-13.139244;-12.140537;-8.353968;-4.19858;-3.555779;-1.581732;-0.299722;1.372727
CP	8	Up	0.393667	0.988473	0.007688	1.61352	[-1.605832, 1.621209]	-5.977117;-1.725536;-1.7112;-0.230164;0.245541;0.281644;0.635638;1.556348
ANKFY1	8	Up	0.394396	0.988473	-1.04551	1.70219	[-2.7477, 0.656674]	-12.360709;-2.551742;-2.121112;-1.384292;-0.706735;-0.70428;0.175107;2.052606
STX3	8	Down	0.396159	0.988473	-3.11362	3.54765	[-6.661263, 0.434029]	-11.669408;-6.099244;-4.913699;-3.267786;-2.959449;-1.378541;0.887126;1.198074
SMPD1	8	Down	0.396324	0.988473	-3.34927	5.51475	[-8.86402, 2.165474]	-13.476568;-13.250801;-12.654609;-4.604839;-2.093707;-0.382599;0.336271;0.404475
TSTD1	8	Up	0.398354	0.988473	-0.609485	1.37079	[-1.980278, 0.761308]	-12.216372;-11.99387;-1.218272;-0.675238;-0.543731;-0.523919;0.630903;1.297108
HLA-DMB	8	Up	0.398504	0.988473	-0.515002	2.38291	[-2.897915, 1.867911]	-13.73999;-4.284883;-3.127678;-0.582754;-0.447249;-0.141959;0.086828;5.596168
ASS1	8	Up	0.39955	0.988473	-0.653164	2.42796	[-3.081125, 1.774798]	-7.546352;-3.396938;-1.799382;-0.796676;-0.509652;0.709253;1.259695;7.543459
MBLAC2	8	Down	0.399899	0.988473	-2.371	2.41959	[-4.790587, 0.048598]	-12.738481;-5.840091;-4.621944;-2.998612;-1.743378;-1.630052;-1.357958;0.694702
GNA11	8	Down	0.400552	0.988473	-2.99726	3.62657	[-6.623827, 0.629305]	-13.339513;-12.616375;-6.61856;-4.658394;-1.336128;-1.25368;-1.068134;-0.034218
RPL23	8	Up	0.401178	0.988473	-9.21483	2.26844	[-11.483275, -6.946388]	-10.954502;-10.535249;-9.569574;-9.240432;-9.189231;-5.967617;-2.062916;0.33863
LRRC4B	8	Down	0.401431	0.988473	-8.24811	7.22571	[-15.473815, -1.022402]	-13.367398;-12.876163;-12.450004;-12.376354;-4.119863;0.80465;2.837313;3.629584
COPS4	8	Down	0.405292	0.988473	-11.489	1.12851	[-12.617499, -10.360476]	-12.64753;-12.099273;-11.850108;-11.573765;-11.40421;-10.576931;-8.571801;2.506781
UCKL1	8	Down	0.405553	0.988473	-4.32223	3.87306	[-8.195292, -0.449162]	-13.035231;-12.243243;-5.618641;-4.749447;-3.895007;-3.869957;-0.393948;1.74523
PPT2	8	Up	0.407398	0.988473	-0.764733	2.11107	[-2.875805, 1.34634]	-6.633125;-3.717436;-1.214313;-0.796439;-0.733026;0.177179;1.141154;2.164614
MRPS7	7	Down	0.407648	0.988473	-4.01169	7.46244	[-11.474134, 3.450757]	-13.989578;-13.218209;-12.791017;-4.011689;-2.645386;0.799446;1.021662
ALDH1L1	8	Down	0.407999	0.988473	-5.04194	9.14198	[-14.183922, 4.100043]	-12.416009;-12.256692;-11.770334;-7.597575;-2.486304;-2.179579;0.562031;3.123418
TACC1	8	Down	0.408536	0.988473	-2.94449	2.57635	[-5.520846, -0.368139]	-12.832099;-12.612474;-3.30733;-3.014681;-2.874304;-1.247358;-1.166174;4.268987
LHFPL2	8	Up	0.408738	0.988473	-0.181286	1.73409	[-1.915379, 1.552807]	-5.073631;-3.41459;-2.906938;-0.3962;0.033628;0.091053;0.761633;1.215054
PPIP5K1	8	Up	0.409	0.988473	-0.287908	7.71081	[-7.998716, 7.422899]	-12.632176;-12.602566;-12.267925;-1.328605;0.752789;1.719659;4.718385;5.107535
GALK2	8	Up	0.410175	0.988473	-0.643629	1.77469	[-2.418315, 1.131057]	-13.440556;-2.497034;-1.184242;-0.729149;-0.558109;-0.245695;3.72575;4.067052
CTSZ	8	Down	0.410272	0.988473	-4.48034	7.66634	[-12.146676, 3.185995]	-13.983946;-12.437907;-11.785851;-6.847091;-2.11359;-0.480209;-0.036508;1.417572
ADGRB2	8	Down	0.412192	0.988473	-6.41323	8.76715	[-15.180373, 2.353921]	-13.395158;-12.834848;-12.054564;-11.089914;-1.736538;-1.45916;-0.227845;-0.186562
REEP1	8	Down	0.412363	0.988473	-2.18322	1.76846	[-3.951683, -0.414764]	-12.92387;-11.717086;-2.878125;-2.254407;-2.112041;-1.436072;-0.544757;-0.235003
TMEM127	8	Up	0.412488	0.988473	-0.126235	5.33972	[-5.465953, 5.213483]	-12.443206;-8.640202;-3.481928;-0.241364;-0.011106;1.369376;3.721252;4.338182
SLC35F6	8	Down	0.412512	0.988473	-7.28093	8.40904	[-15.689971, 1.12811]	-13.168609;-12.775779;-12.646613;-12.423425;-2.138435;-1.432139;-0.751484;5.181882
ABCB1	8	Down	0.412957	0.988473	-2.19033	2.19851	[-4.388843, 0.008176]	-13.164974;-12.817093;-2.763803;-2.248246;-2.132421;-0.715631;-0.699287;-0.339142
BOLA2	4	Down	0.413345	0.988473	-6.86963	6.60064	[-13.470278, -0.268991]	-12.937907;-11.219885;-2.519383;-2.315739
LMBRD1	8	Up	0.413454	0.988473	-1.12917	3.37742	[-4.506587, 2.248243]	-12.689311;-12.639981;-3.808578;-1.81713;-0.441215;0.6891;1.142985;1.154741
CTNS	8	Down	0.414105	0.988473	-2.80055	7.98705	[-10.7876, 5.186494]	-13.184668;-13.173035;-8.581547;-3.843371;-1.757735;0.013553;2.192832;5.996716
SNX16	8	Up	0.414111	0.988473	-0.203544	2.39062	[-2.594164, 2.187075]	-13.544665;-3.057242;-2.557923;-0.306197;-0.100892;0.297752;0.666978;4.710589
TMEM175	8	Up	0.415864	0.988473	-0.92181	1.86313	[-2.784938, 0.941318]	-12.559946;-3.667578;-1.920009;-1.240718;-0.602902;-0.251908;0.593317;1.477932
ACP2	8	Down	0.416793	0.988473	-1.8004	0.665972	[-2.466374, -1.134429]	-12.870979;-12.614601;-2.383723;-1.895093;-1.70571;-1.689647;-1.485339;0.117513
MRPL28	8	Down	0.417373	0.988473	-4.3251	6.09725	[-10.422349, 1.772142]	-13.589712;-12.594341;-11.888179;-5.30879;-3.341418;-1.400912;-1.18111;0.755973
MCOLN2	8	Down	0.418096	0.988473	-2.36227	3.72683	[-6.089108, 1.36456]	-13.171104;-12.614819;-4.0367;-3.472963;-1.251585;-1.189051;0.99073;1.44306
JUP	8	Up	0.418221	0.988473	-1.5807	0.934487	[-2.515184, -0.64621]	-12.43856;-2.201785;-1.917587;-1.873843;-1.28755;-0.941179;-0.529086;6.048092
MROH1	8	Up	0.418602	0.988473	-1.11574	3.62086	[-4.736593, 2.505117]	-12.406547;-11.507868;-4.882124;-1.527401;-0.704075;-0.399186;0.002342;5.728673
AP3M2	8	Up	0.419608	0.988473	-0.334677	2.32214	[-2.656814, 1.987461]	-6.541482;-4.948244;-0.486996;-0.426981;-0.242372;1.169773;1.293394;1.488177
RPS2	8	Down	0.419656	0.988473	-9.67198	2.91467	[-12.586649, -6.75731]	-13.753051;-11.774421;-11.501374;-9.724332;-9.619627;-9.615711;-3.396337;-0.11601
SF3A1	8	Down	0.41998	0.988473	-11.2834	0.868499	[-12.151928, -10.414931]	-12.599974;-11.571409;-11.508941;-11.351068;-11.215792;-10.399821;-1.123031;0.80114
RCC2	8	Up	0.421163	0.988473	-0.405839	2.46152	[-2.867357, 2.05568]	-12.06728;-7.310451;-1.128389;-0.720198;-0.09148;1.0334;1.475466;1.481413
PPP3CC	8	Down	0.421774	0.988473	-1.43725	2.99041	[-4.427662, 1.553157]	-12.791389;-8.809293;-4.196744;-1.930281;-0.944223;-0.709146;0.060616;1.098887
EGF	8	Down	0.422042	0.988473	-2.59364	4.52459	[-7.118226, 1.930944]	-13.260311;-12.246778;-8.466204;-3.213144;-1.974138;-1.688623;-0.234519;1.150819
RPS24	8	Down	0.422566	0.988473	-2.12172	2.86009	[-4.981814, 0.738365]	-12.503655;-8.300758;-4.563467;-2.232799;-2.01065;-1.156868;-0.276349;-0.108892
PRAF2	8	Up	0.423132	0.988473	-0.29583	1.99585	[-2.291685, 1.700025]	-12.829634;-3.556939;-2.054532;-0.941645;0.349985;0.391452;0.63784;1.533434
RMND5A	8	Down	0.423373	0.988473	-6.86653	8.64308	[-15.509608, 1.776546]	-13.136336;-12.782635;-12.609779;-11.216339;-2.516723;-2.143014;-0.599095;7.492888
2024-03-08	8	Down	0.424909	0.988473	-4.05125	5.56584	[-9.617086, 1.514589]	-12.882106;-12.875184;-11.46624;-4.313028;-3.789469;-2.051344;-0.886941;0.292655
KBTBD11	8	Up	0.426637	0.988473	0.543513	1.19473	[-0.651214, 1.738241]	-12.856553;-11.787328;-4.652693;0.508484;0.578543;0.634796;1.285904;1.412788
PLCD3	8	Down	0.426722	0.988473	-2.83328	1.01097	[-3.844256, -1.822311]	-12.39404;-11.852723;-3.169188;-2.920397;-2.74617;-2.735817;-1.805405;-0.44719
RAB7B	8	Down	0.427927	0.988473	-2.04634	2.64659	[-4.692933, 0.600251]	-12.116106;-6.238724;-4.579597;-2.550955;-1.541727;-1.138522;-1.009393;2.675397
RNF114	8	Down	0.429089	0.988473	-2.96993	2.18965	[-5.159576, -0.780282]	-12.710696;-11.50632;-3.748106;-3.315441;-2.624417;-1.991899;-0.994166;0.004108
PPIL1	8	Down	0.429229	0.988473	-4.19687	4.82008	[-9.016952, 0.623212]	-12.389199;-11.96356;-11.240273;-5.596407;-2.797333;-2.480107;-2.231525;0.339988
PTK7	8	Down	0.43071	0.988473	-2.76523	5.09924	[-7.86447, 2.334004]	-12.687905;-12.368217;-8.058248;-3.111822;-2.418644;-1.150602;0.116202;1.232108
ARSD	8	Down	0.43105	0.988473	-2.7087	5.60192	[-8.310613, 2.89322]	-12.798777;-11.398916;-6.960434;-3.278733;-2.13866;-0.93934;0.596448;2.332926
FAM160A2	8	Down	0.431673	0.988473	-1.56056	1.7628	[-3.323353, 0.202242]	-13.725483;-12.51849;-2.065784;-2.008093;-1.113018;-0.706072;-0.037058;0.06027
TPCN1	7	Up	0.431721	0.988473	-0.245013	1.91433	[-2.159345, 1.669319]	-13.308945;-2.076117;-0.989111;-0.245013;0.179471;1.046186;3.606773
NDUFAF2	8	Down	0.432999	0.988473	-1.42047	2.31009	[-3.730556, 0.88962]	-12.753551;-12.162507;-4.327709;-2.015994;-0.824941;-0.321807;0.03996;0.23537
DLST	8	Down	0.433564	0.988473	-10.2705	3.69836	[-13.968878, -6.572162]	-12.781937;-12.748119;-12.407698;-12.406975;-8.134064;-0.194507;1.496199;1.802912
NCOA7	8	Up	0.434566	0.988473	-1.11786	2.26377	[-3.381633, 1.145906]	-12.957294;-12.660597;-1.60315;-1.258898;-0.976829;0.228006;0.590051;0.841391
GADD45GIP1	7	Down	0.43586	0.988473	-11.513	0.921261	[-12.434274, -10.591751]	-12.631709;-12.134395;-12.058825;-11.513013;-11.326989;-1.435966;3.909069
APCS	8	Down	0.436332	0.988473	-3.22616	6.19479	[-9.42095, 2.968633]	-12.754751;-12.608987;-12.106109;-4.224136;-2.228181;0.168961;0.550622;1.353721
GDPGP1	8	Down	0.436359	0.988473	-2.48689	3.49154	[-5.978434, 1.004653]	-12.734311;-6.40895;-4.466315;-3.661115;-1.312666;-1.020591;0.243713;3.884834
DCTN4	8	Down	0.436488	0.988473	-3.268	4.0594	[-7.3274, 0.791399]	-12.904359;-11.697265;-11.070702;-4.990553;-1.545449;-1.25818;-1.033904;-0.026043
NAPSA	8	Down	0.437824	0.988473	-6.37663	8.27151	[-14.648133, 1.894881]	-13.293871;-11.992669;-11.918693;-11.64519;-1.108062;-0.978412;-0.067031;-0.050902
ACSS1	8	Down	0.438383	0.988473	-3.35015	3.88849	[-7.238639, 0.538345]	-12.883665;-12.013291;-11.376621;-4.029092;-2.671202;-1.449529;-1.005895;-0.448895
TCHP	8	Down	0.438714	0.988473	-5.69967	7.26002	[-12.959693, 1.560353]	-12.166952;-11.984852;-8.954965;-8.510799;-2.888541;-1.285369;-0.320334;1.307722
SLC16A7	7	Up	0.439241	0.988473	-0.129286	3.61957	[-3.748857, 3.490286]	-10.754893;-4.479327;-4.17841;-0.129286;0.098732;0.643347;2.312082
ACADM	8	Up	0.440619	0.988473	-1.89534	5.29961	[-7.194956, 3.404271]	-12.042465;-6.312676;-3.40158;-2.365689;-1.424996;0.836405;3.360053;4.691663
RPTOR	8	Up	0.440728	0.988473	-2.54789	5.69418	[-8.242074, 3.14629]	-11.496238;-10.846473;-6.800383;-2.742411;-2.353373;-0.644388;1.12572;1.459843
NXF1	8	Up	0.44097	0.988473	-3.22392	6.5515	[-9.775422, 3.327579]	-11.366864;-10.355476;-9.106265;-4.828589;-1.619254;-0.712803;-0.268412;3.321437
CST3	8	Down	0.441043	0.988473	-0.930516	0.965965	[-1.896482, 0.035449]	-12.857202;-12.307965;-6.054865;-1.01394;-0.847093;-0.728559;-0.616861;0.058898
ACTC1	8	Down	0.443257	0.988473	-5.16166	5.74193	[-10.903594, 0.580275]	-13.121733;-10.243968;-8.235158;-7.015089;-3.30823;-1.909273;-0.668283;0.265197
TXNL1	8	Down	0.444034	0.988473	-7.22926	7.64546	[-14.874722, 0.416198]	-12.983929;-12.301261;-11.098433;-11.092245;-3.366278;-1.987677;-1.415985;-1.272716
MRPS18A	7	Down	0.444319	0.988473	-10.776	1.51761	[-12.293569, -9.258346]	-11.799572;-11.764725;-10.988853;-10.775958;-7.184485;-3.535266;-0.251879
MAP1A	8	Down	0.446911	0.988473	-2.23441	1.52182	[-3.756231, -0.712583]	-12.869108;-5.077237;-3.717127;-2.279767;-2.189047;-1.830244;-1.664215;-0.348826
BIRC6	8	Down	0.447431	0.988473	-7.3809	7.55396	[-14.934857, 0.173062]	-12.764267;-12.18768;-11.831893;-10.801949;-3.959846;-1.891564;-1.818494;-0.357412
STAMBP	8	Down	0.44752	0.988473	-10.8196	2.71132	[-13.530888, -8.108239]	-12.661494;-12.635159;-11.944472;-11.219691;-10.419435;-2.413767;-0.94194;-0.269587
SCPEP1	8	Up	0.450783	0.988473	-1.55437	4.92462	[-6.478988, 3.370256]	-13.531166;-7.793308;-2.835319;-2.795644;-0.313088;-0.073851;3.608343;5.978678
MON1B	8	Up	0.45139	0.988473	-1.22113	1.22853	[-2.449663, 0.007402]	-8.024517;-1.907889;-1.87938;-1.373425;-1.068836;-0.250622;0.334335;0.373994
PRDX6	8	Up	0.451669	0.988473	-1.0111	4.44382	[-5.454917, 3.432721]	-11.731741;-4.743635;-3.27319;-1.252965;-0.769231;-0.029702;2.906148;3.863553
MPI	8	Down	0.454115	0.988473	-2.27702	6.89424	[-9.171263, 4.617218]	-13.292793;-12.544037;-7.648684;-2.442371;-2.111674;-0.929644;1.722613;3.023544
SLC44A2	8	Up	0.454167	0.988473	-0.149846	2.45045	[-2.600298, 2.300606]	-12.58379;-8.710804;-2.164689;-0.378735;0.079043;0.38177;1.140925;2.841492
COL6A1	8	Down	0.454763	0.988473	-1.75877	3.75621	[-5.514977, 1.997442]	-12.889909;-12.883373;-12.262188;-1.794136;-1.7234;-1.472644;-1.411911;2.961432
ART3	7	Down	0.454763	0.988473	-2.47336	3.15732	[-5.630677, 0.683953]	-6.155342;-5.282104;-3.16179;-2.473362;-1.141176;-0.343782;0.065512
MRPL2	7	Down	0.456133	0.988473	-10.8423	2.90663	[-13.748922, -7.935655]	-12.802786;-12.599924;-11.689812;-10.842288;-5.356224;-0.531229;-0.019761
PCNA	8	Up	0.45668	0.988473	-8.42092	1.4022	[-9.823124, -7.018716]	-10.255077;-9.645753;-9.087635;-8.90484;-7.937001;-7.831771;-6.65965;-3.658469
CRK	8	Down	0.457665	0.988473	-11.327	0.709142	[-12.036139, -10.617855]	-12.295707;-12.0579;-11.470327;-11.443133;-11.210861;-10.945606;-10.751768;-2.336823
APMAP	7	Up	0.457679	0.988473	-0.904863	1.96576	[-2.870624, 1.060899]	-12.006788;-11.977582;-2.681737;-0.904863;-0.382297;-0.055691;0.421025
ACTR1A	7	Down	0.458207	0.988473	-3.75898	4.58031	[-8.339283, 0.821327]	-12.551697;-12.311539;-8.095849;-3.758978;-2.266911;-1.193138;-0.669605
PLPP3	8	Down	0.46209	0.988473	-5.15195	6.17988	[-11.331832, 1.027937]	-12.304802;-11.866812;-11.014442;-7.473823;-2.830072;-2.314585;-1.107329;-0.860016
CYP17A1	8	Up	0.462217	0.988473	0.423684	4.66473	[-4.241047, 5.088414]	-13.103452;-9.593326;-3.317361;0.265014;0.582354;3.090251;3.141327;3.998676
GGA3	8	Down	0.463016	0.988473	-2.61533	3.3113	[-5.926627, 0.695969]	-13.254524;-12.367056;-11.774845;-3.325289;-1.905369;-1.60635;-0.79084;0.027062
SUCLG2	8	Up	0.46354	0.988473	-0.186342	1.95283	[-2.13917, 1.766487]	-12.621549;-3.367834;-2.079752;-0.549961;0.177277;0.352716;0.554578;1.924018
ITGA6	8	Up	0.464376	0.988473	-1.36207	1.63035	[-2.99242, 0.26828]	-11.024391;-2.602039;-2.321413;-1.377195;-1.346945;-0.532355;-0.09641;0.506421
ARRB1	8	Down	0.464675	0.988473	-1.78915	1.91899	[-3.708139, 0.129847]	-12.985522;-4.308628;-3.255742;-1.83922;-1.739072;-0.762363;-0.667056;0.029236
SH3BP4	8	Up	0.468013	0.988473	-0.954729	1.10151	[-2.05624, 0.146781]	-3.139001;-2.755532;-2.152809;-0.955117;-0.954342;-0.38417;-0.274485;-0.149057
MYH10	8	Up	0.469528	0.988473	-0.967819	1.21214	[-2.179961, 0.244324]	-4.873966;-2.163886;-1.728731;-1.119101;-0.816537;-0.23851;-0.093574;1.376611
UBFD1	8	Down	0.469541	0.988473	-7.06681	7.64419	[-14.711004, 0.577378]	-12.409892;-12.035606;-11.851853;-11.746323;-2.387303;-1.576698;-0.901421;1.256248
FDPS	8	Down	0.47228	0.988473	-3.30924	3.45553	[-6.764762, 0.146293]	-12.159831;-11.690633;-11.364446;-3.987701;-2.630768;-2.002918;-0.995215;-0.961812
AP1M1	8	Down	0.472389	0.988473	-1.2576	1.84497	[-3.102572, 0.587368]	-12.031748;-11.831816;-8.822088;-1.371461;-1.143743;-1.086763;-0.601011;0.574637
TFE3	8	Down	0.472794	0.988473	-3.74207	6.71654	[-10.458608, 2.974462]	-13.270543;-11.835522;-8.222497;-5.634066;-1.85008;0.279795;0.837984;1.310696
SF3B1	8	Down	0.473449	0.988473	-10.3529	1.82432	[-12.177217, -8.528577]	-11.949427;-11.848823;-11.317946;-10.820969;-9.884825;-9.47901;-4.632142;-0.503794
SLC38A9	7	Down	0.476713	0.988473	-2.0365	2.73175	[-4.76825, 0.69525]	-13.608851;-11.907731;-2.481597;-2.0365;-0.578614;-0.19396;-0.102503
PLD3	8	Up	0.478719	0.988473	-0.969461	2.53203	[-3.501494, 1.562572]	-3.924744;-3.691921;-2.374775;-1.38569;-0.553231;-0.274923;1.040891;2.462938
PLD1	8	Up	0.478959	0.988473	-1.15267	0.997327	[-2.149997, -0.155342]	-8.349436;-1.994302;-1.275342;-1.263269;-1.04207;-0.648926;0.415501;5.689617
AKAP12	8	Up	0.479031	0.988473	-0.828138	1.58119	[-2.409331, 0.753054]	-12.324153;-2.170577;-1.867343;-0.957994;-0.698282;-0.329544;0.265656;0.932201
PLBD1	8	Up	0.479554	0.988473	-1.30934	1.71576	[-3.025103, 0.406416]	-12.801576;-7.572413;-1.687747;-1.46077;-1.157918;-0.229143;-0.075017;0.783832
ANXA11	8	Up	0.479556	0.988473	-1.69191	2.92522	[-4.617128, 1.233307]	-12.884286;-4.878999;-2.885281;-2.379971;-1.00385;-0.26852;0.830763;8.465433
HSPA4L	8	Up	0.480568	0.988473	-0.608481	1.94527	[-2.553751, 1.33679]	-12.55607;-2.396432;-2.013442;-0.822626;-0.394335;0.326222;0.610693;4.689169
NKAIN3	8	Down	0.480762	0.988473	-1.98618	2.15031	[-4.136485, 0.164128]	-12.1562;-6.037094;-2.440094;-2.347767;-1.624589;-0.852518;-0.219115;0.904312
MRPL43	8	Down	0.482299	0.988473	-10.793	2.24272	[-13.03571, -8.550268]	-12.340277;-12.27109;-11.69327;-11.239833;-10.346145;-7.607669;-0.950841;-0.723109
MFSD1	8	Down	0.483234	0.988473	-1.00834	1.31586	[-2.324201, 0.307524]	-13.442437;-12.43855;-4.100409;-1.012224;-1.004454;-0.810295;-0.558503;0.316899
MGST2	8	Up	0.483611	0.988473	-0.64882	1.27195	[-1.920765, 0.623125]	-12.492265;-3.787285;-1.205883;-0.782647;-0.514993;0.149544;0.268647;4.315262
CAMK2D	8	Down	0.484161	0.988473	-2.47568	2.40654	[-4.882222, -0.06914]	-9.173912;-8.197023;-7.82888;-2.647339;-2.304023;-1.642001;-1.427093;-0.27789
NRAS	8	Up	0.484621	0.988473	-0.728084	1.44273	[-2.170818, 0.714649]	-7.342387;-1.778408;-1.752486;-0.986736;-0.469432;-0.255936;0.193735;0.639197
SPARC	8	Down	0.485497	0.988473	-1.84861	2.87007	[-4.71868, 1.021467]	-12.279227;-8.423662;-7.868214;-2.29696;-1.400253;-0.67323;-0.390879;0.565342
USP6	8	Down	0.486625	0.988473	-1.1435	2.78025	[-3.923743, 1.636751]	-12.68725;-12.683513;-8.601807;-1.331167;-0.955825;-0.506903;-0.150929;1.614439
TRIM36	8	Up	0.488767	0.988473	-1.17821	1.30242	[-2.480633, 0.124208]	-5.540573;-3.225569;-1.602125;-1.428048;-0.928376;-0.481244;-0.118239;0.346322
AP5Z1	8	Up	0.48884	0.988473	-2.1593	4.20461	[-6.36391, 2.045317]	-12.366156;-12.175809;-3.564596;-2.626116;-1.692477;-0.481451;1.834803;7.318036
OR56A4	8	Down	0.490391	0.988473	-2.59111	2.40816	[-4.99927, -0.182942]	-12.387528;-4.965282;-3.381295;-3.100595;-2.081617;-1.716713;-0.041927;0.924467
MED13	8	Up	0.49084	0.988473	-1.2558	2.1346	[-3.390401, 0.878793]	-12.643245;-3.76708;-2.09276;-1.562686;-0.948922;0.076962;0.290962;5.662849
BIN1	8	Up	0.492156	0.988473	-0.504696	1.7691	[-2.273801, 1.264409]	-12.922698;-5.049626;-2.02847;-0.710813;-0.298579;0.278989;0.358019;3.917164
VWF	8	Up	0.492405	0.988473	-0.67116	1.63581	[-2.306966, 0.964645]	-12.498925;-2.192285;-1.356707;-0.974967;-0.367354;-0.307379;1.567965;4.847597
SPPL2A	8	Up	0.493052	0.988473	-0.997642	1.14129	[-2.138933, 0.14365]	-2.58679;-2.135154;-1.427433;-1.218827;-0.776456;-0.466843;0.011141;0.743363
PRTN3	8	Up	0.493632	0.988473	-0.492617	2.53439	[-3.02701, 2.041777]	-12.233478;-6.725168;-2.05542;-0.76929;-0.215943;0.786783;1.36343;6.343609
ZNF165	8	Down	0.494934	0.988473	-4.66782	7.94343	[-12.611245, 3.275605]	-13.229828;-11.454781;-11.327705;-8.218477;-1.117163;0.206732;0.609822;0.770072
KTN1	8	Up	0.497167	0.988473	-0.653436	1.13027	[-1.783706, 0.476834]	-4.219891;-1.509352;-1.158075;-0.806698;-0.500174;0.015361;0.404233;0.425883
GGA1	8	Down	0.497495	0.988473	-5.08964	7.32676	[-12.416402, 2.237126]	-12.603538;-11.861634;-11.700937;-8.04834;-2.130936;-0.445005;-0.220067;-0.075539
CLTB	8	Down	0.497496	0.988473	-5.16151	9.04187	[-14.203379, 3.880363]	-12.612865;-12.326314;-11.785262;-8.135433;-2.187583;0.152934;0.459648;1.414652
GOSR2	8	Down	0.498226	0.988473	-7.30556	8.32693	[-15.632495, 1.021369]	-13.437769;-12.406235;-11.430915;-11.121554;-3.489572;-0.509605;-0.355276;-0.211069
RPL27A	7	Down	0.498994	0.988473	-10.5616	1.83136	[-12.392934, -8.730225]	-11.796811;-11.486423;-10.805285;-10.561579;-8.81592;-4.364999;-1.043743
ASNS	8	Down	0.499312	0.988473	-2.30382	1.67655	[-3.980368, -0.627274]	-14.038984;-3.6939;-3.254442;-2.311259;-2.296384;-1.67133;-0.992811;-0.75992
WBP1L	8	Down	0.499609	0.988473	-3.87108	2.664	[-6.535081, -1.207082]	-12.080319;-7.720799;-5.185968;-4.907999;-2.834164;-2.784173;-1.592282;0.731839
ZP3	8	Down	0.50072	0.988473	-4.95789	6.9807	[-11.938587, 2.022817]	-12.12597;-11.101939;-10.851339;-5.566341;-4.349429;-0.68745;-0.64166;0.142727
UCHL5	7	Down	0.501012	0.988473	-2.41888	9.37513	[-11.794011, 6.956257]	-13.236591;-12.181231;-11.776332;-2.418877;-2.117058;-0.784933;3.904564
ERLIN2	8	Down	0.501249	0.988473	-3.32148	3.62513	[-6.946609, 0.303643]	-12.624608;-12.401027;-11.168595;-3.980559;-2.662406;-1.669025;-1.365526;-0.387211
HPS4	8	Up	0.502145	0.988473	-1.2047	2.31259	[-3.517284, 1.107888]	-12.321832;-10.932306;-2.346279;-1.404338;-1.005058;-0.854196;0.773357;4.564914
TMEM55A	8	Down	0.503045	0.988473	-1.85243	0.994567	[-2.846995, -0.857862]	-12.360165;-8.230543;-2.831977;-1.962537;-1.742321;-1.522432;-1.490325;0.180743
TBCC	8	Up	0.503616	0.988473	-6.25529	5.88619	[-12.14148, -0.369098]	-10.683788;-9.767152;-9.05274;-8.005175;-4.505403;-1.462943;-0.158348;2.592334
ENPP6	8	Down	0.503837	0.988473	-1.78851	1.19911	[-2.987619, -0.5894]	-13.287476;-6.128877;-2.559082;-1.948547;-1.628472;-1.171974;-0.941505;1.608457
ATP6V0A1	8	Up	0.504505	0.988473	-1.10322	3.13266	[-4.235881, 2.029431]	-12.709315;-11.214201;-1.795391;-1.478033;-0.728417;0.639502;1.379942;3.887018
TRAF3IP2	8	Up	0.505114	0.988473	-1.70259	5.49426	[-7.196848, 3.791674]	-12.583266;-12.074379;-5.703741;-3.496524;0.09135;0.464144;1.707916;4.392178
ITM2C	8	Down	0.505372	0.988473	-2.41629	5.7385	[-8.154794, 3.322209]	-12.591637;-12.163763;-8.394887;-3.928529;-0.904056;-0.672669;-0.653754;7.507595
DBNL	8	Down	0.505674	0.988473	-3.95302	2.32785	[-6.280867, -1.625162]	-12.165689;-11.161476;-4.115086;-4.013465;-3.892565;-2.897696;-1.868103;0.587211
RPL28	8	Down	0.506569	0.988473	-11.2262	1.5852	[-12.811408, -9.640998]	-12.512567;-12.078251;-11.808961;-11.355047;-11.097358;-5.681598;-2.570801;1.440137
USO1	8	Up	0.506752	0.988473	-2.12841	7.88821	[-10.016613, 5.759797]	-13.169404;-10.733669;-10.651101;-2.563414;-1.693401;-0.940845;3.01147;3.372758
ACPP	8	Down	0.506903	0.988473	-2.46139	3.23286	[-5.694247, 0.771472]	-13.315439;-3.984733;-3.95703;-3.365863;-1.556911;0.376335;0.568721;0.583436
UBE2L6	8	Up	0.506968	0.988473	-1.28507	1.66323	[-2.948305, 0.378154]	-13.719662;-2.127305;-1.866567;-1.571445;-0.998705;0.116361;0.215857;0.502188
MIA3	8	Up	0.507208	0.988473	-6.36803	7.71668	[-14.08471, 1.34865]	-11.65659;-11.638765;-11.037562;-10.41409;-2.32197;-1.229106;2.386943;2.815388
PRKACB	8	Up	0.507604	0.988473	-0.41994	2.04434	[-2.464286, 1.624405]	-8.263909;-7.09318;-0.881527;-0.618879;-0.221001;0.882153;1.035751;7.286974
TMED9	8	Up	0.507961	0.988473	-4.13473	6.92176	[-11.05649, 2.787035]	-11.956924;-10.685818;-9.615209;-7.329017;-0.940438;-0.805416;-0.277879;4.111542
DNAJB1	8	Up	0.507972	0.988473	-1.12184	3.33894	[-4.460774, 2.217099]	-5.771272;-4.530332;-2.085797;-1.364521;-0.879155;0.97725;1.283238;6.659807
SEC61A1	8	Up	0.508581	0.988473	-2.01271	2.26003	[-4.272743, 0.247326]	-11.889641;-5.837379;-3.350002;-2.198013;-1.827404;-1.260332;-0.301258;1.672274
IDH1	8	Up	0.509689	0.988473	-0.352558	1.22022	[-1.572772, 0.867657]	-4.588686;-3.626431;-3.223881;-0.595341;-0.109774;0.174925;0.175599;0.765332
NAP1L1	8	Down	0.509797	0.988473	-2.20274	3.50965	[-5.712387, 1.306916]	-6.827709;-5.153219;-5.129324;-2.392888;-2.012583;-0.563695;-0.394868;0.749504
EVA1A	8	Up	0.510812	0.988473	-1.74808	2.67156	[-4.419641, 0.923479]	-12.615146;-12.183713;-2.171216;-1.918145;-1.578016;-0.211331;0.319054;1.166097
CTSG	8	Down	0.511305	0.988473	-2.62182	3.32592	[-5.94774, 0.7041]	-12.157895;-11.817429;-5.704006;-3.435944;-1.807696;-1.132224;-1.08628;0.329244
LPGAT1	8	Down	0.511458	0.988473	-1.66944	1.75442	[-3.423864, 0.084983]	-13.198989;-3.264637;-2.504633;-1.728699;-1.610181;-0.839086;-0.137948;1.2853
DOLPP1	8	Down	0.51315	0.988473	-3.03185	3.20892	[-6.240778, 0.177071]	-13.005368;-11.81252;-5.749141;-3.62008;-2.443627;-2.191769;-1.420362;0.016652
CS	8	Down	0.513249	0.988473	-2.0291	9.03654	[-11.065636, 7.007441]	-13.229073;-13.017893;-12.185775;-2.345013;-1.713182;-1.458655;3.048292;5.083637
PPP1R21	8	Down	0.516713	0.988473	-3.14185	5.02822	[-8.170074, 1.886371]	-13.188522;-12.147095;-6.486571;-3.512581;-2.771122;-0.702808;0.296408;0.647569
PTGIS	8	Down	0.518379	0.988473	-2.12572	4.02779	[-6.15351, 1.902072]	-12.611811;-8.454994;-8.328434;-3.538655;-0.712784;-0.384896;-0.294458;1.476436
MRPL41	8	Down	0.519643	0.988473	-11.2965	1.50489	[-12.801356, -9.791569]	-12.437078;-12.185921;-11.912839;-11.811289;-10.781637;-5.425539;-1.065355;2.752098
COG8	8	Up	0.519681	0.988473	-0.847469	1.37851	[-2.225985, 0.531046]	-11.926686;-3.808817;-2.62162;-1.35852;-0.336419;-0.197701;-0.188757;0.35341
SYNE1	8	Up	0.52327	0.988473	-1.4741	3.12198	[-4.596085, 1.647877]	-9.271185;-4.279026;-1.773614;-1.753785;-1.194423;-0.06753;4.191758;4.680522
PTGES2	8	Down	0.525024	0.988473	-1.47485	2.36449	[-3.839346, 0.889644]	-12.842381;-12.687062;-3.056713;-1.727189;-1.222513;-0.663028;0.132947;1.168387
SERINC2	8	Down	0.525201	0.988473	-1.80854	3.27028	[-5.078824, 1.461741]	-13.171585;-6.197054;-3.607936;-1.911848;-1.705235;-1.39237;0.803615;1.769939
CASP1	8	Down	0.525232	0.988473	-1.71898	2.36364	[-4.08262, 0.644661]	-13.463922;-13.129807;-2.752773;-1.729295;-1.708664;-0.315751;0.066299;0.306664
ATP11A	8	Up	0.525371	0.988473	-0.749189	0.443631	[-1.19282, -0.305558]	-7.253785;-2.090189;-1.09497;-0.790686;-0.707692;-0.64328;-0.49652;1.913733
MRPL15	8	Down	0.525822	0.988473	-9.75221	4.36002	[-14.112232, -5.392192]	-12.767567;-12.618443;-11.593126;-11.549173;-7.95525;-2.664105;-0.825631;1.477734
RPS12	7	Down	0.52659	0.988473	-10.7381	0.864265	[-11.602319, -9.873789]	-12.271106;-12.094918;-11.015926;-10.738054;-10.497753;-10.155115;-10.063944
CHIT1	8	Up	0.526694	0.988473	-0.952441	0.797575	[-1.750016, -0.154866]	-8.565278;-2.954943;-1.09817;-0.96308;-0.941803;-0.588171;-0.240798;4.838119
EIF5	8	Down	0.527435	0.988473	-10.7871	1.88993	[-12.677005, -8.897148]	-12.529655;-11.593976;-11.108466;-10.93456;-10.639593;-2.990886;-0.786367;-0.172345
EMC10	8	Down	0.527671	0.988473	-3.8165	6.73392	[-10.550416, 2.917426]	-12.965967;-11.470452;-11.274336;-6.724191;-0.908799;0.495858;0.548064;0.902881
KCNIP1	8	Up	0.528478	0.988473	-1.23311	2.63041	[-3.863516, 1.3973]	-8.547798;-4.069607;-3.037475;-1.93195;-0.534266;-0.437464;0.510897;7.684787
GEMIN5	8	Down	0.528605	0.988473	-9.43696	1.9533	[-11.390267, -7.48366]	-13.150772;-12.884711;-10.154048;-9.63629;-9.237637;-9.220564;-7.519078;0.269646
RPS8	8	Up	0.528891	0.988473	-8.16916	3.22739	[-11.396545, -4.941767]	-10.904543;-10.737777;-9.954223;-8.601639;-7.736673;-7.03552;-5.54286;-2.524712
NAA25	8	Down	0.529109	0.988473	-11.0018	2.25679	[-13.258561, -8.74498]	-12.753745;-12.294164;-11.179557;-11.02945;-10.974091;-8.328538;-5.074146;-2.812624
LHCGR	8	Up	0.529276	0.988473	-0.73966	1.42861	[-2.168267, 0.688947]	-3.561273;-3.17547;-2.162652;-0.923209;-0.556111;-0.367294;-0.184653;0.632498
ATP6V1B1	8	Up	0.53037	0.988473	-0.212765	3.15799	[-3.370752, 2.945222]	-7.607273;-3.794811;-3.459904;-0.275809;-0.149721;0.675394;0.800161;4.421922
MRPL49	8	Down	0.530918	0.988473	-11.5661	0.787311	[-12.353434, -10.778811]	-12.337795;-11.856519;-11.727884;-11.629056;-11.503189;-7.273071;-1.816071;-1.109359
TSPAN8	8	Down	0.53092	0.988473	-2.3878	3.77004	[-6.157845, 1.38224]	-13.668189;-12.414018;-5.097236;-4.183356;-0.592248;-0.296919;-0.011518;1.619383
EMD	8	Up	0.531198	0.988473	-0.806355	2.80293	[-3.609279, 1.99657]	-11.972183;-4.897469;-1.470037;-1.031411;-0.581298;1.070484;1.0979;1.368581
MRPL27	8	Down	0.531539	0.988473	-10.9288	1.47765	[-12.406459, -9.451161]	-11.972992;-11.877948;-11.481341;-11.433815;-10.423804;-2.111601;1.110623;1.241504
EPN1	8	Down	0.531563	0.988473	-2.71293	3.22591	[-5.93884, 0.51297]	-13.332061;-12.208583;-11.669823;-4.121193;-1.304677;-1.253473;-0.657052;-0.417133
PSMD14	8	Down	0.531671	0.988473	-10.9013	1.32185	[-12.223197, -9.579501]	-12.5251;-11.803738;-11.565708;-11.383456;-10.419242;-10.020589;-4.361678;1.812486
CCDC43	8	Down	0.531799	0.988473	-6.71568	7.55916	[-14.274839, 0.84348]	-12.268949;-12.22923;-10.956919;-10.466683;-2.964675;-1.706129;-1.528063;0.432174
RPL6	4	Up	0.532395	0.988473	-8.05811	1.84096	[-9.899069, -6.217144]	-9.890799;-8.981858;-7.134355;-6.498433
NSF	8	Down	0.534396	0.988473	-7.25989	6.39074	[-13.65063, -0.869141]	-13.293288;-12.285047;-10.85572;-9.891581;-4.62819;-4.308812;-1.759229;3.369181
MCF2L	8	Down	0.535735	0.988473	-6.46794	9.46726	[-15.935192, 2.99932]	-12.891015;-12.887583;-12.68767;-12.173104;-0.762768;-0.11643;0.136766;1.696538
PPME1	8	Down	0.536222	0.988473	-2.41697	4.16496	[-6.581924, 1.747991]	-12.537123;-12.140297;-6.770643;-2.649656;-2.184277;-1.825864;-0.156201;0.940719
AIMP2	8	Down	0.537133	0.988473	-3.98382	6.76928	[-10.753097, 2.785463]	-12.630994;-12.570683;-11.720401;-4.753558;-3.214076;-0.950263;-0.353463;1.517462
MTDH	8	Down	0.537635	0.988473	-2.70232	2.11606	[-4.818383, -0.586258]	-13.027766;-8.05465;-3.542001;-3.388549;-2.016092;-1.801382;-0.74873;1.811311
TMED4	8	Up	0.5378	0.988473	-0.877389	2.24769	[-3.125081, 1.370304]	-11.814666;-6.571593;-3.487329;-1.206804;-0.547973;-0.224298;-0.083449;1.360767
ALDH6A1	8	Down	0.538112	0.988473	-1.34103	1.48167	[-2.822704, 0.140641]	-12.734039;-12.707692;-11.053142;-1.466603;-1.215459;-0.515014;-0.360198;-0.323115
SPACA3	8	Down	0.538187	0.988473	-2.41491	4.70625	[-7.121153, 2.291337]	-12.368011;-11.724593;-8.233372;-3.657888;-1.171929;-0.389117;0.564555;0.954266
PLEKHA6	8	Up	0.538926	0.988473	-0.64653	0.527101	[-1.173631, -0.119429]	-12.388556;-11.794583;-1.439899;-0.680399;-0.612661;-0.570745;-0.496256;-0.085754
ENPEP	8	Up	0.538931	0.988473	-1.07486	2.50054	[-3.575404, 1.425675]	-4.762237;-4.035623;-3.408071;-1.342257;-0.807471;-0.288204;-0.03489;4.713082
TMED7	8	Down	0.539306	0.988473	-11.3738	1.74599	[-13.119797, -9.627814]	-12.762381;-12.340541;-12.014507;-11.626436;-11.121175;-4.385513;0.570395;0.99178
SIK3	8	Up	0.53969	0.988473	-0.555647	4.50671	[-5.062357, 3.951064]	-13.388086;-11.704833;-6.835107;-1.552374;0.441081;0.466421;1.15685;3.811326
TAP2	8	Down	0.541786	0.988473	-1.7073	2.22846	[-3.935752, 0.521162]	-12.855742;-12.761215;-12.391091;-1.947968;-1.466622;-0.340274;-0.211544;-0.196899
LARP1	8	Down	0.543247	0.988473	-7.5865	6.76143	[-14.347931, -0.825067]	-12.750575;-12.271625;-12.02242;-11.817722;-3.355277;-3.231427;-2.135801;0.01071
DDRGK1	8	Down	0.543696	0.988473	-7.56095	7.3011	[-14.862051, -0.25986]	-13.437642;-12.300706;-11.703296;-11.207629;-3.914282;-2.451663;-1.559208;-0.690274
AZU1	8	Down	0.543819	0.988473	-4.26967	5.2268	[-9.496475, 0.95713]	-11.998373;-11.801929;-6.403378;-4.636334;-3.90301;-0.782686;-0.705799;0.797402
HSCB	8	Up	0.544817	0.988473	-10.0416	0.586839	[-10.628398, -9.454721]	-10.677006;-10.197747;-10.179954;-10.100561;-9.982558;-8.686974;-1.163403;0.405591
SHC3	8	Up	0.545028	0.988473	-2.27102	3.60323	[-5.874245, 1.332213]	-12.773677;-11.389109;-4.207833;-2.883136;-1.658896;-0.158277;0.476934;0.609521
RPL12	8	Down	0.54541	0.988473	-10.7465	1.91225	[-12.658715, -8.834224]	-12.644093;-11.693305;-11.211635;-11.122072;-10.370867;-9.113721;-9.072227;-5.807984
PHGDH	8	Up	0.545473	0.988473	0.363691	3.75513	[-3.391435, 4.118817]	-13.035234;-12.790883;-2.360814;-0.439611;1.166993;1.689782;2.704782;5.573787
RILP	8	Up	0.54589	0.988473	-3.93327	5.36705	[-9.300321, 1.433788]	-12.426581;-10.86484;-7.141989;-6.303272;-1.563261;-0.631884;0.005408;3.143582
CD47	8	Down	0.546162	0.988473	-1.22187	2.09534	[-3.317216, 0.873471]	-14.052968;-4.466062;-3.707967;-1.290251;-1.153494;-0.649896;-0.192971;0.575805
YOD1	8	Up	0.547387	0.988473	-7.1016	7.26455	[-14.366144, 0.16295]	-12.202562;-11.800371;-11.326274;-10.807168;-3.396025;0.149166;0.472666;2.690863
RBSN	8	Up	0.547845	0.988473	-2.0787	4.22239	[-6.301089, 2.143687]	-12.900674;-12.836083;-3.981998;-2.792658;-1.364745;-0.621414;1.713925;3.562566
USP7	8	Down	0.54799	0.988473	-9.45877	4.89972	[-14.358494, -4.559056]	-13.178969;-12.348211;-12.020016;-11.663848;-7.253702;-5.561528;0.460921;4.816132
HCN1	8	Up	0.549093	0.988473	-0.161894	1.80047	[-1.962363, 1.638574]	-12.566976;-11.849024;-11.442455;-0.658607;0.334818;0.360707;0.996806;1.108203
GRIK2	8	Up	0.549343	0.988473	-1.90362	1.27256	[-3.176183, -0.631067]	-12.923687;-2.264444;-2.189111;-1.915338;-1.891911;-0.547787;0.821931;2.78461
SS18L2	8	Up	0.550021	0.988473	-8.93063	2.71592	[-11.646556, -6.21471]	-11.113159;-10.411837;-10.125232;-9.509234;-8.352032;-3.69393;0.099554;1.808059
CAND1	8	Down	0.550215	0.988473	-2.4421	3.20799	[-5.650098, 0.76589]	-12.879233;-12.241226;-8.332722;-2.752986;-2.131221;-1.785578;-0.692348;0.135665
GABBR1	8	Down	0.550456	0.988473	-7.14754	7.36968	[-14.517221, 0.222141]	-13.540645;-11.320992;-11.151386;-7.844699;-6.45038;-1.379428;-0.407284;0.719677
ARHGAP35	8	Down	0.550467	0.988473	-1.58612	1.71978	[-3.305903, 0.133655]	-12.912715;-2.953166;-2.807174;-2.125634;-1.046614;-0.954025;-0.487224;-0.037186
NAPG	8	Down	0.550709	0.988473	-2.75394	4.78418	[-7.53812, 2.030235]	-13.061043;-12.62188;-11.066954;-3.296804;-2.211081;-1.216687;0.252367;0.693515
DDX47	8	Up	0.551747	0.988473	-2.86566	4.70943	[-7.575096, 1.843767]	-11.530808;-10.519938;-10.34537;-3.336543;-2.394786;-1.562288;0.220787;0.40082
SYT17	8	Down	0.551835	0.988473	-1.97225	2.89314	[-4.865384, 0.920887]	-13.475632;-12.242436;-12.230292;-2.22555;-1.718946;-1.173827;-0.100593;0.058883
IP6K2	8	Up	0.553448	0.988473	-0.871981	1.79254	[-2.66452, 0.920558]	-12.138926;-11.521887;-11.505575;-0.953896;-0.790066;-0.095806;0.092218;0.581922
WTAP	8	Up	0.553648	0.988473	-3.15212	4.66246	[-7.814571, 1.510341]	-11.258613;-6.734002;-5.859795;-4.396804;-1.907427;-1.166363;0.750824;2.024108
TBCB	8	Down	0.554194	0.988473	-11.3672	1.04132	[-12.408546, -10.3259]	-12.322426;-12.040141;-11.741534;-11.478753;-11.255692;-10.635415;-7.072041;0.885629
DPP7	7	Down	0.554534	0.988473	-1.91103	3.06771	[-4.978741, 1.156688]	-13.596089;-13.037545;-3.265304;-1.911026;-1.015508;0.158119;0.578601
SPTSSB	8	Down	0.556044	0.988473	-3.181	6.32765	[-9.508652, 3.146652]	-13.023544;-11.209186;-7.294212;-4.322679;-2.039321;-0.617996;1.241673;1.349715
NECTIN1	8	Up	0.556443	0.988473	-1.78134	3.53386	[-5.315197, 1.752516]	-13.081706;-8.323972;-4.103241;-3.535443;-0.027237;0.375573;0.663866;1.723612
SMPD4	8	Down	0.556521	0.988473	-4.69238	8.38942	[-13.081801, 3.697045]	-12.981306;-12.439313;-11.863745;-8.249049;-1.135707;-0.278202;0.290992;1.641429
MAPT	8	Down	0.556565	0.988473	-5.50517	9.17036	[-14.675522, 3.665189]	-12.58022;-12.409322;-12.329085;-7.317793;-3.69254;-2.977422;0.041555;1.810384
GCK	8	Up	0.556794	0.988473	-1.07569	2.33965	[-3.415337, 1.263965]	-12.94136;-2.720591;-2.586927;-1.51296;-0.638413;0.033801;1.158611;1.40208
PLEKHA7	8	Up	0.556974	0.988473	-0.498412	2.70988	[-3.208295, 2.211472]	-13.068704;-3.870914;-3.869277;-1.308278;0.311454;0.925518;1.220833;1.437925
CLTA	8	Down	0.557374	0.988473	-2.97384	5.01859	[-7.992429, 2.04475]	-12.410446;-11.990993;-11.543726;-3.810473;-2.137206;-1.46317;0.243442;0.578864
ADD2	8	Down	0.558902	0.988473	-4.8896	7.46278	[-12.35238, 2.573181]	-13.483711;-10.648791;-6.845171;-6.815666;-2.963533;0.064354;0.2236;1.342199
RHEBL1	8	Down	0.559806	0.988473	-2.80651	5.32911	[-8.135624, 2.522598]	-12.623356;-9.361865;-5.740261;-4.469727;-1.143298;-0.974659;1.448611;3.348374
RBP1	8	Down	0.560426	0.988473	-2.12232	1.89133	[-4.013652, -0.230997]	-13.446455;-4.776539;-3.353797;-2.92752;-1.317129;-1.164617;-0.80243;0.473097
TRPS1	8	Up	0.562748	0.988473	-0.321279	1.50589	[-1.827172, 1.184614]	-8.794764;-4.000288;-0.503235;-0.489793;-0.152765;0.372431;1.016433;1.909457
AP5B1	8	Up	0.563143	0.988473	-0.243456	1.03001	[-1.273469, 0.786558]	-12.506475;-12.298832;-10.678045;-0.369725;-0.117186;-0.029981;0.209636;0.692922
QSER1	8	Down	0.563508	0.988473	-1.5736	2.46049	[-4.034098, 0.886891]	-13.016653;-8.17443;-4.759179;-1.911464;-1.235742;-0.877287;-0.233572;0.405527
PIGK	7	Down	0.563564	0.988473	-2.30671	3.16546	[-5.472166, 0.858744]	-13.243921;-12.837217;-11.941613;-2.306711;-2.117895;-1.749044;-0.171641
PLEKHM1	8	Up	0.563784	0.988473	-2.79864	3.96749	[-6.766128, 1.168846]	-12.411925;-7.110458;-5.412116;-4.045368;-1.551914;-0.511518;-0.06005;6.572371
PDE12	8	Up	0.563937	0.988473	-1.47987	2.06884	[-3.548712, 0.588967]	-12.025853;-11.995417;-2.813019;-1.668358;-1.291387;-0.840319;-0.022194;0.742871
MRPS23	7	Down	0.564069	0.988473	-2.63774	4.03585	[-6.673586, 1.398113]	-11.298819;-9.865129;-8.708592;-2.637737;-1.652596;-1.440394;0.084406
LARS	8	Down	0.564351	0.988473	-10.6252	1.79047	[-12.415654, -8.834713]	-12.927162;-12.473892;-11.191787;-10.744181;-10.506186;-10.292249;-8.640311;-1.671139
2024-09-08	8	Up	0.564835	0.988473	0.203216	0.643404	[-0.440188, 0.84662]	-13.499523;-4.966223;-2.418622;0.162623;0.243808;0.609486;0.614057;0.660314
CTSH	8	Down	0.565352	0.988473	-4.15323	3.5405	[-7.693728, -0.612731]	-12.660462;-11.114556;-6.400537;-5.665617;-2.640842;-2.335112;-1.624469;0.983261
SRSF1	7	Up	0.567229	0.988473	-9.0752	3.51873	[-12.593932, -5.556474]	-11.448553;-11.160053;-9.166267;-9.075203;0.192118;0.211879;1.240135
ACSL1	8	Down	0.56811	0.988473	-1.19656	2.90689	[-4.103445, 1.71033]	-13.459893;-13.143971;-12.879687;-1.430983;-0.962131;0.073683;0.236031;1.292191
NDUFAF3	8	Down	0.569617	0.988473	-4.33876	6.98694	[-11.325698, 2.648187]	-12.626714;-12.397771;-11.453578;-5.054072;-3.62344;-1.426672;-1.257453;2.005198
KIF1C	8	Up	0.570247	0.988473	-0.823056	1.83104	[-2.654094, 1.007983]	-12.911887;-3.332678;-2.090955;-1.194909;-0.451203;-0.378232;0.379082;4.60482
CTSE	8	Down	0.570351	0.988473	-1.93108	1.8693	[-3.800386, -0.061785]	-12.919621;-12.150719;-3.126672;-2.028245;-1.833925;-1.496219;-0.60502;-0.453072
WDR48	8	Down	0.570855	0.988473	-10.1159	1.73659	[-11.85247, -8.379298]	-12.246556;-12.040767;-10.292985;-10.187206;-10.044562;-9.698144;-4.611833;0.762048
CA4	8	Up	0.572486	0.988473	-0.895861	4.73644	[-5.632307, 3.840584]	-12.430843;-6.062624;-1.898545;-1.099817;-0.691906;0.959938;3.637717;3.881554
CUBN	8	Down	0.572507	0.988473	-1.74604	4.11807	[-5.864112, 2.372027]	-13.04077;-12.107219;-4.687146;-2.755128;-0.736958;0.269361;0.868054;1.769531
ARSA	8	Down	0.572545	0.988473	-3.48772	5.17926	[-8.666981, 1.691548]	-12.829504;-12.496782;-12.283985;-3.945593;-3.02984;-1.225906;-0.033437;0.044736
CAPZA2	8	Down	0.573173	0.988473	-1.27849	1.70994	[-2.988429, 0.431452]	-13.08494;-13.03503;-2.144206;-1.628265;-0.928712;-0.17428;-0.076018;0.135105
RGS6	8	Down	0.574382	0.988473	-1.61507	3.69033	[-5.305396, 2.075258]	-13.644851;-8.705521;-4.212235;-1.775076;-1.455062;0.112443;0.765948;1.353645
GBF1	8	Down	0.575298	0.988473	-8.0119	5.51421	[-13.526112, -2.497684]	-11.942652;-11.935042;-11.197632;-10.342698;-5.681099;-4.49647;-1.942985;0.152791
EIF3H	8	Down	0.575584	0.988473	-11.2553	0.584666	[-11.839953, -10.670622]	-12.116719;-11.473935;-11.373921;-11.289069;-11.221505;-10.685232;-1.868717;-0.234522
RPS6	8	Down	0.575754	0.988473	-9.66054	2.52598	[-12.186522, -7.134558]	-12.317274;-11.484761;-11.215664;-10.756701;-8.564379;-8.077258;-1.537956;-0.585628
ADCYAP1R1	8	Down	0.576624	0.988473	-2.18234	2.39102	[-4.573369, 0.208682]	-13.841148;-12.818149;-4.070018;-2.613711;-1.750976;-1.113894;-0.844569;2.287087
RAN	8	Up	0.57679	0.988473	-8.12835	1.2926	[-9.420953, -6.835745]	-9.546354;-8.541208;-8.387084;-8.369437;-7.887261;-6.797509;-2.261466;0.345745
PSMD6	8	Down	0.577992	0.988473	-10.5173	0.388879	[-10.906168, -10.12841]	-11.284264;-10.651487;-10.565778;-10.519828;-10.514751;-10.126897;-9.433623;-3.471015
NUP210	8	Down	0.579894	0.988473	-7.71584	6.62728	[-14.343115, -1.088557]	-12.553028;-11.818721;-11.46352;-11.298037;-4.133635;-1.368099;-1.107376;0.675245
AK1	7	Down	0.580006	0.988473	-4.23906	6.21362	[-10.452685, 1.974559]	-12.613627;-11.919162;-4.979628;-4.239063;-3.426714;-0.048032;3.026591
BCAP31	8	Down	0.580165	0.988473	-5.39699	6.58502	[-11.982004, 1.188029]	-12.254566;-11.902815;-8.435343;-6.688299;-4.105676;-1.333103;-0.577806;-0.067555
UNK	8	Down	0.581436	0.988473	-1.60093	1.06252	[-2.663446, -0.538415]	-13.371341;-12.256075;-2.367275;-1.704391;-1.49747;-1.0663;-0.933961;-0.699359
NKIRAS1	8	Down	0.58409	0.988473	-1.58297	2.40062	[-3.983584, 0.817651]	-13.598894;-12.70786;-2.834205;-2.06518;-1.100753;-0.36418;0.404184;0.598967
HEXB	8	Down	0.584247	0.988473	-3.11117	4.97781	[-8.088984, 1.866637]	-12.838562;-11.417591;-6.426909;-3.564223;-2.658125;-1.715663;0.288065;0.78953
MRPL46	8	Up	0.584327	0.988473	-2.17314	5.92561	[-8.098751, 3.75247]	-13.002065;-12.293027;-11.001553;-2.688418;-1.657863;0.439633;0.674397;2.972861
CNTNAP2	8	Up	0.584624	0.988473	-1.04368	1.37998	[-2.423664, 0.336295]	-12.209714;-3.21276;-1.404251;-1.148728;-0.938642;-0.145679;-0.080124;0.307548
CLU	8	Down	0.584635	0.988473	-1.84137	2.06758	[-3.908954, 0.226217]	-13.004502;-6.871114;-2.367327;-2.229633;-1.453104;-0.712696;-0.180906;0.486728
CYB5R3	7	Down	0.584838	0.988473	-1.52187	2.32828	[-3.850149, 0.806405]	-12.275815;-12.201981;-10.822654;-1.521872;-1.160201;-0.667143;0.048529
GLA	8	Down	0.585517	0.988473	-2.94891	2.7469	[-5.695815, -0.202007]	-12.282635;-12.104703;-4.13184;-3.022619;-2.875203;-1.393396;-0.798903;2.080436
SSR4	8	Down	0.585572	0.988473	-2.17431	2.70356	[-4.877869, 0.529254]	-14.067489;-11.967896;-3.253983;-2.568251;-1.780364;-1.309687;0.393071;3.769117
LGMN	8	Down	0.586153	0.988473	-3.92002	4.98889	[-8.908912, 1.068876]	-12.542332;-11.811717;-4.294728;-3.999987;-3.840049;-0.744138;-0.365972;1.961736
EPB41	8	Up	0.586161	0.988473	-1.00256	2.96837	[-3.970934, 1.965817]	-12.922905;-3.839229;-3.150984;-2.187869;0.182752;0.638659;0.853299;3.223718
PURA	8	Down	0.586289	0.988473	-4.6296	7.95385	[-12.583449, 3.324254]	-12.591586;-12.34031;-11.399922;-7.827773;-1.431422;-1.077732;0.512562;0.957841
MX2	8	Down	0.586432	0.988473	-1.38647	1.64852	[-3.034996, 0.262051]	-13.077566;-12.248389;-3.089663;-1.497496;-1.27545;-0.904488;-0.767598;0.21848
CD1B	8	Down	0.587087	0.988473	-4.72394	7.15854	[-11.882486, 2.434602]	-12.270437;-11.938817;-6.540119;-5.899492;-3.548392;-0.90112;1.109979;1.97204
TARS2	8	Down	0.587825	0.988473	-6.12958	8.7144	[-14.843981, 2.584829]	-13.528028;-12.159791;-11.159548;-11.047916;-1.211235;-0.380581;-0.122999;0.688035
BUB3	8	Up	0.587865	0.988473	-9.01943	2.57972	[-11.599152, -6.439716]	-11.551346;-10.80049;-10.71837;-9.413627;-8.62524;-7.709428;-0.678662;0.468315
AGAP1	8	Down	0.589609	0.988473	-1.86838	2.17123	[-4.039611, 0.302855]	-12.217614;-11.754005;-7.681896;-2.169754;-1.567002;-0.760258;-0.485857;-0.321946
IARS	8	Down	0.58969	0.988473	-10.7437	0.736191	[-11.479844, -10.007463]	-11.266381;-11.214034;-10.905791;-10.877969;-10.609338;-9.930838;-9.072867;-4.37725
SPARCL1	8	Up	0.590489	0.988473	-0.877886	2.19706	[-3.074946, 1.319174]	-12.013059;-4.609941;-2.412251;-1.204041;-0.551731;-0.25342;0.551543;1.154954
SUCLA2	8	Up	0.591356	0.988473	-0.749315	1.39149	[-2.140802, 0.642172]	-12.191784;-12.072317;-1.845061;-1.105222;-0.393408;-0.335055;0.03203;1.213375
RALY	8	Down	0.591556	0.988473	-1.87586	4.31902	[-6.194879, 2.443159]	-13.161956;-12.647868;-11.964329;-1.957542;-1.794179;-0.807661;0.643377;1.43118
SLC25A18	8	Down	0.591804	0.988473	-7.16071	7.7639	[-14.924606, 0.603194]	-12.409353;-12.385418;-12.232937;-12.042293;-2.279119;-0.569332;1.030102;1.225328
DMD	8	Down	0.592434	0.988473	-1.53242	1.29703	[-2.829456, -0.235394]	-12.644115;-12.08727;-2.849247;-2.057787;-1.007063;-0.675073;-0.66112;-0.654059
CLEC2L	8	Down	0.592579	0.988473	-3.77414	5.14243	[-8.916564, 1.368292]	-12.305893;-11.84748;-11.082505;-4.025587;-3.522685;-2.187281;-0.798652;0.18742
POLR1C	8	Up	0.59288	0.988473	-5.48361	7.5384	[-13.022016, 2.054789]	-11.671565;-10.687858;-9.976897;-9.835252;-1.131975;-0.518693;0.069402;0.387282
ELOVL1	8	Down	0.59332	0.988473	-2.23196	3.6126	[-5.844561, 1.380649]	-12.345832;-11.202458;-6.653455;-3.267972;-1.19594;-0.420409;0.152034;0.257392
CNKSR3	8	Down	0.594152	0.988473	-2.19564	2.69748	[-4.893126, 0.501845]	-13.480994;-6.433127;-3.948613;-2.913314;-1.477967;-0.85457;-0.309755;1.947769
PLEKHA1	8	Up	0.594936	0.988473	-1.2078	1.48663	[-2.694434, 0.278833]	-9.305284;-3.055225;-1.860542;-1.537217;-0.878385;-0.392202;-0.017958;2.237077
TMEM33	8	Up	0.595415	0.988473	-0.749898	1.29357	[-2.043467, 0.543671]	-12.33737;-11.829769;-1.58042;-1.258797;-0.241;-0.143094;0.164581;0.208499
MRPL50	7	Down	0.596145	0.988473	-4.1355	7.26363	[-11.399128, 3.128134]	-12.018075;-11.755239;-11.331283;-4.135497;-2.055107;0.507054;0.763755
RPL23A	8	Up	0.596825	0.988473	-6.26687	5.48223	[-11.749106, -0.784642]	-12.35546;-8.816612;-8.662271;-8.482325;-4.051423;-1.421183;-0.472613;1.274253
STX5	8	Down	0.59744	0.988473	-11.1329	3.20507	[-14.337937, -7.92779]	-13.362927;-13.226384;-12.777383;-11.505889;-10.759838;-1.687397;1.566775;3.053623
STARD3	7	Up	0.598357	0.988473	-1.56032	1.02661	[-2.58693, -0.533715]	-11.642493;-3.991028;-1.622812;-1.560323;-0.951494;-0.867885;1.199835
TM9SF1	8	Up	0.599601	0.988473	-0.844208	2.01578	[-2.859991, 1.171575]	-12.958722;-12.5638;-1.536869;-1.08577;-0.602646;0.35746;0.673377;2.236353
AP1S3	8	Down	0.599786	0.988473	-1.66573	0.369747	[-2.035478, -1.295984]	-12.136586;-2.230149;-1.9906;-1.761885;-1.569576;-1.543425;-1.491818;-1.211051
PTGES3	4	Down	0.600523	0.988473	-1.84123	1.70335	[-3.544577, -0.137877]	-12.222785;-2.490275;-1.192179;-0.192487
AK5	8	Up	0.602558	0.988473	-0.925674	2.07227	[-2.997946, 1.146599]	-3.80463;-2.958938;-2.746358;-1.778678;-0.072669;-0.021752;0.0491;2.03839
ATRX	8	Up	0.602606	0.988473	-1.1796	1.43165	[-2.611257, 0.252053]	-13.329868;-12.649842;-2.18043;-1.37564;-0.983564;-0.288018;-0.249154;2.416238
WNT3	8	Up	0.602925	0.988473	-0.893215	1.6641	[-2.557312, 0.770882]	-13.166784;-2.102169;-1.929098;-1.028468;-0.757963;-0.517436;0.355695;0.932046
RAD23A	8	Down	0.603693	0.988473	-4.11468	6.66393	[-10.778613, 2.549252]	-13.085465;-12.157682;-11.832432;-7.598941;-0.63042;-0.473451;-0.024168;0.784329
ANKRD27	8	Up	0.605042	0.988473	-1.39615	2.86005	[-4.256196, 1.463905]	-12.753062;-3.405255;-2.723486;-2.362996;-0.429295;0.4529;0.811877;3.760366
OSBPL2	8	Up	0.606563	0.988473	-1.26284	3.87551	[-5.138349, 2.612663]	-12.307114;-4.674154;-3.965911;-2.786158;0.260472;1.021573;1.262074;1.458747
RUVBL1	8	Down	0.607091	0.988473	-10.4954	1.08323	[-11.578591, -9.412127]	-11.755621;-11.580455;-11.497234;-10.788453;-10.202265;-10.059859;-10.035974;-3.041088
TFEB	8	Down	0.60857	0.988473	-2.77969	3.89381	[-6.673507, 1.114119]	-12.657249;-12.390843;-4.065613;-3.854035;-1.705353;-0.198773;-0.107932;0.72523
RAB13	8	Up	0.608647	0.988473	-1.88436	5.82079	[-7.705154, 3.936428]	-11.562926;-10.968988;-10.247826;-2.288099;-1.480627;0.668584;1.527873;2.555539
PML	8	Down	0.609248	0.988473	-0.648212	3.02631	[-3.674524, 2.3781]	-13.089457;-12.864803;-3.156232;-0.722754;-0.57367;-0.226538;0.926207;1.950237
SH3GL2	8	Down	0.609994	0.988473	-2.17521	2.48806	[-4.663278, 0.31285]	-12.894321;-4.466814;-3.938123;-3.598438;-0.751989;-0.589946;-0.581771;-0.384342
CD63	8	Up	0.611091	0.988473	-1.0029	2.98454	[-3.987439, 1.981649]	-12.510846;-11.599624;-7.369524;-1.560611;-0.445179;-0.219089;0.476503;1.543801
RNH1	8	Down	0.611139	0.988473	-5.02634	10.7688	[-15.795142, 5.742469]	-12.959425;-12.775213;-12.707997;-7.878506;-2.174167;-1.995778;1.818923;3.101205
RPL35A	8	Up	0.611184	0.988473	-8.03096	4.8913	[-12.922259, -3.139664]	-11.861895;-11.335391;-8.64835;-8.107658;-7.954264;-4.737121;-2.232785;-1.127344
2024-03-01	8	Up	0.611348	0.988473	-0.857512	1.1524	[-2.009914, 0.29489]	-5.984125;-1.948252;-1.790375;-0.916723;-0.798301;-0.73252;-0.235806;0.278917
PHB2	8	Up	0.61137	0.988473	-9.4842	1.03983	[-10.524027, -8.44437]	-11.54853;-10.41265;-10.151383;-9.658508;-9.309889;-8.954042;-8.748673;-0.392734
TRIM23	8	Down	0.612058	0.988473	-1.94578	3.02642	[-4.9722, 1.080646]	-12.604944;-12.470497;-12.101792;-2.736701;-1.154853;-1.022131;-0.048919;0.239954
SNX27	8	Down	0.612268	0.988473	-2.47382	2.05577	[-4.52959, -0.418052]	-12.919083;-12.222946;-2.823076;-2.733489;-2.214154;-2.137865;-0.049881;6.783168
MRPL16	8	Down	0.613162	0.988473	-2.75565	1.83572	[-4.591372, -0.919932]	-12.134766;-12.105095;-3.189047;-3.086664;-2.42464;-2.160397;-0.874555;-0.856996
ALDOB	8	Down	0.614008	0.988473	-1.42779	2.4227	[-3.850487, 0.994909]	-13.677433;-11.973799;-9.20026;-2.162432;-0.693146;-0.463715;0.19822;0.214377
RPS20	4	Up	0.614113	0.988473	-9.18388	0.53506	[-9.718938, -8.648819]	-9.771226;-9.318316;-9.049441;0.839123
ASNA1	8	Down	0.615395	0.988473	-9.706	3.34065	[-13.046648, -6.365353]	-12.21125;-11.707222;-11.249207;-11.245518;-8.166483;-0.94616;-0.2302;0.394105
SLC25A5	8	Down	0.615522	0.988473	-1.65112	2.34595	[-3.997075, 0.694833]	-13.248242;-11.901699;-11.900117;-1.896436;-1.405806;-1.275256;-0.391191;0.253598
TMED1	8	Down	0.616308	0.988473	-2.92087	9.49718	[-12.418051, 6.576304]	-12.291815;-12.13774;-11.941655;-4.270959;-1.570788;-1.483381;1.082049;5.88772
OCA2	8	Down	0.616368	0.988473	-2.72459	4.32173	[-7.046325, 1.597142]	-12.389888;-7.279228;-6.256364;-4.255242;-1.193941;-0.079849;0.175507;0.205249
GPS1	8	Down	0.617573	0.988473	-4.8054	3.60797	[-8.413366, -1.197429]	-11.550448;-10.802899;-8.58066;-5.615367;-3.995427;-2.73618;-2.600477;-2.143235
CYP51A1	8	Down	0.617587	0.988473	-1.74681	2.50863	[-4.255436, 0.76182]	-13.820628;-3.818982;-3.064895;-1.95008;-1.543537;-0.943619;0.319198;1.721369
PCSK9	8	Down	0.618002	0.988473	-7.35742	6.29777	[-13.655183, -1.059648]	-11.607761;-11.602642;-11.468504;-11.329614;-3.385218;-2.058166;-1.377052;-1.349286
MRPL34	8	Down	0.618416	0.988473	-10.3655	1.52687	[-11.892417, -8.838674]	-11.763124;-11.027688;-10.846584;-10.597306;-10.133784;-8.355519;-3.672108;-3.528697
AP3S2	8	Up	0.618454	0.988473	-1.5206	2.71926	[-4.239853, 1.198659]	-12.466606;-6.836717;-2.356236;-1.571924;-1.469271;0.183926;0.443105;4.994106
RAB29	8	Up	0.618529	0.988473	-0.971614	1.83543	[-2.807042, 0.863815]	-12.531156;-11.549558;-4.778865;-1.103261;-0.839966;-0.263569;0.118518;0.414214
RPS4X	8	Down	0.618937	0.988473	-10.3028	2.58448	[-12.887283, -7.71832]	-12.252802;-11.918708;-11.382722;-10.576148;-10.029455;-8.43229;-4.725438;-4.060008
MACROD1	8	Down	0.619206	0.988473	-8.39141	6.28131	[-14.672722, -2.110101]	-12.880622;-12.375573;-11.741991;-11.208467;-5.574356;-2.436016;0.606608;1.480851
STAU2	8	Up	0.619692	0.988473	-0.537747	0.924271	[-1.462018, 0.386524]	-12.764221;-1.490449;-0.994394;-0.660886;-0.414608;0.079333;0.091997;0.10291
FLOT1	8	Up	0.62054	0.988473	-1.01818	1.95828	[-2.976465, 0.940098]	-12.153508;-3.414873;-2.408979;-1.453187;-0.583179;0.126427;0.232706;1.208683
TRUB1	8	Up	0.620624	0.988473	0.059443	1.28494	[-1.225499, 1.344386]	-12.470032;-12.147865;-0.513635;0.031009;0.087878;0.18022;1.219729;1.283182
PDZD11	8	Up	0.621736	0.988473	-1.61222	0.98508	[-2.597298, -0.627139]	-12.598175;-2.039029;-1.979243;-1.952722;-1.271716;-0.710175;-0.403931;0.033483
NUP54	8	Down	0.621745	0.988473	-9.99093	3.43921	[-13.430146, -6.551722]	-12.442137;-12.179166;-11.573215;-11.178026;-8.803843;-1.101394;-0.834468;0.956806
RETREG1	3	Up	0.622039	0.988473	-0.284929	4.80833	[-5.093259, 4.523401]	-3.528104;-0.284929;3.132806
TOMM40L	8	Up	0.622073	0.988473	-1.09863	7.89152	[-8.990157, 6.792891]	-12.672108;-11.64783;-11.604918;-1.108936;-1.08833;0.414701;0.998521;7.449734
DGKQ	8	Down	0.622469	0.988473	-6.68219	8.30379	[-14.985979, 1.621603]	-12.424971;-12.419066;-12.146969;-11.227268;-2.137108;-1.225946;0.25061;1.036201
ABCA3	8	Down	0.624759	0.988473	-4.17052	10.5003	[-14.670855, 6.329804]	-13.491952;-12.847925;-12.40452;-6.415807;-1.925244;-0.452085;1.760231;7.752957
CTSB	8	Up	0.62478	0.988473	-1.40368	2.10199	[-3.505671, 0.698307]	-12.721449;-7.643212;-2.445279;-1.487855;-1.319508;-1.216947;0.390265;0.964012
ISM1	8	Down	0.62512	0.988473	-6.51467	8.66954	[-15.184206, 2.154873]	-13.114261;-12.478287;-12.325382;-11.71694;-1.312394;-1.303942;-0.630334;0.72201
RGCC	8	Up	0.625321	0.988473	-0.381658	1.10498	[-1.486641, 0.723325]	-12.896969;-12.375572;-1.43411;-0.71779;-0.045526;0.124931;0.235584;0.491702
FGF12	8	Up	0.625322	0.988473	-1.43197	1.14117	[-2.573137, -0.290804]	-13.262919;-2.195523;-1.856145;-1.756126;-1.107815;-0.65611;0.037717;1.711096
MAG	8	Down	0.626242	0.988473	-11.2537	1.76227	[-13.015996, -9.491459]	-12.615715;-12.269007;-11.363031;-11.33282;-11.174635;-8.460729;-0.998398;3.079758
CDC42EP2	8	Down	0.626857	0.988473	-2.87338	3.11982	[-5.993204, 0.246436]	-12.892921;-11.984688;-3.701407;-3.41353;-2.333239;-1.254403;-0.283786;-0.234673
GRIA1	8	Up	0.627206	0.988473	-0.678129	1.0661	[-1.744225, 0.387966]	-13.652564;-1.53147;-1.50172;-0.728134;-0.628125;-0.398689;-0.063577;0.506978
GINS2	8	Down	0.627981	0.988473	-8.80246	3.5661	[-12.368553, -5.236359]	-11.583549;-10.831962;-10.497197;-10.098436;-7.506476;-5.982079;-0.634837;-0.377379
TYR	8	Up	0.628156	0.988473	-1.51408	0.944147	[-2.458231, -0.569936]	-11.99635;-2.31218;-1.989624;-1.53887;-1.489296;-1.378919;0.39989;3.329333
DCTN5	7	Down	0.629464	0.988473	-8.32122	3.6675	[-11.98872, -4.653718]	-10.794914;-10.686022;-8.88625;-8.321219;-4.994954;-0.363679;1.073342
EEF2	8	Down	0.629876	0.988473	-10.2585	2.25951	[-12.518044, -7.999021]	-12.829638;-12.426778;-11.491242;-10.704299;-9.812766;-9.310835;-8.443202;-4.748778
PRKCSH	8	Up	0.630922	0.988473	-1.45663	3.28116	[-4.737789, 1.824539]	-12.51634;-11.258628;-10.574265;-1.620642;-1.292608;-0.678793;0.512399;1.000581
SARS	8	Down	0.631774	0.988473	-10.008	2.81436	[-12.822324, -7.193605]	-12.812263;-11.663331;-11.447269;-10.043682;-9.972247;-7.866813;0.347514;1.509909
TUBGCP2	8	Down	0.631824	0.988473	-4.69531	10.061	[-14.756289, 5.365661]	-12.750959;-12.451084;-11.728875;-7.128796;-2.261832;-0.72541;1.843194;3.589849
AP1G1	8	Up	0.632283	0.988473	-2.21264	1.77477	[-3.987408, -0.437872]	-4.321238;-3.656782;-3.162627;-2.915007;-1.510273;-1.411527;-0.466742;2.015291
SRSF9	7	Up	0.632313	0.988473	-1.3488	1.16734	[-2.516139, -0.18146]	-2.483866;-2.13616;-1.706791;-1.3488;-1.074414;-0.158751;1.726226
VASN	8	Down	0.633415	0.988473	-1.97655	3.14611	[-5.122659, 1.169561]	-12.684955;-11.871837;-3.744795;-2.98195;-0.971149;0.019037;0.271909;0.318069
SMYD5	8	Down	0.633973	0.988473	-3.78739	6.18839	[-9.975783, 2.401001]	-12.311567;-8.492251;-7.743543;-7.156695;-0.418088;0.344308;0.428936;0.757642
ATP6V0D2	8	Down	0.633993	0.988473	-1.63415	2.64934	[-4.283495, 1.015187]	-12.376913;-4.891957;-3.748662;-2.643464;-0.624843;-0.268596;-0.174749;1.041456
ITPKB	8	Up	0.635277	0.988473	-3.80697	8.70647	[-12.513438, 4.899503]	-11.839007;-11.403616;-10.988628;-3.820587;-3.793347;0.348182;0.75624;5.272838
CCNY	8	Down	0.63546	0.988473	-1.886	3.68153	[-5.56753, 1.79553]	-13.693183;-13.023459;-2.467461;-2.064032;-1.707968;0.040084;1.154233;2.984078
PAK2	8	Down	0.636584	0.988473	-1.39376	1.4187	[-2.812454, 0.02494]	-12.584639;-4.545497;-3.702195;-1.60316;-1.184353;-0.737796;-0.55148;-0.322238
RNASE1	8	Up	0.636739	0.988473	-0.748592	1.26923	[-2.017817, 0.520633]	-8.337211;-3.10779;-1.641282;-0.91415;-0.583034;-0.082897;0.070879;4.383567
TBRG4	8	Down	0.63798	0.988473	-2.56534	3.29404	[-5.85938, 0.728692]	-13.060516;-10.972515;-4.611292;-3.386446;-1.744243;-0.881948;-0.167698;1.301137
UNC93B1	8	Down	0.638006	0.988473	-1.63302	2.21616	[-3.849176, 0.583142]	-13.031418;-12.60762;-2.638303;-2.549179;-0.716854;-0.568523;0.292048;1.042349
[truncated: 549 more rows]
