# Supplementary material for: Enzyme Activity-Based Genome-wide Screening for Modifiers of Lysosomal Glucocerebrosidase Uncovers Candidate Risk Factors for Parkinson’s Disease
Source: ACS Cent Sci. 2025 Sep 3;11(10):1933–45. doi: 10.1021/acscentsci.5c00240 (PMC12550621; doi:10.1021/acscentsci.5c00240)
Supplement: Supplementary file 3 [file oc5c00240_si_003.zip › Table_S2.xlsx]

## Sheet: Hits_list
Guide_id	SYMBOL	Sequence	ENTREZID	GENENAME	Length	logFC	logCPM	F	PValue	FDR
AP3B1_3;size=1;	AP3B1	ACATGCTAACTCGATATGCT	8546	adaptor related protein complex 3 subunit beta 1	20	3.82419	7.63068	9.25117	0.00756942	0.0234082
AP3B1_5;size=1;	AP3B1	GCTGAAAAGTGCTTATGGAC	8546	adaptor related protein complex 3 subunit beta 1	20	2.58726	6.42466	7.81603	0.0136682	0.0379763
AP3B1_6;size=1;	AP3B1	GAGCATATCGAGTTAGCATG	8546	adaptor related protein complex 3 subunit beta 1	20	2.5166	7.00571	3.67154	0.0728506	0.147629
AP3B1;size=1;	AP3B1	GATGCTATGAAGCGGATTGT	8546	adaptor related protein complex 3 subunit beta 1	20	1.97549	6.2213	1.23632	0.28213	0.437195
AP3D1_5;size=1;	AP3D1	GCAGGACAACATAGCGGTGA	8943	adaptor related protein complex 3 subunit delta 1	20	3.72865	7.46455	4.67019	0.0457194	0.10135
AP3D1;size=1;	AP3D1	CATAGCGGTGAAGGCGAACG	8943	adaptor related protein complex 3 subunit delta 1	20	2.7836	5.86556	1.82375	0.195112	0.328361
AP3D1_4;size=1;	AP3D1	AGCCCCAGCCAGTACGACAC	8943	adaptor related protein complex 3 subunit delta 1	20	2.35511	6.06651	2.32213	0.146493	0.260654
AP3D1_2;size=1;	AP3D1	GCTTCCCAGAGCTTTCACGA	8943	adaptor related protein complex 3 subunit delta 1	20	1.97257	5.46678	1.45376	0.244942	0.392669
ATP6AP1;size=1;	ATP6AP1	GGCGACGGCTCGAGTGCGGA	537	ATPase H+ transporting accessory protein 1	20	3.68694	6.05892	4.96266	0.0401438	0.0911694
ATP6AP1_7;size=1;	ATP6AP1	GGTAGAGAGCTGCAAGTCGC	537	ATPase H+ transporting accessory protein 1	20	3.45405	5.34528	2.24339	0.153084	0.270212
ATP6AP1_5;size=1;	ATP6AP1	GCGACGGCTCGAGTGCGGAT	537	ATPase H+ transporting accessory protein 1	20	3.23469	6.08543	2.14266	0.162056	0.283373
ATP6AP1_3;size=1;	ATP6AP1	GCTGACTGCATACCAGTCGA	537	ATPase H+ transporting accessory protein 1	20	3.11088	6.92087	12.1933	0.00279974	0.0104528
ATP6V0B;size=1;	ATP6V0B	CCCTTCATGTGGTCCAACCT	533	ATPase H+ transporting V0 subunit b	20	5.35305	7.37193	8.96927	0.00935188	0.027777
ATP6V0B_4;size=1;	ATP6V0B	TCCACCAATGATGGAGGAGC	533	ATPase H+ transporting V0 subunit b	20	3.92955	5.95961	6.48253	0.0212211	0.0541111
ATP6V0B_2;size=1;	ATP6V0B	AGATAGCTAGGCCAATGCCC	533	ATPase H+ transporting V0 subunit b	20	3.79156	5.37924	4.07193	0.0601761	0.126684
ATP6V0B_5;size=1;	ATP6V0B	GGCTGCCCCAACCACAGACA	533	ATPase H+ transporting V0 subunit b	20	2.75344	5.09535	2.8366	0.11097	0.208279
ATP6V0C_4;size=1;	ATP6V0C	ATGGACTTCATGATCTGCTC	527	ATPase H+ transporting V0 subunit c	20	7.08582	8.09105	7.44118	0.0159448	0.0431104
ATP6V0C_3;size=1;	ATP6V0C	TGATGCCAGCCATGACCACT	527	ATPase H+ transporting V0 subunit c	20	3.96684	5.87557	4.16141	0.0600195	0.126488
ATP6V0C_8;size=1;	ATP6V0C	TGCCACCACCAGGCCGTAGA	527	ATPase H+ transporting V0 subunit c	20	3.68059	6.03561	5.29497	0.0367025	0.0847537
ATP6V0C_2;size=1;	ATP6V0C	CATCGCCATCTACGGCCTGG	527	ATPase H+ transporting V0 subunit c	20	3.59615	6.50411	4.34464	0.0530116	0.11427
ATP6V0D1_2;size=1;	ATP6V0D1	CAGCCGTAGTCCCGCCCAGT	9114	ATPase H+ transporting V0 subunit d1	20	5.60069	8.66449	9.12925	0.00789783	0.0242281
ATP6V0D1_3;size=1;	ATP6V0D1	CATCCGCAACACCCTCTACA	9114	ATPase H+ transporting V0 subunit d1	20	5.50412	9.32401	8.98731	0.00830075	0.0251801
ATP6V0D1;size=1;	ATP6V0D1	AGTTCTGCACCCTACTGGGC	9114	ATPase H+ transporting V0 subunit d1	20	4.38216	7.31171	6.9357	0.0177404	0.0469572
ATP6V0D1_7;size=1;	ATP6V0D1	ATACTCTCTACAGGCCTACC	9114	ATPase H+ transporting V0 subunit d1	20	3.99507	6.6985	7.29815	0.0154213	0.0419788
ATP6V1A_8;size=1;	ATP6V1A	ACAGGTCGAACTTGACGTAC	523	ATPase H+ transporting V1 subunit A	20	4.16975	7.19948	4.44597	0.0506059	0.110102
ATP6V1A_4;size=1;	ATP6V1A	TGACTGCTGATATCCGACAA	523	ATPase H+ transporting V1 subunit A	20	3.56362	6.30125	3.44587	0.0813691	0.16163
ATP6V1A_3;size=1;	ATP6V1A	GGTTTACCAGTGCGAAGTAC	523	ATPase H+ transporting V1 subunit A	20	3.05672	4.67393	2.37088	0.142586	0.255681
ATP6V1A;size=1;	ATP6V1A	TCTCTCCAACCAATTCGCTG	523	ATPase H+ transporting V1 subunit A	20	2.55957	5.5587	3.7186	0.0712088	0.145113
ATP6V1B2_4;size=1;	ATP6V1B2	GTCCATTTGACCTTACCGGA	526	ATPase H+ transporting V1 subunit B2	20	4.57104	6.14129	18.4589	0.000658848	0.00343313
ATP6V1B2_7;size=1;	ATP6V1B2	TGGACAATTTCAGCATACCT	526	ATPase H+ transporting V1 subunit B2	20	3.39457	5.52358	4.42057	0.0511967	0.111161
ATP6V1B2_8;size=1;	ATP6V1B2	CTGGCATTTCGGCCATCGAT	526	ATPase H+ transporting V1 subunit B2	20	3.26969	4.9054	3.77771	0.0716226	0.145723
ATP6V1B2_2;size=2;	ATP6V1B2	GAGCTACCCGTGCCCACCGG	526	ATPase H+ transporting V1 subunit B2	20	2.108	5.22341	0.875931	0.362824	0.525078
ATP6V1C1_6;size=1;	ATP6V1C1	CTTATATAACAAGGTTCCAG	528	ATPase H+ transporting V1 subunit C1	20	7.518	11.0519	32.8025	2.48518e-05	0.00023817
ATP6V1C1_3;size=1;	ATP6V1C1	TTATATAACAAGGTTCCAGT	528	ATPase H+ transporting V1 subunit C1	20	5.95767	8.44723	11.7709	0.00330603	0.0119786
ATP6V1C1_4;size=1;	ATP6V1C1	ACTGCTTAATCCAGTCGTTG	528	ATPase H+ transporting V1 subunit C1	20	5.6041	9.14553	22.3311	0.000196332	0.00128849
ATP6V1C1_7;size=1;	ATP6V1C1	GATATTTGGCCATGTCCCAC	528	ATPase H+ transporting V1 subunit C1	20	3.95833	5.58893	12.9858	0.00265634	0.0100456
ATP6V1D;size=1;	ATP6V1D	ATCATGAAGGCTCGTTTAAA	51382	ATPase H+ transporting V1 subunit D	20	5.35374	9.58792	10.0847	0.00569734	0.0185605
ATP6V1D_6;size=1;	ATP6V1D	CGTTTAAAGGGAGCACAGAC	51382	ATPase H+ transporting V1 subunit D	20	4.37723	7.30427	12.0319	0.00304904	0.011207
ATP6V1D_5;size=1;	ATP6V1D	TCCTTTACTTACATTCGCGA	51382	ATPase H+ transporting V1 subunit D	20	4.11514	6.21605	5.34133	0.0340516	0.0796001
ATP6V1D_2;size=1;	ATP6V1D	GATCCTAAAGAAGATAATAG	51382	ATPase H+ transporting V1 subunit D	20	3.40156	7.03155	4.59622	0.0472684	0.10409
ATP6V1E1_2;size=1;	ATP6V1E1	CTGCAACGAACAATCATTCG	529	ATPase H+ transporting V1 subunit E1	20	4.77032	8.08523	6.50343	0.0210444	0.0537867
ATP6V1E1_5;size=1;	ATP6V1E1	CCTGCAACGAACAATCATTC	529	ATPase H+ transporting V1 subunit E1	20	3.17892	6.05279	3.5654	0.0767195	0.154031
ATP6V1E1_7;size=1;	ATP6V1E1	ACAAGATTTCCCTCTGGTAA	529	ATPase H+ transporting V1 subunit E1	20	2.25331	5.73412	1.56729	0.228069	0.371544
ATP6V1E1_6;size=1;	ATP6V1E1	AGTTCTTTACCTTTACCAGA	529	ATPase H+ transporting V1 subunit E1	20	1.82446	5.30986	1.82616	0.194831	0.327981
ATP6V1F;size=1;	ATP6V1F	CATCGCAGTGATCGGAGACG	9296	ATPase H+ transporting V1 subunit F	20	4.39213	6.97713	4.39834	0.0517205	0.1121
ATP6V1F_3;size=1;	ATP6V1F	CCGCCATCCCAATTTCCTGG	9296	ATPase H+ transporting V1 subunit F	20	2.98141	5.58206	4.18345	0.0571177	0.121356
ATP6V1F_2;size=1;	ATP6V1F	CCACCACCAGGAAATTGGGA	9296	ATPase H+ transporting V1 subunit F	20	2.91557	5.88871	3.7104	0.0714919	0.145515
ATP6V1F_6;size=1;	ATP6V1F	TTGTATCCTTCTCCACCACC	9296	ATPase H+ transporting V1 subunit F	20	2.38676	6.10595	5.85854	0.0272371	0.0661654
ATP6V1G1_4;size=1;	ATP6V1G1	GCGGGCCTCGGACACCTTCT	9550	ATPase H+ transporting V1 subunit G1	20	7.03579	8.10525	5.20814	0.036064	0.0837319
ATP6V1G1_7;size=1;	ATP6V1G1	GCAGGCCAAAGAAGAAGCTC	9550	ATPase H+ transporting V1 subunit G1	20	6.19998	6.35405	12.5265	0.00262159	0.00994101
ATP6V1G1_3;size=1;	ATP6V1G1	GGCAGCCGAGAAGGTGTCCG	9550	ATPase H+ transporting V1 subunit G1	20	4.72233	5.87857	3.15653	0.0940744	0.181944
ATP6V1G1_8;size=1;	ATP6V1G1	TGAAAACAGGAAAGAACCGG	9550	ATPase H+ transporting V1 subunit G1	20	4.69843	6.41412	7.09434	0.0166797	0.0446933
ATP6V1H_6;size=1;	ATP6V1H	AATTGGTACTTACTGAAGAT	51606	ATPase H+ transporting V1 subunit H	20	6.10707	9.66948	19.677	0.000363846	0.00214931
ATP6V1H_4;size=1;	ATP6V1H	AATGGATATCCGAGGTGCTG	51606	ATPase H+ transporting V1 subunit H	20	5.29087	8.60479	10.3578	0.00520271	0.0172807
ATP6V1H_2;size=1;	ATP6V1H	TTCGTGCAAACAAAGTCAAC	51606	ATPase H+ transporting V1 subunit H	20	4.2342	7.94865	5.65976	0.0297425	0.0711534
ATP6V1H;size=1;	ATP6V1H	CGTTCAGTATATACTAACTA	51606	ATPase H+ transporting V1 subunit H	20	2.97105	7.26476	9.10292	0.00781065	0.0240099
BCAS2;size=1;	BCAS2	TTCAAAGGCAGAATAATCCG	10286	BCAS2 pre-mRNA processing factor	20	7.86486	10.2279	7.46822	0.0144537	0.0397618
BCAS2_6;size=1;	BCAS2	CTTCAAAGGCAGAATAATCC	10286	BCAS2 pre-mRNA processing factor	20	5.26338	9.29504	7.29761	0.0154245	0.0419788
BCAS2_5;size=1;	BCAS2	TATGATTGAACACGCACAGA	10286	BCAS2 pre-mRNA processing factor	20	2.28018	6.17914	4.46828	0.0500934	0.109205
BCAS2_2;size=1;	BCAS2	TCAGGTAGTTCTTAGTAGGT	10286	BCAS2 pre-mRNA processing factor	20	1.74674	5.8271	1.005	0.330588	0.491995
BLOC1S1_6;size=1;	BLOC1S1	GCCTGTCTGCTTGGCAAATT	2647	biogenesis of lysosomal organelles complex 1 subunit 1	20	4.8215	8.26234	6.22694	0.0235259	0.0589576
BLOC1S1_2;size=1;	BLOC1S1	CCATGAGGTGAAGACCCTAC	2647	biogenesis of lysosomal organelles complex 1 subunit 1	20	3.97387	8.17073	7.07563	0.0168009	0.0449276
BLOC1S1;size=1;	BLOC1S1	AGGCCAGTGGATCGGAATGG	2647	biogenesis of lysosomal organelles complex 1 subunit 1	20	3.80086	7.84139	4.79248	0.0432855	0.0970153
BLOC1S1_3;size=1;	BLOC1S1	CCTGTAGGGTCTTCACCTCA	2647	biogenesis of lysosomal organelles complex 1 subunit 1	20	3.51196	7.4239	11.7094	0.00326314	0.0118519
C18orf8_6;size=1;	C18orf8	GGGAAAGTTTGCCCTGAACG	NA	NA	20	10.1494	13.3997	31.9071	3.2391e-05	0.000294025
C18orf8_5;size=1;	C18orf8	CAGGTTGTCCACCACGTTCA	NA	NA	20	9.76302	13.2916	32.5458	2.89892e-05	0.000270115
C18orf8_2;size=2;	C18orf8	TTCCGAAAGAGACATCGCAA	NA	NA	20	9.27803	13.2409	78.5039	8.99014e-08	2.36458e-05
C18orf8_4;size=1;	C18orf8	GCAAGATCACGGCGCTCTCG	NA	NA	20	9.19148	12.4502	17.7812	0.000616575	0.00325539
CCDC115_2;size=1;	CCDC115	GGAAGCTTCCTCACCTGGCG	84317	coiled-coil domain containing 115	20	4.27163	7.23715	5.77187	0.0283772	0.0684485
CCDC115_7;size=1;	CCDC115	CATGTGGGAAGCATACTGCA	84317	coiled-coil domain containing 115	20	4.05806	7.61845	7.82104	0.0126586	0.0356432
CCDC115_3;size=1;	CCDC115	ATGTGGGAAGCATACTGCAG	84317	coiled-coil domain containing 115	20	3.80637	5.96769	6.70592	0.0209558	0.053606
CCDC115_6;size=1;	CCDC115	CTGGCGTGGAGGCAGACCTG	84317	coiled-coil domain containing 115	20	3.37797	5.16998	2.57927	0.12725	0.233285
CCZ1B_4;size=1;	CCZ1B	GCAGTGCTACAGCATGTACA	221960	CCZ1 homolog B, vacuolar protein trafficking and biogenesis associated	20	11.4759	14.1441	65.6577	3.24676e-07	2.56072e-05
CCZ1B_3;size=1;	CCZ1B	GCAGGACAAGGTTTATAGCT	221960	CCZ1 homolog B, vacuolar protein trafficking and biogenesis associated	20	9.48695	10.6924	18.4944	0.000516256	0.0028344
CCZ1B_2;size=1;	CCZ1B	CCTTCGCGCGGCCCGAAGCG	221960	CCZ1 homolog B, vacuolar protein trafficking and biogenesis associated	20	8.62951	9.47551	8.74575	0.00904119	0.0270287
CCZ1B;size=1;	CCZ1B	CCGCATACCTGTCCTTCGCG	221960	CCZ1 homolog B, vacuolar protein trafficking and biogenesis associated	20	5.62245	7.68613	10.1479	0.00557827	0.0182591
GBA;size=1;	GBA	GACGGATGGAGCTGAGTATG	2629	glucosylceramidase beta	20	12.9331	16.9798	142.578	1.11179e-09	1.33015e-05
GBA_5;size=1;	GBA	CCCATCCAGGCTAATCACAC	2629	glucosylceramidase beta	20	12.7991	15.9732	58.0204	8.59415e-07	3.13274e-05
GBA_3;size=1;	GBA	CAGGCTAATCACACGGGCAC	2629	glucosylceramidase beta	20	12.7372	16.2474	55.1281	1.19714e-06	3.56539e-05
GBA_6;size=1;	GBA	AAGACCAATGGAGCGGTGAA	2629	glucosylceramidase beta	20	12.2461	16.4955	71.9548	2.05133e-07	2.36458e-05
GNPTAB_4;size=1;	GNPTAB	CGCTACTCACCTCTCCGAAC	79158	N-acetylglucosamine-1-phosphate transferase subunits alpha and beta	20	11.3709	13.2636	23.7685	0.000154886	0.00105572
GNPTAB_3;size=1;	GNPTAB	CTCCGCCTTCCAGTTCGGAG	79158	N-acetylglucosamine-1-phosphate transferase subunits alpha and beta	20	9.694	13.0132	24.248	0.000140001	0.000969312
GNPTAB_7;size=1;	GNPTAB	GAACTGGAAGGCGGAGACGA	79158	N-acetylglucosamine-1-phosphate transferase subunits alpha and beta	20	9.3638	11.6041	42.1046	5.61632e-06	8.22121e-05
GNPTAB_2;size=1;	GNPTAB	ACAAAACATGGTATTGATCT	79158	N-acetylglucosamine-1-phosphate transferase subunits alpha and beta	20	8.95666	12.5959	45.221	3.59985e-06	6.41849e-05
LDLR_5;size=1;	LDLR	GCCTTGCAGGCCTTCGTGTG	3949	low density lipoprotein receptor	20	3.27402	6.38642	9.14887	0.00784391	0.024106
LDLR_8;size=1;	LDLR	CAGCGGCGAATGCATCACCC	3949	low density lipoprotein receptor	20	2.96558	5.72759	1.70198	0.209944	0.348518
LDLR_2;size=1;	LDLR	CCTTGCAGGCCTTCGTGTGG	3949	low density lipoprotein receptor	20	2.39211	6.77906	9.11571	0.0077443	0.0238489
LDLR_7;size=1;	LDLR	CCATGTTGCAGACTTTGTCC	3949	low density lipoprotein receptor	20	2.36319	6.43806	6.13418	0.0243065	0.0605208
MFSD8_5;size=1;	MFSD8	TCATAATAAATACTACATGC	256471	major facilitator superfamily domain containing 8	20	6.51011	10.3796	13.7891	0.00180581	0.00737113
MFSD8;size=1;	MFSD8	ATATAGGTGAAGCTACCATT	256471	major facilitator superfamily domain containing 8	20	4.77438	8.51832	11.8274	0.00323614	0.0117682
MFSD8_7;size=1;	MFSD8	TTCTGATCCTTGCCATACTA	256471	major facilitator superfamily domain containing 8	20	2.99943	7.20013	4.42916	0.0509961	0.11087
MFSD8_8;size=1;	MFSD8	TCCCCAAGGAAATATTGACC	256471	major facilitator superfamily domain containing 8	20	2.66562	6.48783	12.5746	0.00248961	0.0095467
NPC1_8;size=1;	NPC1	AAGGTCTCACTAGGCATCGC	4864	NPC intracellular cholesterol transporter 1	20	7.75859	10.5991	15.1416	0.00123416	0.00547885
NPC1_4;size=1;	NPC1	AGTATCTGTATGTCAAGCGG	4864	NPC intracellular cholesterol transporter 1	20	7.07116	11.2018	14.3545	0.00153669	0.00649646
NPC1;size=1;	NPC1	GTCCAAGCCAAGGATCGTCC	4864	NPC intracellular cholesterol transporter 1	20	6.4048	9.5168	13.4256	0.00200678	0.00802443
NPC1_2;size=1;	NPC1	CCTGCTCCCTGGACGATCCT	4864	NPC intracellular cholesterol transporter 1	20	6.26751	10.3509	18.1822	0.000530019	0.0028955
PSAP_5;size=1;	PSAP	GAAGACGGCGTCCGACTGCG	5660	prosaposin	20	10.9888	14.2567	34.9819	1.92409e-05	0.000195248
PSAP_6;size=1;	PSAP	GTGCTTCACTGCCCCGCAGT	5660	prosaposin	20	10.4441	12.3168	30.1807	4.40615e-05	0.000377764
PSAP;size=1;	PSAP	CCCAGGGCTTACCCGCGCCC	5660	prosaposin	20	10.382	12.2237	29.725	4.78846e-05	0.000402594
PSAP_7;size=1;	PSAP	AGCACTGCCTGCAGACCGTT	5660	prosaposin	20	9.86492	13.7619	37.3975	1.3065e-05	0.00014622
RAB7A_2;size=1;	RAB7A	CAGAAAGTCAGCTCCTATTG	7879	RAB7A, member RAS oncogene family	20	9.94332	13.1712	45.1823	3.85632e-06	6.64951e-05
RAB7A_3;size=1;	RAB7A	AATCAGTACAAAGCCACAAT	7879	RAB7A, member RAS oncogene family	20	9.89674	12.774	32.4951	2.92439e-05	0.00027101
RAB7A;size=1;	RAB7A	AGCTGACTTTCTGACCAAGG	7879	RAB7A, member RAS oncogene family	20	9.80119	12.0346	40.1455	7.59244e-06	0.000101041
RAB7A_7;size=1;	RAB7A	TTATCATCCTGGGAGATTCT	7879	RAB7A, member RAS oncogene family	20	9.74453	11.8484	13.5225	0.00195085	0.00784273
SCARB2_8;size=1;	SCARB2	AAATAGAACTGAGTATACAC	950	scavenger receptor class B member 2	20	12.7103	15.8818	119.763	4.15334e-09	2.1826e-05
SCARB2;size=1;	SCARB2	CCGATGCTGCTTCTACACGG	950	scavenger receptor class B member 2	20	12.4008	16.441	75.0022	1.5463e-07	2.36458e-05
SCARB2_7;size=1;	SCARB2	TGTGTTAAGGAATGGTACTG	950	scavenger receptor class B member 2	20	12.3934	16.4355	115.42	5.47292e-09	2.1826e-05
SCARB2_5;size=1;	SCARB2	GATGCTGCTTCTACACGGCG	950	scavenger receptor class B member 2	20	12.3934	16.0327	85.9196	5.83546e-08	2.36458e-05
SPNS1_5;size=1;	SPNS1	CTACATGGACCGCTTCACCG	83985	sphingolipid transporter 1 (putative)	20	8.86431	12.4115	17.9918	0.000584836	0.00312365
SPNS1_6;size=1;	SPNS1	TGTTTGGCTACCTGGGTGAC	83985	sphingolipid transporter 1 (putative)	20	8.79072	11.752	20.8904	0.000292155	0.00179617
SPNS1_8;size=1;	SPNS1	CAGTGTCACCAGGGACCAGA	83985	sphingolipid transporter 1 (putative)	20	8.61768	11.3699	22.9328	0.000185282	0.00122674
SPNS1;size=1;	SPNS1	TCACCCAGGTAGCCAAACAC	83985	sphingolipid transporter 1 (putative)	20	8.57187	10.9798	13.7239	0.00184013	0.00748058
UVRAG_2;size=1;	UVRAG	GATATCCTATAATTCATAAG	7405	UV radiation resistance associated	20	4.00257	7.34469	10.947	0.00429239	0.0147739
UVRAG_5;size=1;	UVRAG	TGAATTATAGGATATCTGAG	7405	UV radiation resistance associated	20	3.78479	6.69728	5.93375	0.0265307	0.0647254
UVRAG_4;size=1;	UVRAG	AGGTTTCCACTGTATCCAAA	7405	UV radiation resistance associated	20	2.71167	6.16198	6.54801	0.020673	0.0529958
UVRAG;size=1;	UVRAG	ATGAATTATAGGATATCTGA	7405	UV radiation resistance associated	20	2.4491	7.12833	5.85642	0.027351	0.0664016
VPS11_8;size=1;	VPS11	GCTCAAGGACAGCTCGAAGC	55823	VPS11 core subunit of CORVET and HOPS complexes	20	8.56424	10.1518	16.6887	0.00104211	0.00483437
VPS11_5;size=1;	VPS11	TACAGCAAGGGCAACCACGA	55823	VPS11 core subunit of CORVET and HOPS complexes	20	7.71506	11.402	38.1963	1.01641e-05	0.000122214
VPS11;size=1;	VPS11	ACAGCAAGGGCAACCACGAT	55823	VPS11 core subunit of CORVET and HOPS complexes	20	7.38728	11.2848	19.8611	0.00037127	0.00218489
VPS11_4;size=1;	VPS11	CAGGGTGGTATGGTCGGCAT	55823	VPS11 core subunit of CORVET and HOPS complexes	20	7.13961	9.40753	16.0135	0.000974709	0.00459654
VPS16_7;size=1;	VPS16	CAAACTCCGCCGGATGCCAG	64601	VPS16 core subunit of CORVET and HOPS complexes	20	6.17088	8.26656	16.2657	0.000911569	0.0043729
VPS16_6;size=1;	VPS16	GGCACTGAGGGTGAAGCGGT	64601	VPS16 core subunit of CORVET and HOPS complexes	20	6.1682	8.42861	9.06724	0.00807105	0.0246206
VPS16;size=1;	VPS16	GTGGCTGCTGCACCCTATGG	64601	VPS16 core subunit of CORVET and HOPS complexes	20	4.56682	6.58085	13.4222	0.00242613	0.00935122
VPS16_2;size=1;	VPS16	TGGGTGACCTCAAACTCCGC	64601	VPS16 core subunit of CORVET and HOPS complexes	20	4.44742	6.68166	7.90336	0.0122772	0.0347245
VPS18_7;size=1;	VPS18	TGGGCAAGGATACACTGCTC	57617	VPS18 core subunit of CORVET and HOPS complexes	20	7.92022	9.93128	24.7911	0.000116246	0.000835296
VPS18_3;size=1;	VPS18	AGACTGGTAATGCGCTCGGA	57617	VPS18 core subunit of CORVET and HOPS complexes	20	7.65955	9.85417	18.0765	0.000572589	0.00306645
VPS18_4;size=1;	VPS18	TGTCCCCACAGCATTGACTT	57617	VPS18 core subunit of CORVET and HOPS complexes	20	7.01902	9.11952	27.5205	6.61374e-05	0.000520913
VPS18_5;size=1;	VPS18	CTCCTCTTCCTTACCCGAGT	57617	VPS18 core subunit of CORVET and HOPS complexes	20	7.00536	8.59662	11.0987	0.00408811	0.0142392
VPS33A_4;size=1;	VPS33A	GTAGCCTGTTGTGCGAACAG	65082	VPS33A core subunit of CORVET and HOPS complexes	20	8.08822	9.90399	18.5168	0.000513414	0.00282385
VPS33A;size=1;	VPS33A	CCTAAACGTGTTGCGCGAGG	65082	VPS33A core subunit of CORVET and HOPS complexes	20	7.81449	10.8392	18.3079	0.000540583	0.00293445
VPS33A_3;size=1;	VPS33A	TCGCACAACAGGCTACGGCG	65082	VPS33A core subunit of CORVET and HOPS complexes	20	7.05234	10.0453	12.7982	0.00241588	0.00931774
VPS33A_7;size=1;	VPS33A	ATAGTGAATACTGTGCAATC	65082	VPS33A core subunit of CORVET and HOPS complexes	20	6.90026	10.5489	13.9938	0.00170269	0.00704633
VPS35_7;size=1;	VPS35	TGGTGTGCAACATCCCTTGA	55737	VPS35 retromer complex component	20	5.76377	9.18874	8.75356	0.00901613	0.0269672
VPS35;size=1;	VPS35	TGATGAACTGCACTACTTGG	55737	VPS35 retromer complex component	20	5.61058	9.55792	15.9867	0.000933834	0.00445292
VPS35_8;size=1;	VPS35	GATGAATGAAGCGGCCCACA	55737	VPS35 retromer complex component	20	5.59912	8.86219	23.3973	0.000155146	0.00105644
VPS35_3;size=1;	VPS35	TCAGCACAGGCCCGAAGAAA	55737	VPS35 retromer complex component	20	5.36138	8.40888	12.7512	0.00245012	0.00943154
VPS39_2;size=1;	VPS39	ACAAATCACTACGGTTTCAA	23339	VPS39 subunit of HOPS complex	20	7.38668	11.1749	14.2149	0.00159869	0.00670877
VPS39_4;size=1;	VPS39	GTTCGGATCTCAACATATCG	23339	VPS39 subunit of HOPS complex	20	7.25176	10.7448	15.7305	0.00105149	0.00486466
VPS39;size=1;	VPS39	TCTTCTCTATAGGATTCGGA	23339	VPS39 subunit of HOPS complex	20	6.97019	9.22362	40.6883	6.92983e-06	9.52767e-05
VPS39_5;size=1;	VPS39	GCTGACCAGAATCTTAAACT	23339	VPS39 subunit of HOPS complex	20	6.91224	9.96556	14.9908	0.00128648	0.00565033
VPS41_8;size=1;	VPS41	AGTGCTATCTTACCTTGTCA	27072	VPS41 subunit of HOPS complex	20	5.73205	9.66728	12.3773	0.00274298	0.0103068
VPS41_7;size=1;	VPS41	TTGGCATTGGGCACACATTA	27072	VPS41 subunit of HOPS complex	20	5.38895	9.26431	17.5316	0.000621079	0.00327339
VPS41_4;size=1;	VPS41	CTGCATGACAGTCCATGACA	27072	VPS41 subunit of HOPS complex	20	5.17057	9.20981	9.47564	0.0070044	0.0219603
VPS41;size=1;	VPS41	TGCAAGCAGTTTGTGACCGG	27072	VPS41 subunit of HOPS complex	20	5.15855	8.81548	9.26625	0.00752986	0.0233145
GLA;size=1;	GLA	AGGAACCCAGAACTACATCT	2717	galactosidase alpha	20	-0.798903	6.06047	0.354507	0.559657	0.709444
GLA_6;size=1;	GLA	ATTGGCAAGGACGCCTACCA	2717	galactosidase alpha	20	-1.3934	5.54639	0.821935	0.377673	0.539686
GLA_3;size=1;	GLA	CAATATCTGATACCTGATGC	2717	galactosidase alpha	20	-2.8752	6.06303	3.75502	0.0699682	0.143045
GLA_7;size=1;	GLA	AAGAGCCAGATTCCTGCATC	2717	galactosidase alpha	20	-3.02262	5.53804	3.71848	0.0712129	0.145113

## Sheet: NTCs
	SYMBOL	Sequence	ENTREZID	GENENAME	Length	logFC	logCPM	F	PValue	FDR
NTC_Avana_405_B;size=1;	NTC_Avana_405_B	TAACATGAGTACATAGATA	NA	NA	19	-0.00685108	7.61531	8.63082e-05	0.992696	0.996193
NTC_Avana_577_B;size=1;	NTC_Avana_577_B	CCTGGGTTTTGGTGCATAC	NA	NA	19	-0.00166588	5.93309	1.66273e-06	0.998987	0.999466
NTC_Avana_178_B;size=1;	NTC_Avana_178_B	AACGACGGGCCTAGTCTCA	NA	NA	19	0.00130915	6.71055	2.8566e-06	0.998671	0.999466
NTC_Avana_309_A;size=1;	NTC_Avana_309_A	GAAGTCTTTCTTAGATGGT	NA	NA	19	0.00238264	6.88528	8.71029e-06	0.99768	0.999234
NTC_Avana_929_A;size=1;	NTC_Avana_929_A	GTAGCTAAGTGAGTATGCC	NA	NA	19	0.0426887	6.46186	0.00402114	0.950179	0.975097
NTC_Avana_112_B;size=1;	NTC_Avana_112_B	TCAAAGTGTCTGACTTATT	NA	NA	19	0.0486336	7.37978	0.00381595	0.951465	0.975489
NTC_Avana_809_A;size=1;	NTC_Avana_809_A	AGTTCTAATCGTTCCTTGA	NA	NA	19	0.0509167	6.89503	0.00185752	0.96614	0.982315
NTC_Avana_661_B;size=1;	NTC_Avana_661_B	GGCGGTCAGGTCGCTCCGA	NA	NA	19	0.0919177	5.52249	0.00376622	0.951803	0.97553
NTC_Avana_761_A;size=1;	NTC_Avana_761_A	AAACAAAAAGGAAATAGTT	NA	NA	19	0.0920599	6.95725	0.01822	0.894215	0.94234
NTC_Avana_774_A;size=1;	NTC_Avana_774_A	AATGCTGCACACGCCGAAT	NA	NA	19	0.106979	7.7331	0.0157054	0.901742	0.94753
NTC_Avana_752_A;size=1;	NTC_Avana_752_A	TTGCGAGTTACTATTGGTT	NA	NA	19	0.117304	6.91883	0.0336089	0.856714	0.919753
NTC_Avana_657_B;size=1;	NTC_Avana_657_B	CCCGATAATAGCTACTGGT	NA	NA	19	0.120564	7.31397	0.00897593	0.925662	0.961505
