# Supplementary material for: Enzyme Activity-Based Genome-wide Screening for Modifiers of Lysosomal Glucocerebrosidase Uncovers Candidate Risk Factors for Parkinson’s Disease
Source: ACS Cent Sci. 2025 Sep 3;11(10):1933–45. doi: 10.1021/acscentsci.5c00240 (PMC12550621; doi:10.1021/acscentsci.5c00240)
Supplement: Supplementary file 3 [file oc5c00240_si_003.zip › Table_S3.xlsx]

## Sheet: Combined
Gene	replicate_1	replicate_2	Average GCase activity
AP3B1	49.3954	51.5589	50.4771
AP3B1_3	3.40622	29.0528	16.2295
AP3B1_5	25.5404	56.0879	40.8141
AP3B1_6	50.3876	117.4	83.8939
AP3D1	81.5928	15.7721	48.6824
AP3D1_2	38.3416	127.374	82.858
AP3D1_4	102.315	35.8245	69.0697
AP3D1_5	39.876	88.5398	64.2079
ATP6AP1	2.84029	4.8857	3.86299
ATP6AP1_3	0.351871	65.63	32.9909
ATP6AP1_5	5.70815	37.3376	21.5229
ATP6AP1_7	47.1586	4.60961	25.8841
ATP6V0B	38.1617	9.93797	24.0498
ATP6V0B_2	16.0845	21.9112	18.9979
ATP6V0B_4	77.9554	105.409	91.6822
ATP6V0B_5	0	0	0
ATP6V0C_2	11.8639	23.5902	17.7271
ATP6V0C_3	0.0453145	30.666	15.3557
ATP6V0C_4	67.657	102.454	85.0556
ATP6V0C_8	12.4195	2.03436	7.22695
ATP6V0D1	78.3018	46.7757	62.5387
ATP6V0D1_2	32.2745	47.6459	39.9602
ATP6V0D1_3	52.0763	6.54008	29.3082
ATP6V0D1_7	48.039	35.6942	41.8666
ATP6V1A	6.48949	6.30976	6.39962
ATP6V1A_3	8.74324	12.2151	10.4792
ATP6V1A_4	50.3829	10.6962	30.5396
ATP6V1A_8	54.2626	39.4001	46.8313
ATP6V1B2_2	93.4169	142.602	118.01
ATP6V1B2_4	55.2766	56.6449	55.9608
ATP6V1B2_7	8.89737	33.0731	20.9852
ATP6V1B2_8	28.9137	46.332	37.6228
ATP6V1C1_3	2.49859	19.9259	11.2123
ATP6V1C1_4	38.0863	11.885	24.9857
ATP6V1C1_6	47.3905	34.6095	41
ATP6V1C1_7	56.5049	115.796	86.1506
ATP6V1D	1.61723	3.51767	2.56745
ATP6V1D_2	4.06996	62.4973	33.2836
ATP6V1D_5	2.24878	36.4164	19.3326
ATP6V1D_6	21.9985	34.5771	28.2878
ATP6V1E1_2	31.8107	25.9585	28.8846
ATP6V1E1_5	7.2583	18.8733	13.0658
ATP6V1E1_6	48.161	16.9827	32.5719
ATP6V1E1_7	5.64454	29.3691	17.5068
ATP6V1F	6.6532	16.518	11.5856
ATP6V1F_2	2.05662	199.847	100.952
ATP6V1F_3	15.5278	17.9882	16.758
ATP6V1F_6	3.71334	103.069	53.3912
ATP6V1G1_3	0	0	0
ATP6V1G1_4	85.5363	166.086	125.811
ATP6V1G1_7	0.224943	38.2704	19.2477
ATP6V1G1_8	50.3688	23.1389	36.7538
ATP6V1H	25.0134	154.635	89.8243
ATP6V1H_2	115.007	61.9204	88.4635
ATP6V1H_4	5.19705	122.568	63.8827
ATP6V1H_6	102.298	62.5917	82.4449
BCAS2	58.3601	96.8911	77.6256
BCAS2_2	4.14582	114.568	59.3569
BCAS2_5	19.9963	72.9104	46.4533
BCAS2_6	0	0	0
BLOC1S1	1.22178	23.656	12.4389
BLOC1S1_2	1.0583	43.5481	22.3032
BLOC1S1_3	67.4834	62.0172	64.7503
BLOC1S1_6	106.625	66.8395	86.7322
C18orf8_2	35.7039	53.1979	44.4509
C18orf8_4	15.8617	41.7399	28.8008
C18orf8_5	60.8765	44.5544	52.7154
C18orf8_6	0.99342	92.389	46.6912
CCDC115_2	89.9574	67.7217	78.8396
CCDC115_3	63.1644	109.367	86.2655
CCDC115_6	16.8576	28.0595	22.4586
CCDC115_7	1.37337	4.45608	2.91472
CCZ1B	75.7481	75.1863	75.4672
CCZ1B_2	38.0561	253.205	145.631
CCZ1B_3	49.3048	185.13	117.218
CCZ1B_4	53.3049	66.9159	60.1104
CDC123	49.1765	55.1676	52.172
CDC123_2	0.844887	237.602	119.224
CDC123_5	29.4028	34.7546	32.0787
CDC123_8	67.7572	55.4057	61.5815
GBA	15.2993	23.0621	19.1807
GBA_3	3.38989	13.6252	8.50754
GBA_5	0.621441	49.3696	24.9955
GBA_6	7.8141	17.3224	12.5682
GLA_1	87.4376	43.6052	65.5214
GLA_2	146.363	92.3132	119.338
GLA_3	58.1218	165.581	111.851
GLA_4	159.07	75.163	117.117
GNPTAB_2	70.7152	51.0273	60.8713
GNPTAB_3	5.61618	71.6595	38.6378
GNPTAB_4	0.458465	3.18563	1.82205
GNPTAB_7	34.81	51.9083	43.3592
LDLR_2	91.7712	60.783	76.2771
LDLR_5	104.639	89.0031	96.821
LDLR_7	20.3317	125.65	72.9908
LDLR_8	7.56095	33.5835	20.5722
MED13_4	1.53594	37.5465	19.5412
MED13_5	9.29688	0.745202	5.02104
MED13_6	87.4151	23.058	55.2365
MED13_8	102.182	74.2828	88.2326
MFSD8	62.6437	112.421	87.5323
MFSD8_5	24.8273	91.499	58.1631
MFSD8_7	145.424	84.4739	114.949
MFSD8_8	46.4678	130.918	88.6929
NPC1	11.811	45.8097	28.8104
NPC1_2	16.2759	144.371	80.3235
NPC1_4	30.5365	74.2131	52.3748
NPC1_8	70.0935	265.208	167.651
POU3F4_1	107.921	88.8154	98.3682
POU3F4_2	55.715	11.6067	33.6609
POU3F4_3	130.046	69.6116	99.8291
POU3F4_4	132.155	83.8248	107.99
POU4F3_1	115.693	84.3978	100.045
POU4F3_2	4.37067	104.516	54.4431
POU4F3_3	6.24011	35.8656	21.0529
POU4F3_4	45.6646	91.6958	68.6802
PSAP	2.43391	75.7747	39.1043
PSAP_5	5.29163	192.853	99.0724
PSAP_6	22.2094	92.8175	57.5134
PSAP_7	7.33526	160.753	84.0441
PSMA1	36.3746	28.7557	32.5652
PSMA1_2	88.7061	19.8179	54.262
PSMA1_3	46.3877	106.455	76.4213
PSMA1_8	#VALUE!	229.619	#VALUE!
RAB7A	0.346532	5.63184	2.98919
RAB7A_2	3.22664	3.42279	3.32471
RAB7A_3	94.7284	148.267	121.498
RAB7A_7	11.1369	98.2764	54.7067
RPL13A_4	0	0	0
RPL13A_5	50.6774	63.0367	56.8571
RPL13A_7	18.4735	72.9601	45.7168
RPL13A_8	9.47473	23.6321	16.5534
SCARB2	13.701	18.7335	16.2172
SCARB2_5	0.227023	24.6639	12.4455
SCARB2_7	2.54532	28.1559	15.3506
SCARB2_8	30.5372	32.0277	31.2824
SPNS1	0	100.558	50.2789
SPNS1_5	9.44768	104.805	57.1263
SPNS1_6	64.4938	176.726	120.61
SPNS1_8	87.5737	48.8185	68.1961
UVRAG	40.4368	20.5293	30.483
UVRAG_2	41.5858	72.2813	56.9336
UVRAG_4	114.567	99.0559	106.811
UVRAG_5	71.0938	25.5761	48.335
VPS11	53.9197	167.686	110.803
VPS11_4	89.5413	159.22	124.381
VPS11_5	95.3513	197.12	146.236
VPS11_8	8.0554	34.2977	21.1766
VPS16	12.3828	4.57632	8.47958
VPS16_2	35.1367	61.4567	48.2967
VPS16_6	22.109	19.2046	20.6568
VPS16_7	98.5574	114.568	106.563
VPS18_3	0.794886	15.6402	8.21753
VPS18_4	3.05237	1.60828	2.33033
VPS18_5	4.13837	2.77111	3.45474
VPS18_7	14.7283	55.432	35.0801
VPS33A	19.6575	7.94196	13.7998
VPS33A_3	15.1099	15.7309	15.4204
VPS33A_4	5.26387	40.4217	22.8428
VPS33A_7	65.5157	18.2676	41.8916
VPS35	6.40036	2.35038	4.37537
VPS35_3	143.101	74.7067	108.904
VPS35_7	7.39342	44.4405	25.917
VPS35_8	22.591	48.2764	35.4337
VPS39	27.2607	78.3564	52.8086
VPS39_2	28.3742	9.59723	18.9857
VPS39_4	70.4206	107.399	88.9096
VPS39_5	12.9471	52.3386	32.6429
VPS41	0.129518	5.1368	2.63316
VPS41_4	27.4234	45.5002	36.4618
VPS41_7	95.0128	102.104	98.5584
VPS41_8	62.1163	163.908	113.012
