# Supplementary material for: Enzyme Activity-Based Genome-wide Screening for Modifiers of Lysosomal Glucocerebrosidase Uncovers Candidate Risk Factors for Parkinson’s Disease
Source: ACS Cent Sci. 2025 Sep 3;11(10):1933–45. doi: 10.1021/acscentsci.5c00240 (PMC12550621; doi:10.1021/acscentsci.5c00240)
Supplement: Supplementary file 3 [file oc5c00240_si_003.zip › Table_S4.xlsx]

## Sheet: guide_level
guide_id	ENTREZID	GENENAME	Sequence	Length	logFC	logCPM	F	PValue	FDR
950_2;size=1;	950	scavenger receptor class B member 2	GGCCACCAGCAGCGTGACGC	20	-10.9189	12.4379	486.629	1.00926e-13	7.33996e-09
23339_4;size=1;	23339	VPS39 subunit of HOPS complex	GTTCGGATCTCAACATATCG	20	-11.1601	9.58839	381.282	7.10472e-13	1.72354e-08
2629_2;size=1;	2629	glucosylceramidase beta	CCCGTGTGATTAGCCTGGAT	20	-11.1391	12.2616	381.249	7.10972e-13	1.72354e-08
282991_2;size=1;	282991	biogenesis of lysosomal organelles complex 1 subunit 2	CAGTTCCCCAGTCAGGTAAG	20	-6.99989	8.16165	328.44	2.32246e-12	4.22257e-08
2665_4;size=1;	2665	GDP dissociation inhibitor 2	CCATTAGCCATAAGGAACTT	20	-8.24327	9.06966	315.644	3.17981e-12	4.6251e-08
950_3;size=1;	950	scavenger receptor class B member 2	GCCTCACCTTCTCGATACTC	20	-11.3668	12.8089	308.254	3.83377e-12	4.64692e-08
2665_3;size=1;	2665	GDP dissociation inhibitor 2	AGGATCACCACCCGAGTCAA	20	-7.45984	8.17115	299.998	4.7489e-12	4.93384e-08
115557;size=1;	115557	Rho guanine nucleotide exchange factor 25	TTGGAGCCAGCTCTAGCCAC	20	14.0975	4.47875	375.994	8.11418e-12	7.3764e-08
2629;size=1;	2629	glucosylceramidase beta	GACGGATGGAGCTGAGTATG	20	-11.9429	12.1718	264.955	1.25989e-11	1.01808e-07
2629_4;size=1;	2629	glucosylceramidase beta	TCCATTGGTCTTGAGCCAAG	20	-8.4064	9.81981	252.364	1.84346e-11	1.34068e-07
5660_3;size=1;	5660	prosaposin	GCTTGTTCCAAACGGTCTGC	20	-8.35566	8.62356	245.611	2.55473e-11	1.68905e-07
4864_2;size=1;	4864	NPC intracellular cholesterol transporter 1	CCTGCTCCCTGGACGATCCT	20	-7.9639	9.35359	233.329	3.39563e-11	2.05792e-07
124997_3;size=1;	124997	WD repeat domain 81	GCCCTGACACGATGTCGCCC	20	-5.02637	7.98046	223.272	4.7795e-11	2.6738e-07
23339;size=1;	23339	VPS39 subunit of HOPS complex	TCTTCTCTATAGGATTCGGA	20	-7.01665	8.37304	216.594	6.31488e-11	3.06171e-07
85465;size=1;	85465	selenoprotein I	AACTTCGTAGCCTACACTCT	20	-5.50612	6.58138	216.37	6.0945e-11	3.06171e-07
950_4;size=1;	950	scavenger receptor class B member 2	TGTAGACCAGAGTATCGAGA	20	-10.7606	11.9459	214.124	7.09293e-11	3.224e-07
29919;size=1;	29919	regulator of MON1-CCZ1	ATAGGGCTGGATCGATCGAG	20	-9.36086	8.73964	210.185	9.19318e-11	3.89543e-07
124997_2;size=1;	124997	WD repeat domain 81	TCCTGGGCGACATCGTGTCA	20	-5.41891	7.05942	203.884	9.64136e-11	3.89543e-07
5660_4;size=1;	5660	prosaposin	ACGTCTTTGCATATGTCGCA	20	-5.57582	7.73728	199.924	1.12121e-10	4.29164e-07
29062;size=1;	29062	WD repeat domain 91	GTAGCTCCAATAATCCCGAA	20	-6.05588	6.89713	201.09	1.18508e-10	4.30929e-07
4864_4;size=1;	4864	NPC intracellular cholesterol transporter 1	AGTATCTGTATGTCAAGCGG	20	-7.7295	8.38125	190.852	1.91378e-10	6.35218e-07
4864_3;size=1;	4864	NPC intracellular cholesterol transporter 1	AAAGCTATATTGCTATCGAT	20	-7.05799	7.9578	190.75	1.92157e-10	6.35218e-07
29062_3;size=1;	29062	WD repeat domain 91	AGACAAGATAAAATCGAAAC	20	-5.83837	8.03371	184.403	2.08967e-10	6.60754e-07
79957_4;size=1;	79957	progestin and adipoQ receptor family member 6	GAGGCAGTGCTGGCTGATAT	20	13.7233	4.00421	225.808	2.82319e-10	7.89689e-07
51324;size=1;	51324	SPG21 abhydrolase domain containing, maspardin	CATCTGCAGTTCCACTGACA	20	-8.30005	9.37369	181.971	2.7436e-10	7.89689e-07
5862_3;size=1;	5862	RAB2A, member RAS oncogene family	CTTCTAACCAGGTTGTCAAG	20	-4.50119	5.07753	177.553	2.78123e-10	7.89689e-07
54834_3;size=1;	54834	ganglioside induced differentiation associated protein 2	AAGGATTCAATCTAGCTGCC	20	-5.29492	7.08749	175.277	3.16274e-10	8.34452e-07
23557;size=1;	23557	SNAP associated protein	ACTCTCACGTACACGCCGTC	20	-4.77971	6.94652	174.222	3.2127e-10	8.34452e-07
55333_4;size=1;	55333	synaptojanin 2 binding protein	GAAGAGATCAATCTTACCAG	20	11.6189	4.06457	170.718	3.74935e-10	9.40259e-07
23503;size=1;	23503	zinc finger FYVE-type containing 26	GGGGCAACGCAGAGTCCGCA	20	-3.74998	7.25842	167.871	4.25989e-10	1.03268e-06
29919_4;size=1;	29919	regulator of MON1-CCZ1	GCAAGATCACGGCGCTCTCG	20	-8.03873	8.54895	170.207	4.53667e-10	1.0643e-06
950;size=1;	950	scavenger receptor class B member 2	CCGATGCTGCTTCTACACGG	20	-12.3158	12.6763	165.962	5.48219e-10	1.24593e-06
55909_3;size=1;	55909	bridging integrator 3	GGGCCGTCACCATGTTCAGA	20	13.5391	3.79403	200.298	6.41817e-10	1.34624e-06
51646;size=1;	51646	yippee like 5	AGCTCACATCTCGAACCATG	20	13.1394	3.7807	199.198	6.664e-10	1.34624e-06
83985_3;size=1;	83985	sphingolipid transporter 1 (putative)	GGGCATTGCCTTCTGGTCCC	20	-4.58193	5.94826	158.271	6.65102e-10	1.34624e-06
6845_2;size=1;	6845	vesicle associated membrane protein 7	AAGAGGTTCCAGACTACTTA	20	-4.32602	6.59017	158.865	6.46551e-10	1.34624e-06
57617_3;size=1;	57617	VPS18 core subunit of CORVET and HOPS complexes	AGACTGGTAATGCGCTCGGA	20	-5.68075	6.05989	160.433	7.06329e-10	1.38834e-06
219438;size=1;	219438	olfactory receptor family 5 subfamily D member 18	TGTAGATGGCCAGAAAAACC	20	13.3612	3.72188	195.84	7.48334e-10	1.43219e-06
51050_3;size=1;	51050	peptidase inhibitor 15	AAATCTTGCAAAATCGGCAG	20	13.2599	3.56158	194.206	7.92282e-10	1.47742e-06
29062_2;size=1;	29062	WD repeat domain 91	GCGTCGGCTCTTCAGCCGCT	20	-4.85656	6.41662	150.268	1.05763e-09	1.92294e-06
2647_3;size=1;	2647	biogenesis of lysosomal organelles complex 1 subunit 1	CCTGTAGGGTCTTCACCTCA	20	-7.00723	8.06883	147.038	1.35095e-09	2.39632e-06
158427_4;size=1;	158427	thiosulfate sulfurtransferase like domain containing 2	GGAGCCAAGCAGACACGTCA	20	13.4471	3.85852	172.579	1.76517e-09	2.8875e-06
64881_2;size=1;	64881	protocadherin 20	CTGCCGATGAGCACCCCCGC	20	13.379	3.96522	172.649	1.76033e-09	2.8875e-06
4283;size=1;	4283	C-X-C motif chemokine ligand 9	GCGACCCTTTCTCACTACTG	20	13.067	3.75289	172.27	1.78667e-09	2.8875e-06
4807_4;size=1;	4807	nescient helix-loop-helix 1	CAACTCAGACACCATGGAGC	20	12.7059	3.61471	173.971	1.67184e-09	2.8875e-06
7410_3;size=1;	7410	vav guanine nucleotide exchange factor 2	CAGGGAGAGCCTCGACACCG	20	13.2607	3.42341	169.354	2.00496e-09	3.16984e-06
84342;size=1;	84342	component of oligomeric golgi complex 8	GGTCCCGGAACAGCGACGCC	20	13.7106	3.80355	168.53	2.07199e-09	3.20612e-06
79158_3;size=1;	79158	N-acetylglucosamine-1-phosphate transferase subunits alpha and beta	CTCCGCCTTCCAGTTCGGAG	20	-4.8323	7.44066	136.163	2.2268e-09	3.37388e-06
64780;size=1;	64780	microtubule associated monooxygenase, calponin and LIM domain containing 1	CCTTCACCATCCACGACCTG	20	10.7936	3.65935	133.343	2.39927e-09	3.56101e-06
2629_3;size=1;	2629	glucosylceramidase beta	CAGGCTAATCACACGGGCAC	20	-11.9247	11.9169	134.77	2.56901e-09	3.73668e-06
7879_4;size=1;	7879	RAB7A, member RAS oncogene family	TGAATTTCTTATTCACATAC	20	-6.90703	7.23517	134.179	2.65325e-09	3.78354e-06
57554_3;size=1;	57554	leucine rich repeat containing 7	GTGCCATGCCGATGTTTCCG	20	13.3607	3.57687	155.369	3.57958e-09	5.00632e-06
65082;size=1;	65082	VPS33A core subunit of CORVET and HOPS complexes	CCTAAACGTGTTGCGCGAGG	20	-9.28943	8.22469	128.23	3.69856e-09	5.07513e-06
320_3;size=1;	320	amyloid beta precursor protein binding family A member 1	CAAAAACGTGCGCATGATGC	20	13.0582	3.54363	151.887	4.1663e-09	5.61108e-06
196993;size=1;	196993	cancer/testis antigen 62	AGGCAGAGGGCTGATCAGTG	20	13.5024	3.66113	151.043	4.32462e-09	5.7184e-06
55323_2;size=1;	55323	La ribonucleoprotein 6, translational regulator	GCGAGGAGGAGCCGAGCCGC	20	13.9097	4.26603	153.64	4.57792e-09	5.94525e-06
23339_2;size=1;	23339	VPS39 subunit of HOPS complex	ACAAATCACTACGGTTTCAA	20	-9.4913	9.02314	123.723	4.80157e-09	6.1263e-06
1339;size=1;	1339	cytochrome c oxidase subunit 6A2	GCGTCTGCTGACCTTCGTGC	20	13.2942	3.51705	147.219	5.13252e-09	6.43565e-06
7879_3;size=1;	7879	RAB7A, member RAS oncogene family	AATCAGTACAAAGCCACAAT	20	-8.79923	8.78856	121.629	5.43607e-09	6.70074e-06
8367_4;size=1;	8367	H4 clustered histone 5	CCCCGCGACGAGCAAGGCGC	20	13.5359	3.47218	145.343	5.59093e-09	6.77676e-06
5660;size=1;	5660	prosaposin	CCCAGGGCTTACCCGCGCCC	20	-7.89025	10.3168	119.566	6.15497e-09	7.33813e-06
165679_4;size=1;	165679	serine palmitoyltransferase small subunit B	ATTAACCTCCTAGCTACCGC	20	-4.07817	5.27645	116.315	6.5653e-09	7.70109e-06
54734_4;size=1;	54734	RAB39A, member RAS oncogene family	AGTCCCCGATCACGATGAGG	20	4.68616	3.97262	115.347	6.97898e-09	8.0564e-06
51552_4;size=1;	51552	RAB14, member RAS oncogene family	GTTACACGGAGCTACTACAG	20	-3.92298	5.22432	114.926	7.16783e-09	8.14512e-06
29956_2;size=1;	29956	ceramide synthase 2	TCGGTCTTCTAGATCGGCCC	20	-2.65753	5.8754	114.041	7.58374e-09	8.48515e-06
158787_4;size=1;	158787	RIB43A domain with coiled-coils 1	AGGTGGGAGACCGAAAGCGT	20	13.9622	4.20474	139.795	8.52275e-09	9.3913e-06
55207_4;size=1;	55207	ADP ribosylation factor like GTPase 8B	CACCTTCGTCAATGTCATCG	20	-6.10287	7.87899	112.603	9.49523e-09	1.03067e-05
387712_4;size=1;	387712	enolase 4	TCCAGCCTGCCGACGTCTAC	20	12.9653	3.3447	133.786	9.69355e-09	1.03673e-05
760_2;size=1;	760	carbonic anhydrase 2	TGTGCAGCAACCTGATGGAC	20	12.418	3.64946	133.029	1.00641e-08	1.06075e-05
400793_3;size=1;	400793	chromosome 1 open reading frame 226	AGCCAGCACCTCAAGAACCT	20	12.534	3.38133	132.154	1.05128e-08	1.07683e-05
353274;size=1;	353274	zinc finger protein 445	TGTGCCTTGGAGAGAACGTC	20	12.0839	3.44312	132.28	1.04469e-08	1.07683e-05
56606;size=1;	56606	solute carrier family 2 member 9	GGAGCCGAAGGCGCCCGCGA	20	12.8527	3.37616	129.865	1.17986e-08	1.15147e-05
5191_3;size=1;	5191	peroxisomal biogenesis factor 7	AGAACTCGGCGGCGTAGCCG	20	12.5598	3.34274	129.24	1.21805e-08	1.15147e-05
91012_2;size=1;	91012	ceramide synthase 5	CCAATTATGCCAAGTATCAG	20	12.2884	3.39415	129.691	1.19038e-08	1.15147e-05
6769_2;size=1;	6769	SH3 and cysteine rich domain	CCCTGGCGGGTGTGGACGTC	20	10.9266	3.53171	107.547	1.16133e-08	1.15147e-05
29919_2;size=1;	29919	regulator of MON1-CCZ1	TTCCGAAAGAGACATCGCAA	20	-9.90398	9.70298	108.754	1.21914e-08	1.15147e-05
55823_4;size=1;	55823	VPS11 core subunit of CORVET and HOPS complexes	CAGGGTGGTATGGTCGGCAT	20	-7.51699	6.39891	109.488	1.16174e-08	1.15147e-05
9559_2;size=1;	9559	VPS26, retromer complex component A	AAGCCATATGAATCTTACAT	20	13.0622	3.40553	128.686	1.25306e-08	1.16834e-05
84063_4;size=1;	84063	kirre like nephrin family adhesion molecule 2	CTCCAGGGTGGTCCCGGTAC	20	12.6282	3.73384	128.42	1.27026e-08	1.16938e-05
79893;size=1;	79893	gametogenetin binding protein 2	AGGAGGAGTTCCCCTTCGAG	20	13.4316	3.34242	127.177	1.35433e-08	1.23119e-05
83985_2;size=1;	83985	sphingolipid transporter 1 (putative)	TCGGAAGTATCTCATGTGCG	20	-3.89886	6.92173	105.722	1.38014e-08	1.23916e-05
5641_2;size=1;	5641	legumain	TAGGAACGGCACCAATGCCC	20	12.1386	3.4788	125.015	1.51607e-08	1.3446e-05
2119;size=1;	2119	ETS variant transcription factor 5	CACCTCCAACCAAGATCAAA	20	13.1899	3.47818	124.638	1.54649e-08	1.35506e-05
58513_3;size=1;	58513	epidermal growth factor receptor pathway substrate 15 like 1	GGAGACGCCTTCGCTCAGGT	20	13.1906	3.56292	123.159	1.6726e-08	1.42493e-05
51324_3;size=1;	51324	SPG21 abhydrolase domain containing, maspardin	ATATGGTCGCTCTATGACGC	20	-8.53482	8.03085	104.202	1.65529e-08	1.42493e-05
118987_4;size=1;	118987	PDZ domain containing 8	TCAAGACCATCCGGCTCGTG	20	-3.76307	6.86352	102.6	1.685e-08	1.42493e-05
54505_3;size=1;	54505	DExH-box helicase 29	TTCCAGAGCCAAATCTGCCG	20	-4.69539	6.35239	103.546	1.73143e-08	1.44736e-05
84134_2;size=1;	84134	translocase of outer mitochondrial membrane 40 like	TCTTGCCACCCAGACGCAGC	20	12.4768	3.02577	121.704	1.80829e-08	1.49443e-05
124997_4;size=1;	124997	WD repeat domain 81	GAGAGCCCACCGCTGAGCGC	20	-6.12325	6.89257	101.942	1.935e-08	1.58118e-05
79158_2;size=1;	79158	N-acetylglucosamine-1-phosphate transferase subunits alpha and beta	ACAAAACATGGTATTGATCT	20	-4.23521	6.02927	100.243	2.18053e-08	1.74265e-05
23503_3;size=1;	23503	zinc finger FYVE-type containing 26	ACTGGTGGACCTCATTCGAA	20	-4.18401	6.43987	100.269	2.17647e-08	1.74265e-05
338436_4;size=1;	338436	B cell acute lymphoblastic leukemia expressed	ACACATATGCCGTCACCTCT	20	9.22248	3.15168	98.1775	2.23852e-08	1.76955e-05
100509620;size=1;	100509620	putative aquaporin-7-like protein 3	GGTCACCATGGGAGTCCACG	20	12.6841	3.28528	117.273	2.30508e-08	1.80257e-05
140803_2;size=1;	140803	transient receptor potential cation channel subfamily M member 6	AAGTCTGCCAGAATTTAATC	20	-4.88359	5.04967	99.1722	2.35303e-08	1.8205e-05
10565_4;size=1;	10565	ADP ribosylation factor guanine nucleotide exchange factor 1	ACTGTTCCAGAAATGTATCG	20	13.3992	3.41322	116.619	2.39085e-08	1.83028e-05
118813;size=1;	118813	zinc finger FYVE-type containing 27	ACAGTGGCACTTACCTCCGT	20	-3.50154	6.51416	96.6357	2.52065e-08	1.90955e-05
89874_3;size=1;	89874	solute carrier family 25 member 21	CCTGATGCACCCCCTAGATG	20	12.5635	3.71677	114.806	2.64802e-08	1.97449e-05
55207_2;size=1;	55207	ADP ribosylation factor like GTPase 8B	AGATGGAGCTGACGCTCGTG	20	-6.29881	5.83031	97.4655	2.66067e-08	1.97449e-05
10655_2;size=1;	10655	doublesex and mab-3 related transcription factor 2	GATCTCCCAGTCCCCGGCCG	20	12.7809	3.02472	113.653	2.82812e-08	2.07755e-05
91603_4;size=1;	91603	zinc finger protein 830	CTGTGGCAGACTCACGTCCT	20	12.9229	3.02826	112.967	2.94183e-08	2.13947e-05
81282_4;size=1;	81282	olfactory receptor family 51 subfamily G member 2	TAGCACAGAGGACTCGAGGA	20	12.3982	3.25765	112.788	2.97225e-08	2.1402e-05
1611;size=1;	1611	death associated protein	GGGTGACAAAGATTTCCCCC	20	13.1657	3.58187	111.774	3.15208e-08	2.24743e-05
8924;size=1;	8924	HECT and RLD domain containing E3 ubiquitin protein ligase 2	TGGGATAAAAGGCCGAGCGG	20	12.3196	3.06865	110.804	3.33564e-08	2.35522e-05
3479_3;size=1;	3479	insulin like growth factor 1	GCTGGACCGGAGACGCTCTG	20	12.6953	3.62554	109.695	3.56076e-08	2.49e-05
387712_2;size=1;	387712	enolase 4	GGGAGAACGACGTTCCGCGC	20	13.6543	3.71876	111.205	3.65023e-08	2.52825e-05
3420;size=1;	3420	isocitrate dehydrogenase (NAD(+)) 3 non-catalytic subunit beta	AGGTCTGAGTACCTCGGCCG	20	12.647	3.03152	109.079	3.69315e-08	2.53385e-05
4853;size=1;	4853	notch receptor 2	CCTCCATTGACACAAGGTGA	20	-6.57121	6.1998	92.9009	3.73069e-08	2.53568e-05
84102_3;size=1;	84102	solute carrier family 41 member 2	GCAAACGGCATTTGGCAAGA	20	12.6136	3.13059	108.475	3.82844e-08	2.56159e-05
143941_4;size=1;	143941	tetratricopeptide repeat domain 36	CGCGCGTTCCAGATCCTCCA	20	12.4713	3.66275	108.23	3.88497e-08	2.56159e-05
23263_3;size=1;	23263	MCF.2 cell line derived transforming sequence like	CTTCAGCGAGATTCCGGACA	20	11.0268	3.05626	90.7793	3.90969e-08	2.56159e-05
55243_2;size=1;	55243	kirre like nephrin family adhesion molecule 1	TTGTCTCATAGCGACTCTCG	20	-2.51119	5.6082	90.8922	3.87544e-08	2.56159e-05
168455_4;size=1;	168455	coiled-coil domain containing 71 like	CGTAGACGTCCTTGCTGCGC	20	11.1164	3.42439	90.6064	3.96279e-08	2.57319e-05
5947_4;size=1;	5947	retinol binding protein 1	GCCAGACAAAGAGATCGTGC	20	11.3851	3.56355	90.8306	4.15704e-08	2.66399e-05
4879_4;size=1;	4879	natriuretic peptide B	CCCCGGTTCAGCCTCGGACT	20	10.7596	3.09246	89.9379	4.17588e-08	2.66399e-05
6573;size=1;	6573	solute carrier family 19 member 1	GGTCACGAACGAGATCACGC	20	13.0216	3.37203	106.826	4.22761e-08	2.67354e-05
81858_2;size=1;	81858	SHANK associated RH domain interactor	GCTCTTGGCTGTGCACGCCG	20	13.5876	3.55889	106.812	4.35647e-08	2.68499e-05
390093;size=1;	390093	olfactory receptor family 10 subfamily A member 6 (gene/pseudogene)	TAATAACTGCACTGAAACTC	20	13.5125	3.52663	106.465	4.33514e-08	2.68499e-05
9217_2;size=1;	9217	VAMP associated protein B and C	GGTGGTGACAACATCGGTGA	20	3.83991	5.08469	89.4995	4.32257e-08	2.68499e-05
26502_3;size=1;	26502	nuclear prelamin A recognition factor	TGGATGCATCAGTTACACTG	20	12.7298	2.88325	105.595	4.55638e-08	2.7846e-05
23116_3;size=1;	23116	TOG array regulator of axonemal microtubules 1	TGTGGTAAAACTGGCAGTGT	20	13.4543	3.37563	105	4.72561e-08	2.83413e-05
353355_4;size=1;	353355	zinc finger protein 233	CTAGATGTGATATTACAGTT	20	13.2092	3.40081	105.033	4.71592e-08	2.83413e-05
57048_3;size=1;	57048	phospholipid scramblase 3	AATCGGTATGAACTGCGCTC	20	13.1594	3.10846	104.902	4.75434e-08	2.83413e-05
285636_3;size=1;	285636	chromosome 5 open reading frame 51	AGCGAAGCTGCCGGTGAAGA	20	10.6813	3.56973	87.9042	5.07915e-08	3.00314e-05
64220_3;size=1;	64220	stimulated by retinoic acid 6	GCCACAGAGGACTACTCCTA	20	12.5249	2.93303	103.419	5.21124e-08	3.03194e-05
2665_2;size=1;	2665	GDP dissociation inhibitor 2	CCTCTCCCCATTGACTCGGG	20	-7.82567	8.57429	88.6036	5.19723e-08	3.03194e-05
93650_3;size=1;	93650	acid phosphatase 4	CACGGACTTTGACCGCACGC	20	12.9139	3.17553	102.989	5.35317e-08	3.06547e-05
89846_3;size=1;	89846	FYVE, RhoGEF and PH domain containing 3	AAGAACTTTGACCGAGCCGT	20	4.2595	4.9212	87.6801	5.33278e-08	3.06547e-05
2019_3;size=1;	2019	engrailed homeobox 1	CAGCGATGGAGACAGCGTGC	20	13.035	3.69538	103.472	5.7201e-08	3.25e-05
6136_2;size=1;	6136	ribosomal protein L12	CAAGATCGGCCCCCTGGGTC	20	12.7349	2.97531	101.27	5.96546e-08	3.33726e-05
3588_2;size=1;	3588	interleukin 10 receptor subunit beta	CTCGGTCTTCATGGTCTGCC	20	12.639	3.36651	101.362	5.93067e-08	3.33726e-05
56157;size=1;	56157	testis expressed 13A	CGGGTTCCGGCATAGCAACG	20	13.536	3.47911	101.069	6.10896e-08	3.36577e-05
84798_2;size=1;	84798	chromosome 19 open reading frame 48	CAGGCCACCAGGCTCATGCT	20	10.6163	3.9299	86.5588	6.1149e-08	3.36577e-05
80208_2;size=1;	80208	SPG11 vesicle trafficking associated, spatacsin	TGGTCTCCACTACTGTCTAC	20	-3.35087	5.94353	85.2839	6.15525e-08	3.36577e-05
222696_3;size=1;	222696	zinc finger and SCAN domain containing 23	AAGAGGAGGAACATTCCTGT	20	13.1678	3.55057	100.999	6.24291e-08	3.38822e-05
84957_3;size=1;	84957	RELT TNF receptor	CAAAGGCTGCAACGGGCATG	20	13.0615	3.05112	99.2099	6.80682e-08	3.61338e-05
23001;size=1;	23001	WD repeat and FYVE domain containing 3	AACACAAGTCTCACGACTAA	20	-2.92543	5.50784	84.0319	6.73297e-08	3.61338e-05
128637_3;size=1;	128637	TBC1 domain family member 20	AAGTGTTGCTGGACGTCCGG	20	-2.20899	5.72411	83.9742	6.76542e-08	3.61338e-05
80243;size=1;	80243	phosphatidylinositol-3,4,5-trisphosphate dependent Rac exchange factor 2	TCGTGGCCGGATCAACACGG	20	10.3295	3.52524	83.8752	6.89114e-08	3.63163e-05
8672_4;size=1;	8672	eukaryotic translation initiation factor 4 gamma 3	TGTGCACCAGGACGAATGGA	20	10.5664	2.98866	83.6574	6.94664e-08	3.63454e-05
391191;size=1;	391191	olfactory receptor family 2 subfamily AK member 2	CTGTCAGAGCAACTGTAAAG	20	12.8266	3.34301	98.768	7.00445e-08	3.63861e-05
2647;size=1;	2647	biogenesis of lysosomal organelles complex 1 subunit 1	AGGCCAGTGGATCGGAATGG	20	-8.02505	7.68846	84.5051	7.22366e-08	3.72587e-05
128637_4;size=1;	128637	TBC1 domain family member 20	AGTCCTTGCTCATCTGCCGT	20	-2.92698	4.73431	83.0995	7.27917e-08	3.72806e-05
401944_3;size=1;	401944	low density lipoprotein receptor class A domain containing 2	GTGGCTCCGGACACCGACTG	20	12.6887	3.54839	98.0202	7.40763e-08	3.74596e-05
23303_4;size=1;	23303	kinesin family member 13B	AGCTGAGATAACCAGACCGA	20	12.5425	3.10736	97.8892	7.41713e-08	3.74596e-05
1326;size=2;	1326	mitogen-activated protein kinase kinase kinase 8	TGGTTGTCATCAGTCAGATA	20	12.938	2.67923	97.384	7.66685e-08	3.8248e-05
114879_4;size=1;	114879	oxysterol binding protein like 5	CTTCATCCCTGGGCAGCGAC	20	12.3574	3.15766	97.3611	7.67841e-08	3.8248e-05
9538_4;size=1;	9538	EI24 autophagy associated transmembrane protein	TACATGGAGATGTTTGGTCG	20	13.0149	3.51214	120.892	8.12126e-08	4.01787e-05
23452_2;size=1;	23452	angiopoietin like 2	GACCGTCATCCAGAGACGCC	20	12.5883	2.83905	96.2049	8.28782e-08	4.04663e-05
51324_2;size=1;	51324	SPG21 abhydrolase domain containing, maspardin	GAGGACACCTGATACTTCGG	20	-7.95633	9.17428	82.8385	8.29067e-08	4.04663e-05
26048_2;size=1;	26048	zinc finger protein 500	GGGTCCTCCGTCTCCACGGA	20	12.2954	3.03504	96.0104	8.39564e-08	4.05389e-05
10325;size=1;	10325	Ras related GTP binding B	GGACAACATCTTCCGAAATG	20	11.3007	3.63386	82.6572	8.41704e-08	4.05389e-05
9135_2;size=1;	9135	rabaptin, RAB GTPase binding effector protein 1	GGAGCAGGAGCGAACACAGT	20	12.6716	2.84831	95.2416	8.83776e-08	4.22852e-05
55744;size=1;	55744	cytochrome c oxidase assembly factor 1 homolog	AGCAGGCGGTCAATGCCTCT	20	12.8507	3.18794	95.0236	8.96789e-08	4.26274e-05
8727;size=1;	8727	catenin alpha like 1	GGAGCAGACGCTACTCCCGC	20	-3.44757	6.13795	81.4113	9.05649e-08	4.2769e-05
23473_4;size=1;	23473	calpain 7	GAACCAGAATACAATCCATG	20	13.3492	3.65927	96.4744	9.28048e-08	4.35122e-05
51667_3;size=1;	51667	negative regulator of ubiquitin like proteins 1	GGCTCACAATGTGAAAGCGA	20	13.2858	2.98011	94.4299	9.33352e-08	4.35122e-05
8799;size=1;	8799	peroxisomal biogenesis factor 11 beta	ACAGAAACAGATTCGACAAC	20	13.2123	3.67723	96.0028	9.5718e-08	4.42125e-05
64121_2;size=1;	64121	Ras related GTP binding C	CCTCGCCGGCAGTTACGGCG	20	-3.8458	7.13018	81.0888	9.60533e-08	4.42125e-05
139189_3;size=1;	139189	diacylglycerol kinase kappa	CGCCCAGAACGCCAATGTCG	20	12.6041	4.0417	95.7739	9.71688e-08	4.44446e-05
7701_4;size=1;	7701	zinc finger protein 142	GCACAGTCCATCCATCTCCC	20	12.4604	3.37013	93.6435	9.84424e-08	4.47458e-05
197257_3;size=1;	197257	lactate dehydrogenase D	GCAGCACGGGCGCGATGAGT	20	12.7769	2.85423	92.6086	1.05655e-07	4.77257e-05
53916_4;size=1;	53916	RAB4B, member RAS oncogene family	GCTGACGGATGCCCGCACCC	20	13.2798	3.43591	92.7654	1.07027e-07	4.77524e-05
26061_4;size=1;	26061	2-hydroxyacyl-CoA lyase 1	CGCAGAGCGCAGCGAGGAGC	20	9.58534	3.13843	78.6663	1.06577e-07	4.77524e-05
26002_4;size=1;	26002	monooxygenase DBH like 1	GCGTCCGCCGACATCGTCGT	20	12.9466	3.26112	92.267	1.08166e-07	4.79663e-05
79075_4;size=1;	79075	DNA replication and sister chromatid cohesion 1	AAGCCCAGGCAGTGCACCGC	20	12.4236	3.24585	92.1473	1.09062e-07	4.80705e-05
6569_4;size=1;	6569	solute carrier family 34 member 1	TAGTCCTACACAGGATCCCG	20	12.5227	3.00836	91.8375	1.1142e-07	4.81282e-05
10881_2;size=1;	10881	actin like 7A	GTGGCTCTGAACTCGTATGG	20	12.2673	2.9248	91.9914	1.10241e-07	4.81282e-05
55559_2;size=1;	55559	HAUS augmin like complex subunit 7	GACGACTACTCAGAGGACGA	20	11.2728	3.69013	79.3127	1.1184e-07	4.81282e-05
9681_4;size=1;	9681	DEP domain containing 5, GATOR1 subcomplex subunit	GGTGGTGTTTCGTTCTACGT	20	-2.79907	5.23044	78.2129	1.10927e-07	4.81282e-05
84327_3;size=1;	84327	zinc finger BED-type containing 3	AGTGGCCCGACGGATGCCCG	20	11.9174	3.10494	91.3239	1.15459e-07	4.88189e-05
158046_2;size=1;	158046	nucleoredoxin like 2	CTGCGACTTCTATACGGCGC	20	10.9145	3.55879	78.9024	1.14977e-07	4.88189e-05
54657;size=1;	54657	UDP glucuronosyltransferase family 1 member A4	TCCTGTGGCCAGCCGCGGCA	20	10.0845	3.10924	77.8514	1.14538e-07	4.88189e-05
120400_4;size=1;	120400	neurexophilin and PC-esterase domain family member 1	TTGCGGAGTTGTTCCAGTAA	20	14.0529	3.63027	92.7014	1.19291e-07	5.00949e-05
23274_2;size=1;	23274	C-type lectin domain containing 16A	CCTGGCCAAAGGCCGCATCC	20	-2.68772	5.78194	77.3418	1.19854e-07	5.00949e-05
400986;size=1;	400986	ankyrin repeat domain 36C	AGCTGTCTTCTATCGTGATC	20	12.7606	2.8863	90.5356	1.21986e-07	5.05114e-05
440603_3;size=1;	440603	BCL2 like 15	TACACAGCATAGGTTCCGGC	20	12.1689	2.86894	90.5059	1.2224e-07	5.05114e-05
337971_4;size=1;	337971	keratin associated protein 19-4	AGCTTCCGCAGACTGGGTTA	20	12.3646	2.75738	90.3421	1.23652e-07	5.06471e-05
4640;size=1;	4640	myosin IA	TCAGTATGCTCGGGACGCCC	20	12.1547	3.45795	90.3065	1.23961e-07	5.06471e-05
337976_2;size=1;	337976	keratin associated protein 20-2	GGCTATGGAGTCCTGGGCGG	20	12.5173	2.9512	90.1302	1.25505e-07	5.09915e-05
140870_3;size=1;	140870	WAP four-disulfide core domain 6	AATCAAAGTGGAATGCGAAG	20	13.0095	3.58706	91.4408	1.26974e-07	5.13017e-05
342898;size=1;	342898	syncollin	TACTATGAGAACTGCTGCGG	20	12.4846	3.22874	89.7347	1.2905e-07	5.18526e-05
23616;size=1;	23616	SH3 domain binding protein 1	CAGGAACTCAGCGGTCTCCG	20	13.387	3.64783	90.2614	1.40998e-07	5.1973e-05
6624_4;size=1;	6624	fascin actin-bundling protein 1	ATCACACTGAGGGCGTCCAA	20	13.1482	3.18229	88.9105	1.36811e-07	5.1973e-05
117194_2;size=1;	117194	MAS related GPR family member X2	GAGGAAGAGGAAGTCGGCCC	20	12.6587	3.14083	88.5786	1.40084e-07	5.1973e-05
7148_2;size=1;	7148	tenascin XB	CAGCACGCGGACATGTCCGA	20	12.5851	2.88457	88.3674	1.42214e-07	5.1973e-05
10402_4;size=1;	10402	ST3 beta-galactoside alpha-2,3-sialyltransferase 6	CTGGCTTTGATAAACAAGGC	20	12.5531	2.99802	89.2121	1.33911e-07	5.1973e-05
390892_4;size=1;	390892	olfactory receptor family 7 subfamily A member 10	ATTCAGAACACTCATGATCC	20	12.3864	2.83507	89.2591	1.33465e-07	5.1973e-05
10062_4;size=1;	10062	nuclear receptor subfamily 1 group H member 3	GAGCCCCCTTCAGAACCCAC	20	12.3637	3.06267	88.4249	1.4163e-07	5.1973e-05
341019;size=1;	341019	doublecortin domain containing 1	TTACAGCAAAGTAGCCCTGA	20	12.1195	2.94129	88.7272	1.38607e-07	5.1973e-05
132954_4;size=1;	132954	phosducin like 2	AAATGCAGAAGAAGATGTGT	20	11.6624	2.70375	88.5755	1.40115e-07	5.1973e-05
57553_3;size=1;	57553	microtubule associated monooxygenase, calponin and LIM domain containing 3	CAGAGGAGAAAGACCGACCC	20	10.962	2.98322	75.5528	1.40828e-07	5.1973e-05
49856_3;size=1;	49856	WD repeat containing, antisense to TP73	TGTGCGCCATGTACAAGCGA	20	10.8852	2.949	76.39	1.3054e-07	5.1973e-05
51324_4;size=1;	51324	SPG21 abhydrolase domain containing, maspardin	ACCTTCCCTCCAGATTATTG	20	-8.09637	7.89464	76.8607	1.38644e-07	5.1973e-05
79158_4;size=1;	79158	N-acetylglucosamine-1-phosphate transferase subunits alpha and beta	CGCTACTCACCTCTCCGAAC	20	-6.73783	8.25816	76.8621	1.38627e-07	5.1973e-05
2027_2;size=1;	2027	enolase 3	TGTTACCCTTGGCCGTGTGC	20	-4.70421	5.03377	76.7162	1.40435e-07	5.1973e-05
29062_4;size=1;	29062	WD repeat domain 91	CTCCAACATGGACCGCCTGG	20	-3.90853	5.83517	77.048	1.3636e-07	5.1973e-05
23225_2;size=1;	23225	nucleoporin 210	CTCCAGGTAGAGCTCGCGGG	20	-3.51355	4.66054	75.9549	1.35777e-07	5.1973e-05
54849;size=1;	54849	differentially expressed in FDCP 8 homolog	TGGTGCGACTCATCCACCTC	20	-2.90375	5.81037	76.0456	1.34666e-07	5.1973e-05
84162_2;size=1;	84162	KIAA1109	GAAGTATGTTCAAGAACTAC	20	-2.8215	5.74862	75.9197	1.36211e-07	5.1973e-05
9907_4;size=1;	9907	adaptor related protein complex 5 subunit zeta 1	GAGGCGCTGGCAGTACTCGA	20	-4.50446	5.67621	76.4187	1.44207e-07	5.24e-05
1173_2;size=1;	1173	adaptor related protein complex 2 subunit mu 1	TGTTATCCATGCCCGGCAGC	20	-3.95889	4.56745	75.246	1.44823e-07	5.24e-05
3858_4;size=1;	3858	keratin 10	TTGAGTCAGATCAACACCCG	20	12.5515	2.82206	87.8612	1.4747e-07	5.30934e-05
55970_3;size=1;	55970	G protein subunit gamma 12	ATCTCCATGTCAGGTTTCGA	20	-3.91969	5.28366	75.938	1.50542e-07	5.39327e-05
10288_4;size=1;	10288	leukocyte immunoglobulin like receptor B2	ACTGGGTGAAGACCACACAT	20	12.6499	2.91435	87.2202	1.54445e-07	5.47909e-05
64786_4;size=1;	64786	TBC1 domain family member 15	TTCATACCTCCATTGGTATG	20	12.4062	2.95315	87.2378	1.54248e-07	5.47909e-05
5649_3;size=1;	5649	reelin	AGGGCTACAGCAACACACCG	20	12.5252	2.9127	86.9843	1.57106e-07	5.54646e-05
8929;size=1;	8929	paired like homeobox 2B	CCCCGACATCTACACTCGGG	20	12.7649	3.12212	86.9091	1.57965e-07	5.54985e-05
90075;size=1;	90075	zinc finger protein 30	AAGAGCCTGAAGTGACAGTG	20	12.4426	2.76446	86.8261	1.5892e-07	5.55654e-05
1173_4;size=1;	1173	adaptor related protein complex 2 subunit mu 1	GATGTCATCTCGGTAGACTC	20	-3.86566	5.42816	75.273	1.59828e-07	5.56156e-05
546;size=1;	546	ATRX chromatin remodeler	TGGAAGTAACTCTGATATGA	20	11.9592	2.61689	86.4677	1.63117e-07	5.64898e-05
9158_3;size=1;	9158	FGF1 intracellular binding protein	CCGAGTAACCATCGAGCCAG	20	12.468	3.06884	86.3231	1.64847e-07	5.68183e-05
390940_2;size=1;	390940	phospholipase A2 inhibitor and LY6/PLAUR domain containing	CACTGTTGCAGCCGTCGCTC	20	13.0238	2.89264	85.9028	1.69992e-07	5.72355e-05
3268_2;size=1;	3268	ArfGAP with FG repeats 2	CCTGGCCAGCCATCCCGAAG	20	12.8417	3.63709	87.6962	1.68813e-07	5.72355e-05
126767_4;size=1;	126767	arylacetamide deacetylase like 3	GGCATCGTGTACTACCACGG	20	12.0219	3.07773	86.0633	1.68006e-07	5.72355e-05
54850_3;size=1;	54850	F-box and leucine rich repeat protein 12	CATCCGCAGGGAATGGAGCC	20	11.7048	2.68972	85.9206	1.69771e-07	5.72355e-05
85465_2;size=1;	85465	selenoprotein I	TCAGGCACGTGCTTGTGACC	20	-5.023	8.04619	74.7938	1.66919e-07	5.72355e-05
118813_4;size=1;	118813	zinc finger FYVE-type containing 27	CCTGTCATCCAGGTTCTATG	20	-4.12787	7.18176	74.3314	1.74097e-07	5.83474e-05
10385_4;size=1;	10385	butyrophilin subfamily 2 member A2	CCATCCAGGGAGATGCGGTC	20	12.7321	2.65746	85.5041	1.75042e-07	5.83951e-05
2521_3;size=1;	2521	FUS RNA binding protein	CAGGGATATGGCTCGACTGG	20	12.4082	3.06078	85.2671	1.78126e-07	5.86172e-05
27022_3;size=1;	27022	forkhead box D3	CCTCGGCCGTCAGCACCGTC	20	11.9274	3.34387	85.2745	1.78029e-07	5.86172e-05
27076_2;size=1;	27076	LY6/PLAUR domain containing 3	GAAGACAGTGAAGTGCGCGC	20	2.86692	4.68443	73.1016	1.76572e-07	5.86172e-05
10221_4;size=1;	10221	tribbles pseudokinase 1	CACTGGGACCTACTCCGGAA	20	12.4219	2.81227	84.8788	1.83312e-07	6.00521e-05
399;size=1;	399	ras homolog family member H	GAGTTCCATCAAGTGCGTGT	20	11.4545	2.93123	84.7726	1.8476e-07	6.02549e-05
7879_2;size=1;	7879	RAB7A, member RAS oncogene family	CAGAAAGTCAGCTCCTATTG	20	-7.77551	7.80601	73.6042	1.86097e-07	6.042e-05
93432_2;size=1;	93432	maltase-glucoamylase 2 (putative)	CCCAGGTTGGACACGAGCAT	20	12.86	3.40156	84.8496	1.8891e-07	6.06923e-05
50805;size=1;	50805	iroquois homeobox 4	CTACGTGACCTACGGCTCGG	20	12.372	2.71426	84.4685	1.88979e-07	6.06923e-05
63974;size=1;	63974	neuronal differentiation 6	AGGAAGCGAACGCGCGCGAG	20	12.294	3.32546	84.4358	1.89439e-07	6.06923e-05
4671_2;size=1;	4671	NLR family apoptosis inhibitory protein	AGCAGAAAGCCTCTGACGAG	20	12.7817	2.89057	84.2706	1.91784e-07	6.1174e-05
8825;size=1;	8825	lin-7 homolog A, crumbs cell polarity complex component	CCAAGGCCTTCATCAGTCTT	20	13.4512	3.42833	85.1373	1.95938e-07	6.13522e-05
54502_4;size=1;	54502	RNA binding motif protein 47	ATGAGCAGTGACTCGGCCGC	20	13.2908	3.71431	85.1272	2.03113e-07	6.13522e-05
63971_2;size=1;	63971	kinesin family member 13A	AGAAGACTTAAACTGCGTAA	20	13.0536	2.85665	83.5089	2.03029e-07	6.13522e-05
3760_3;size=1;	3760	potassium inwardly rectifying channel subfamily J member 3	GGTTCGTGGACAAGAACGGC	20	12.9135	3.10278	84.007	1.95593e-07	6.13522e-05
1117_4;size=1;	1117	chitinase 3 like 2	TGACTGCGGGCGTATCTGCA	20	12.9031	3.32158	83.4395	2.0415e-07	6.13522e-05
146779_4;size=1;	146779	EF-hand calcium binding domain 3	TTAGATTTGGCTGGCAACCC	20	12.7768	2.58648	83.9332	1.96675e-07	6.13522e-05
402573_4;size=1;	402573	chromosome 7 open reading frame 61	GCTGGCAGATCCCTGCGTGT	20	12.6084	3.52936	84.4702	2.05838e-07	6.13522e-05
9572_2;size=1;	9572	nuclear receptor subfamily 1 group D member 1	TACGGTGTGCACGCCTGCGA	20	12.5438	3.13509	83.5297	2.02711e-07	6.13522e-05
8204;size=1;	8204	nuclear receptor interacting protein 1	AGAAGGATTACTAATGCATC	20	12.4509	3.35455	83.5735	2.02046e-07	6.13522e-05
7529;size=1;	7529	tyrosine 3-monooxygenase/tryptophan 5-monooxygenase activation protein beta	AATGCTGGAGATGACACGCC	20	12.3899	2.90019	83.4151	2.04464e-07	6.13522e-05
57648_2;size=1;	57648	KIAA1522	CTGGATCATCTCCGAGCGGA	20	12.2746	3.02294	83.3259	2.0584e-07	6.13522e-05
3718;size=1;	3718	Janus kinase 3	ATGCAGCCTCTTGTCCACGG	20	12.2697	2.61295	83.6644	2.00672e-07	6.13522e-05
100131211;size=1;	100131211	nuclear envelope integral membrane protein 2	TATACAATTCTGAACAGGCC	20	12.0331	2.9095	83.5209	2.02845e-07	6.13522e-05
57481;size=1;	57481	KIAA1210	GGATGATGCTGAGTCGGCGT	20	11.9412	2.81966	83.7028	2.00097e-07	6.13522e-05
9742_4;size=1;	9742	intraflagellar transport 140	CCGACATCACCGTGCTCCGT	20	10.7237	4.05751	72.8993	1.98623e-07	6.13522e-05
93624_3;size=1;	93624	transcriptional adaptor 2B	AGTCCGGGAAGCACCAACGT	20	8.83877	4.08022	72.688	2.0256e-07	6.13522e-05
23392_3;size=1;	23392	Ecm29 proteasome adaptor and scaffold	GGGCTATCCTCGCCTACCAG	20	12.3368	3.69547	84.8343	2.07506e-07	6.15962e-05
23234;size=1;	23234	DnaJ heat shock protein family (Hsp40) member C9	CCCTGCAGGTACACCCGGAC	20	13.0741	2.9732	83.0443	2.10255e-07	6.19068e-05
130940_3;size=1;	130940	coiled-coil domain containing 148	AGAATTGAAGATTTCAAATC	20	12.4377	2.98462	83.07	2.09847e-07	6.19068e-05
79789;size=1;	79789	calmin	GGACTTCTAACAAAGCCATT	20	12.4534	2.9248	82.7063	2.15696e-07	6.20387e-05
3162_2;size=1;	3162	heme oxygenase 1	ACATACCTTGAAGCCGTCTC	20	12.4331	3.32515	82.7454	2.15058e-07	6.20387e-05
146310_4;size=1;	146310	ring finger protein 151	GAGCACACGAAGTTGCTGTC	20	12.4299	3.2437	82.8964	2.12615e-07	6.20387e-05
2828_4;size=1;	2828	G protein-coupled receptor 4	GGTCCACGCGCGAGTCCACG	20	12.0221	3.29847	82.8553	2.13278e-07	6.20387e-05
8682_2;size=1;	8682	proliferation and apoptosis adaptor protein 15	ACAGCTCAAGTCGGCCTGCA	20	10.4824	2.70349	70.9819	2.15821e-07	6.20387e-05
283643;size=1;	283643	tubulin epsilon and delta complex 1	GGAGCGTGAGAACCAGCGCC	20	10.2641	3.32057	71.1236	2.12914e-07	6.20387e-05
9971_4;size=1;	9971	nuclear receptor subfamily 1 group H member 4	CCCGCATGGGCGCGTCAGCA	20	-3.20273	4.65681	70.9172	2.17164e-07	6.2179e-05
8823_4;size=1;	8823	fibroblast growth factor 16	GGAGATCTTCCCCAACGGCA	20	12.4312	3.16211	82.0099	2.27419e-07	6.45094e-05
439921;size=1;	439921	matrix remodeling associated 7	AGGCAGCGCGGCCAGTAGCT	20	12.3863	2.80548	82.0202	2.27241e-07	6.45094e-05
731220;size=1;	731220	RFX family member 8, lacking RFX DNA binding domain	TTAAAGAGCTGGCACACGTC	20	12.2384	2.34439	81.9785	2.27964e-07	6.45094e-05
78994_3;size=1;	78994	proline rich 14	CCCCATAATGCTCGAGTCAG	20	9.8884	2.71486	70.3546	2.29248e-07	6.46212e-05
23405_4;size=1;	23405	dicer 1, ribonuclease III	ACCATCGTCTGTTTAAACAC	20	13.2799	4.0189	83.3462	2.31563e-07	6.47717e-05
283742_4;size=1;	283742	family with sequence similarity 98 member B	GGTGAAAGATATTCTCTCAA	20	12.9949	3.26029	81.7798	2.31451e-07	6.47717e-05
1473;size=1;	1473	cystatin D	GCCCAATCTAGGACCTTGGC	20	7.31472	2.90234	70.2079	2.32519e-07	6.479e-05
79363_3;size=1;	79363	ciliogenesis and planar polarity effector 2	TGGTGTGGGCAAGACGGCGC	20	12.1863	3.02237	81.6095	2.34488e-07	6.50892e-05
148345;size=1;	148345	chromosome 1 open reading frame 127	AGCCACCAGCTCCCCTCGAA	20	13.1919	3.09508	99.9894	2.39095e-07	6.61156e-05
100128927_2;size=1;	100128927	zinc finger and BTB domain containing 42	GCCCGCGGGCAGTCGCGACA	20	12.7037	3.28729	81.0793	2.44234e-07	6.72809e-05
4025_3;size=1;	4025	lactoperoxidase	CCAACAGGGCTCTGGCGCGC	20	12.7155	2.79547	81.0061	2.45615e-07	6.72922e-05
728780_3;size=1;	728780	ankyrin repeat and death domain containing 1B	GAGCAATCATGTGCGCATCG	20	12.5011	2.65397	80.9792	2.46126e-07	6.72922e-05
285464_4;size=1;	285464	NA	CCTGCTCACACGTGCCAACG	20	3.30195	4.59481	69.4333	2.50695e-07	6.82847e-05
375387;size=1;	375387	negative regulator of reactive oxygen species	CTTGCTCCTGGAAGGCGCCG	20	12.9282	2.67609	80.5418	2.54589e-07	6.90867e-05
85478_4;size=1;	85478	coiled-coil domain containing 65	TGATGCCACAGAGGATCGAA	20	11.9945	2.76874	80.4592	2.56223e-07	6.92717e-05
54868_4;size=1;	54868	transmembrane protein 104	CATCCGGGACAACTACGAGC	20	12.474	2.89922	80.1743	2.61954e-07	7.05588e-05
9147_3;size=1;	9147	nuclear export mediator factor	AAAAGTGTAGCTTTAAAGTC	20	12.8165	2.88296	79.754	2.7068e-07	7.22062e-05
8859_4;size=1;	8859	serine/threonine kinase 19	TCCAAGGGCACGCACGCCCG	20	11.8806	2.8694	79.8206	2.69276e-07	7.22062e-05
28977;size=1;	28977	mitochondrial ribosomal protein L42	TATGCACAGGATCTGGCCGA	20	9.3059	3.13809	68.6372	2.71049e-07	7.22062e-05
55192_4;size=1;	55192	DnaJ heat shock protein family (Hsp40) member C17	GCTTACCCTGGCTGCAGCAT	20	12.7805	3.02584	79.5382	2.75287e-07	7.2863e-05
221409_4;size=1;	221409	spermatogenesis associated serine rich 1	TTTGCCAACACAACACCCTC	20	12.6477	2.58041	79.5275	2.75518e-07	7.2863e-05
26284_4;size=1;	26284	Era like 12S mitochondrial rRNA chaperone 1	CCCGCTCCCTCGCGACATGA	20	13.1154	3.08992	79.4629	2.76915e-07	7.2883e-05
2554_2;size=1;	2554	gamma-aminobutyric acid type A receptor alpha1 subunit	CTCCTTCTGAGCACACTGAC	20	10.4137	2.97076	68.3953	2.77598e-07	7.2883e-05
3052;size=1;	3052	holocytochrome c synthase	AGTACGTGGAGTGTCCCATT	20	12.5598	3.1333	79.306	2.80345e-07	7.30766e-05
79882_2;size=1;	79882	zinc finger CCCH-type containing 14	TCTTCGTCAATGAGATCATC	20	12.0312	3.81526	69.2915	2.79552e-07	7.30766e-05
22885_4;size=1;	22885	actin binding LIM protein family member 3	TGTCTCCACAGCGGTAGCAC	20	12.725	2.96456	79.158	2.83622e-07	7.31726e-05
53336_3;size=1;	53336	CPX chromosome region candidate 1	ATGTCTGTACTACAGTCATT	20	12.3441	2.86017	79.1181	2.84514e-07	7.31726e-05
6530_3;size=1;	6530	solute carrier family 6 member 2	TGTAGTAGAAGCCAACGTAC	20	12.2111	2.8541	79.0322	2.86444e-07	7.31726e-05
2294_3;size=1;	2294	forkhead box F1	AAGGCCAAGAAGACCAACGC	20	12.1941	2.74048	78.9931	2.87326e-07	7.31726e-05
81890;size=1;	81890	queuine tRNA-ribosyltransferase catalytic subunit 1	CATCATGCAGCTGGACGACG	20	12.0372	2.55342	78.9893	2.87414e-07	7.31726e-05
8875_2;size=1;	8875	vanin 2	CATCCATAAAGTGCATCTTC	20	9.81752	2.75684	68.1506	2.84401e-07	7.31726e-05
4864;size=1;	4864	NPC intracellular cholesterol transporter 1	GTCCAAGCCAAGGATCGTCC	20	-6.92605	7.12081	68.993	2.87756e-07	7.31726e-05
55317_3;size=1;	55317	adaptor related protein complex 5 subunit sigma 1	CCTGATGACCCACGGCCGCA	20	-4.55717	5.9315	68.9191	2.89828e-07	7.34427e-05
9953_3;size=1;	9953	heparan sulfate-glucosamine 3-sulfotransferase 3B1	AGCTTCCTCCTCACCGGCGG	20	12.2825	2.59576	78.6548	2.95102e-07	7.45193e-05
6845_3;size=1;	6845	vesicle associated membrane protein 7	ACTTGAGAACTCGCTATTCA	20	-4.53717	6.85527	68.6387	2.97848e-07	7.49526e-05
29982_2;size=1;	29982	nuclear receptor binding factor 2	GAAGCTGACACAGTCAGAGC	20	12.6451	2.90213	78.3919	3.01307e-07	7.55616e-05
23708_4;size=1;	23708	G1 to S phase transition 2	AGGTGGACATGGAATCCCCG	20	12.4642	2.79954	78.1447	3.07279e-07	7.64993e-05
6391_4;size=1;	6391	succinate dehydrogenase complex subunit C	TGTCCACAGATGTGGGACCT	20	12.0237	3.04673	78.107	3.08202e-07	7.64993e-05
5002_3;size=1;	5002	solute carrier family 22 member 18	CATCTTGCTTACCTACGTGC	20	11.6186	2.77666	78.1277	3.07695e-07	7.64993e-05
27314_3;size=1;	27314	RAB30, member RAS oncogene family	CCTGAGTGAATCTTCGGACG	20	12.1159	3.02592	77.9474	3.12142e-07	7.696e-05
51646_2;size=1;	51646	yippee like 5	AGTACAGTGAAGTTCAAGAT	20	10.3179	2.92678	67.191	3.12946e-07	7.696e-05
253832_2;size=1;	253832	zinc finger DHHC-type containing 20	GAGTAACACTTACGAGTCAC	20	-2.85416	6.56975	67.2649	3.13233e-07	7.696e-05
145282;size=1;	145282	mirror-image polydactyly 1	ATTCTGAGAAAAGTATGCAT	20	11.8478	2.6653	77.8346	3.14962e-07	7.71243e-05
388419_4;size=1;	388419	BTB domain containing 17	CTGCAGGCAGCTCTCGCGCA	20	12.7153	2.55773	77.4837	3.23919e-07	7.79072e-05
23099;size=1;	23099	zinc finger and BTB domain containing 43	GCTGGGCAGGTATTCGTGCT	20	12.1779	2.55247	77.6174	3.20473e-07	7.79072e-05
80108_2;size=1;	80108	ZFP2 zinc finger protein	GGAACCTAATAATTGGTTAG	20	12.1678	2.90593	77.5208	3.22958e-07	7.79072e-05
144423_4;size=1;	144423	glycosyltransferase 1 domain containing 1	TTGATAAAGGGCCCATCTAG	20	12.1186	2.76141	77.458	3.24587e-07	7.79072e-05
3683;size=1;	3683	integrin subunit alpha L	CACGTCCAGGTTGTAGCTCG	20	7.93706	3.60525	67.2097	3.2442e-07	7.79072e-05
91056;size=1;	91056	adaptor related protein complex 5 subunit beta 1	TGGCCGCGGGTAGCGATCTG	20	-3.17151	5.5206	67.4132	3.21764e-07	7.79072e-05
10641_2;size=1;	10641	NPR2 like, GATOR1 complex subunit	GGGCATCACACACGAAGCCC	20	-4.35654	6.06995	67.6265	3.2894e-07	7.86925e-05
27072_2;size=1;	27072	VPS41 subunit of HOPS complex	CAACTGGATCTCACGAAATG	20	-5.73116	4.97314	67.5055	3.32894e-07	7.91178e-05
85865;size=1;	85865	GTP binding protein 10	CCAGCCACAAACCGTTTCCG	20	-3.34985	7.22653	67.5302	3.32083e-07	7.91178e-05
10130;size=1;	10130	protein disulfide isomerase family A member 6	TATACTCACCCCGTATCGGG	20	12.4302	3.16261	77.0636	3.35026e-07	7.93653e-05
55346_3;size=1;	55346	t-complex 11 like 1	GGCCTCGAAGATGCTGTGGA	20	12.4643	3.05137	76.8319	3.41339e-07	8.0598e-05
157567_3;size=1;	157567	ankyrin repeat domain 46	TGCTGCAAGCCTGTATTGAT	20	12.7767	3.05483	76.5964	3.47892e-07	8.18795e-05
24140;size=1;	24140	FtsJ RNA 2'-O-methyltransferase 1	ATAGCCCTGACAGACAGCGA	20	12.4262	2.44247	76.5147	3.502e-07	8.2157e-05
22845;size=1;	22845	dolichol kinase	TGTTTGCGGACATTCGGAAC	20	12.1747	2.54237	76.3994	3.53485e-07	8.2482e-05
2316;size=1;	2316	filamin A	AAGACGGCACCGTGACCGTG	20	11.0451	3.26649	66.4702	3.53854e-07	8.2482e-05
4289_3;size=1;	4289	muskelin 1	AAAGTTCCACTCTTGTCCTG	20	12.4418	2.38669	76.2996	3.56358e-07	8.28003e-05
57661;size=1;	57661	PHD and ring finger domains 1	CCACTCGCTCTCGAATCGCG	20	12.9843	2.78342	76.2387	3.58123e-07	8.29454e-05
164832;size=1;	164832	LON peptidase N-terminal domain and ring finger 2	GGGACATCAAGTAAAAGCTC	20	12.283	2.76959	76.1267	3.61396e-07	8.34377e-05
10254;size=1;	10254	signal transducing adaptor molecule 2	GCAGATATCAGACTAAACTG	20	12.236	2.61025	75.9143	3.67699e-07	8.43573e-05
2670_3;size=1;	2670	glial fibrillary acidic protein	CGCCGCTCCTACGTCTCCTC	20	-2.25477	6.3403	65.6222	3.66804e-07	8.43573e-05
126328_2;size=1;	126328	NADH:ubiquinone oxidoreductase subunit A11	CCGGCGCTCACCAGCGACGC	20	11.3181	2.80987	75.8072	3.70921e-07	8.4829e-05
8290;size=1;	8290	H3.4 histone	TGCGCGCAGTCTGCTTGGTT	20	12.6571	3.00326	75.5044	3.80216e-07	8.66822e-05
219958_3;size=1;	219958	olfactory receptor family 1 subfamily S member 2	CAGTGACCACATACATACTC	20	4.21485	3.88851	65.1492	3.85024e-07	8.75039e-05
429_2;size=1;	429	achaete-scute family bHLH transcription factor 1	CTCGTTGCGGCGCGCCACGG	20	11.915	2.75271	75.2993	3.8666e-07	8.76019e-05
55532_4;size=1;	55532	solute carrier family 30 member 10	CTCGGCGCGGGCGTAGCCGT	20	3.60793	4.31648	65.0515	3.88913e-07	8.78388e-05
2830_2;size=1;	2830	G protein-coupled receptor 6	CACCTGGGAGTCGTTGAGCG	20	12.6155	3.0213	75.112	3.92652e-07	8.84088e-05
23678;size=1;	23678	serum/glucocorticoid regulated kinase family member 3	TGTCAGAGCATTCCTTCAAA	20	12.1037	3.00348	75.0256	3.95454e-07	8.87647e-05
220047;size=1;	220047	coiled-coil domain containing 83	TTGAAACATGAATTGCTCCA	20	13.3605	3.07387	74.8271	4.01976e-07	8.99512e-05
147015_4;size=1;	147015	dehydrogenase/reductase 13	GGTTAAACGCCTCACGGGTC	20	12.9751	2.91871	74.6949	4.06387e-07	9.03819e-05
57463;size=1;	57463	adhesion molecule with Ig like domain 1	AGAGGCCTCTCGGGTCACGG	20	12.1644	2.9357	74.702	4.06147e-07	9.03819e-05
23333_2;size=1;	23333	dpy-19 like C-mannosyltransferase 1	TATGAGAAGCTTTCACGGAG	20	12.722	3.40634	75.6442	4.09996e-07	9.05127e-05
6011_2;size=1;	6011	G protein-coupled receptor kinase 1	GACTCACACTTGGACAGCGG	20	12.514	3.17223	74.5848	4.10103e-07	9.05127e-05
9114_2;size=1;	9114	ATPase H+ transporting V0 subunit d1	CAGCCGTAGTCCCGCCCAGT	20	-5.62567	4.8963	65.4072	4.10708e-07	9.05127e-05
4495_3;size=1;	4495	metallothionein 1G	TCCCCAGAAGCACGCACTCA	20	13.1437	3.86294	75.8268	4.14199e-07	9.0732e-05
4023;size=1;	4023	lipoprotein lipase	CCTTCATGGTGATCCATGGC	20	12.3356	2.85179	74.4921	4.1326e-07	9.0732e-05
22987_2;size=1;	22987	synaptic vesicle glycoprotein 2C	TCCTTGTACTCATCGCCCTT	20	12.9769	3.41715	75.5576	4.20633e-07	9.18647e-05
1666_4;size=1;	1666	2,4-dienoyl-CoA reductase 1	CACGCACTGAGCACCTAGGC	20	13.8398	3.96835	75.5339	4.24106e-07	9.23458e-05
93979_4;size=1;	93979	carboxypeptidase A5	CTGGAGGCGGGACGCGCCCT	20	12.2026	2.44958	74.0726	4.27903e-07	9.26182e-05
3680_3;size=1;	3680	integrin subunit alpha 9	GGTCCTTGTGGGCGCACCAA	20	12.1429	2.77255	74.0734	4.27874e-07	9.26182e-05
396_4;size=1;	396	Rho GDP dissociation inhibitor alpha	GGCCGCGTGGCCGTTTCCGC	20	11.7193	2.81285	73.7612	4.39153e-07	9.46761e-05
8795_4;size=1;	8795	TNF receptor superfamily member 10b	GCCCGGAAAAGGCACGGCCC	20	-2.74329	5.90181	63.861	4.40015e-07	9.46761e-05
9590_3;size=1;	9590	A-kinase anchoring protein 12	TCAAACACTTCTGTCGCCAA	20	12.4809	2.96284	73.6964	4.41538e-07	9.47235e-05
89792_2;size=1;	89792	galactose-3-O-sulfotransferase 3	CGCGGCGGCGAGTTCCGCAG	20	12.5047	2.86703	73.642	4.4355e-07	9.48725e-05
151651;size=1;	151651	EF-hand domain family member B	TTTTAATGATGGACGAGCCA	20	2.9034	4.35369	63.7567	4.44841e-07	9.48725e-05
91039_3;size=1;	91039	dipeptidyl peptidase 9	GGGACCCCAACGGCCGACCG	20	13.0792	2.89564	73.3642	4.53989e-07	9.62503e-05
3172;size=1;	3172	hepatocyte nuclear factor 4 alpha	GGCACCGTAGTGTTTGCCCG	20	12.4143	2.72835	73.2959	4.56596e-07	9.62503e-05
677_3;size=1;	677	ZFP36 ring finger protein like 1	AGAAGGAGCGGTCTCGGAAG	20	12.2005	2.86631	73.3247	4.55494e-07	9.62503e-05
339229_3;size=1;	339229	oxidoreductase like domain containing 1	TCCTGGTACTTGCCGAGCCA	20	9.83665	3.34465	64.0238	4.53462e-07	9.62503e-05
941_4;size=1;	941	CD80 molecule	ATGGGCCACACACGGAGGCA	20	11.7824	3.22726	73.1982	4.60358e-07	9.67631e-05
1404_3;size=1;	1404	hyaluronan and proteoglycan link protein 1	AAATGGCCCCCATCTACTTG	20	8.85125	3.68603	64.1847	4.6536e-07	9.72522e-05
79571_2;size=1;	79571	GRIP and coiled-coil domain containing 1	GAGGCCAGTTGGTCCGAGAG	20	2.66696	5.27206	63.3515	4.64152e-07	9.72522e-05
403253;size=1;	403253	olfactory receptor family 4 subfamily A member 47	ACAAGCCTGAAATCAATCTG	20	-3.30326	4.84767	63.2609	4.68595e-07	9.76477e-05
9968_2;size=1;	9968	mediator complex subunit 12	AGTCTGCATACCTGTCCCGC	20	10.9678	5.04925	63.86	4.81217e-07	9.99914e-05
3880_3;size=1;	3880	keratin 19	GGCTCTGCGCATGAGCGTGG	20	13.4007	3.25629	73.3404	4.89671e-07	0.000100606
10013_3;size=1;	10013	histone deacetylase 6	GGGCCTCACCGAAGTGACAC	20	12.5199	2.92245	72.4978	4.88388e-07	0.000100606
79177_2;size=1;	79177	zinc finger protein 576	TCTGGGCCACGAAGTCCGCT	20	11.004	2.71415	72.4434	4.90645e-07	0.000100606
8795_3;size=1;	8795	TNF receptor superfamily member 10b	CGCGGCGACAACGAGCACAA	20	-3.54116	7.1031	63.7195	4.88264e-07	0.000100606
757_3;size=1;	757	transmembrane protein 50B	GCTGTGGCATCTGTTGTCGC	20	3.47137	4.64863	62.8167	4.91092e-07	0.000100606
57165_3;size=1;	57165	gap junction protein gamma 2	CCACAGCCGTCAGCACGATG	20	12.7889	2.93367	72.1687	5.02221e-07	0.00010231
3694_4;size=1;	3694	integrin subunit beta 6	GCATCGTCATTCCTAATGAC	20	12.7275	3.24325	72.4995	5.02191e-07	0.00010231
8345;size=1;	8345	H2B clustered histone 9	CAGCACCTTGTAAACGTATA	20	-2.68871	6.33412	62.5393	5.05756e-07	0.000102742
58491_2;size=1;	58491	zinc finger protein 71	ACCCACGAGGAATGGTGCCA	20	13.6236	3.88272	73.2243	5.12406e-07	0.000102943
84905_3;size=1;	84905	zinc finger protein 341	CACTCTGGCCTGTCGGATCA	20	12.6153	2.64561	87.3012	5.1082e-07	0.000102943
55228_3;size=1;	55228	PNMA family member 8A	CTGTGACCAACAAGGACCTG	20	12.1606	2.57569	71.9493	5.11692e-07	0.000102943
140894_2;size=1;	140894	cyclic nucleotide binding domain containing 2	GTGTGTAAAATGTTCCGCCA	20	11.6944	2.35651	71.994	5.09747e-07	0.000102943
11190_4;size=1;	11190	centrosomal protein 250	GGAGTTCTTCAGCTTCCGCC	20	11.7549	2.42995	71.8952	5.1406e-07	0.00010299
23635_4;size=1;	23635	single stranded DNA binding protein 2	AATGGTGCCCTTAGGACCAC	20	4.26407	4.02843	62.3447	5.16336e-07	0.000103162
8654_2;size=1;	8654	phosphodiesterase 5A	GGGGCACTGTTATCTGCACG	20	11.269	2.35571	71.6858	5.23338e-07	0.000104275
5454_3;size=1;	5454	POU class 3 homeobox 2	ATCACCGCGCTGTCCCACGG	20	8.7478	3.38145	62.1941	5.2545e-07	0.00010441
26175;size=1;	26175	transmembrane protein 251	TGTCCACACCCAAAAAGGCA	20	-2.34886	6.6239	62.1109	5.29374e-07	0.000104903
170622_3;size=1;	170622	COMM domain containing 6	TCCGTTTCAGGTCACCAACC	20	11.638	2.26341	71.4979	5.31829e-07	0.000104967
79158;size=1;	79158	N-acetylglucosamine-1-phosphate transferase subunits alpha and beta	TAGATCTTACCGATTCTGAA	20	-2.89149	6.20173	62.4889	5.32584e-07	0.000104967
286257_2;size=1;	286257	PAXX non-homologous end joining factor	ACTAGAGGTTGAAGCCGCCG	20	12.6574	2.58176	71.3638	5.37979e-07	0.000105616
26091_3;size=1;	26091	HECT and RLD domain containing E3 ubiquitin protein ligase 4	TGAGTCCACATCCTACATCT	20	12.1488	2.54846	71.3464	5.38784e-07	0.000105616
246329_4;size=1;	246329	SH3 and cysteine rich domain 3	AGCCCTGGAGAAGGACGATC	20	12.716	3.04712	71.291	5.41353e-07	0.000105835
8771_2;size=1;	8771	TNF receptor superfamily member 6b	GGTGCCGGCTGTACGCGGAG	20	-2.33539	5.44809	61.6443	5.56519e-07	0.000108508
165100_4;size=1;	165100	testis expressed 44	GAGCCTTCAGAATCCAGCGT	20	11.2481	3.02466	70.8885	5.60451e-07	0.000108982
175_4;size=1;	175	aspartylglucosaminidase	TGGTGTGGCACGGAAAGTAC	20	12.2405	2.57768	70.8061	5.64456e-07	0.000109468
83985;size=1;	83985	sphingolipid transporter 1 (putative)	TCACCCAGGTAGCCAAACAC	20	-4.00608	6.45233	62.2945	5.66694e-07	0.00010961
6397_3;size=1;	6397	SEC14 like lipid binding 1	TGCACCCAGACTGCTGAAGA	20	-3.22702	4.88884	61.4193	5.70168e-07	0.00010999
400891_2;size=1;	400891	leucine rich repeat containing 74B	GAGCTGAACCTCCGGCACCG	20	10.6986	3.59781	62.2029	5.72199e-07	0.000110089
12;size=1;	12	serpin family A member 3	CCCTAACAGCCCACTTGACG	20	10.2451	2.90127	61.3256	5.75951e-07	0.000110338
388849;size=1;	388849	coiled-coil domain containing 188	AGGGCCACCCTACAAATCCC	20	4.18013	4.07474	61.3164	5.76526e-07	0.000110338
29986_3;size=1;	29986	solute carrier family 39 member 2	CACCAGCAGAAATACAGCCC	20	13.0952	3.46365	71.457	5.94242e-07	0.000112544
54069;size=1;	54069	MIS18 kinetochore protein A	AGGTGTAGCAGAGGATGCGC	20	12.4411	2.97191	70.2943	5.90064e-07	0.000112544
23556_2;size=1;	23556	phosphatidylinositol glycan anchor biosynthesis class N	GCTATCAGAGCTACATGACC	20	12.3542	2.22057	70.2181	5.93986e-07	0.000112544
84513_3;size=1;	84513	phospholipid phosphatase 5	GATAAGGACGTGGTGAATGA	20	-3.94462	4.26537	61.061	5.92667e-07	0.000112544
25912;size=1;	25912	chromosome 1 open reading frame 43	TTCTTGCCCATTAAGGAACG	20	-3.03555	6.29788	61.7276	6.01102e-07	0.000113547
8355;size=1;	8355	H3 clustered histone 8	AAACCTCATCGCTACCGTCC	20	12.5542	3.0175	69.9674	6.0711e-07	0.000114385
388531;size=1;	388531	regulator of G protein signaling 9 binding protein	CACCTGGTGCTGACCGTCGG	20	12.6926	3.28296	70.4717	6.16902e-07	0.00011593
56478_3;size=1;	56478	eukaryotic translation initiation factor 4E nuclear import factor 1	AAGGCATGAAGGCCTCTGTT	20	11.5938	2.71827	69.7529	6.186e-07	0.000115949
54904_4;size=1;	54904	nuclear receptor binding SET domain protein 3	GGAGATGATACACTCTGCGT	20	12.1442	2.44691	69.5979	6.27057e-07	0.000116973
80790;size=1;	80790	c-Maf inducing protein	GAGGATTCGCTGCACCACGG	20	-2.8108	5.5157	60.554	6.2728e-07	0.000116973
100289678_2;size=1;	100289678	zinc finger family member 783	AGGAGCCTTGTCTTGACCGG	20	11.8118	2.6545	69.3898	6.38615e-07	0.000118782
60529_2;size=1;	60529	ALX homeobox 4	TGTGCCGAACTTGTCGCCTC	20	12.4514	3.09072	69.2769	6.44992e-07	0.000119347
63934;size=1;	63934	zinc finger protein 667	CTTAGCCATCTACTTCTCCC	20	12.4167	2.556	69.2491	6.46575e-07	0.000119347
84942_2;size=1;	84942	WD repeat domain 73	TTCTATGCATTCGACCTGTC	20	12.2902	2.57098	69.2491	6.4657e-07	0.000119347
253970_3;size=1;	253970	surfactant associated 3	CTTCCAACTCATTAGGGACC	20	12.5974	2.68458	69.1957	6.49621e-07	0.000119606
118987;size=1;	118987	PDZ domain containing 8	CCGCAGACAGCCCGAGCCGC	20	-4.29335	7.33501	60.9269	6.55492e-07	0.000120382
9609_3;size=1;	9609	RAB36, member RAS oncogene family	AGACTACAAGGCCACCATTG	20	12.2883	2.88836	68.9611	6.6321e-07	0.000121339
79651;size=1;	79651	rhomboid 5 homolog 2	CATGCTGTCCTGCTCGCCAG	20	12.2053	2.89402	68.9185	6.65708e-07	0.000121339
5372_2;size=1;	5372	phosphomannomutase 1	TACCTGGCGAGCCGGCGTGA	20	10.4656	3.11825	60.0447	6.64968e-07	0.000121339
54926;size=1;	54926	ubiquitin conjugating enzyme E2 R2	CCCCCCAACACCCTCTACGA	20	-4.53217	5.17793	60.5896	6.79725e-07	0.000123481
83985_4;size=1;	83985	sphingolipid transporter 1 (putative)	AGGATGACCCCAGTGTCACC	20	-4.21009	6.03017	60.5742	6.80853e-07	0.000123481
23179;size=1;	23179	ral guanine nucleotide dissociation stimulator like 1	AGACTGCAGTGCCGAAACGA	20	12.4756	2.8915	68.6248	6.83253e-07	0.000123608
79861_4;size=1;	79861	tubulin alpha like 3	TGTGCCTAGAGCACTCTTCG	20	12.9737	3.22422	69.2263	6.8779e-07	0.000123874
144455_3;size=1;	144455	E2F transcription factor 7	GCTGCATCTGGTCAGCCGGG	20	-3.87596	8.05421	60.4757	6.88135e-07	0.000123874
6045_2;size=1;	6045	ring finger protein 2	TAAACACTCCTTTGTAGTCA	20	12.1922	2.71134	68.5041	6.90618e-07	0.000124014
26952_2;size=1;	26952	submaxillary gland androgen regulated protein 3A	CCACCCCATCCTCCACCCTA	20	11.7624	2.93779	68.431	6.95116e-07	0.000124415
8797_2;size=1;	8797	TNF receptor superfamily member 10a	ACACACTCGATGTCACTCCA	20	-3.44649	6.28496	60.367	6.96268e-07	0.000124415
2162_4;size=1;	2162	coagulation factor XIII A chain	AACAAGCTGATTGTCCGCAG	20	-3.75992	4.80649	60.2992	7.01393e-07	0.000125023
1130_4;size=1;	1130	lysosomal trafficking regulator	AGGTTGGACCGAAGAACCGG	20	-4.36915	6.54526	60.2636	7.04108e-07	0.0001252
148362_4;size=1;	148362	BRO1 domain and CAAX motif containing	CCCAAAACTCATTACACCTG	20	12.2606	2.65841	68.211	7.08869e-07	0.000125739
80208;size=1;	80208	SPG11 vesicle trafficking associated, spatacsin	TGGGCTATACCATTACCCTC	20	-4.01434	6.88956	60.1442	7.1328e-07	0.000126214
389203_4;size=1;	389203	small integral membrane protein 20	TGAGGGAGGAACCGGGCCGA	20	12.3775	2.98126	68.0452	7.19438e-07	0.000126995
55237_4;size=1;	55237	vertebrae development associated	TGCTGCCGCTGGTGTGCAAG	20	12.178	2.93136	68.005	7.2203e-07	0.000127144
817;size=1;	817	calcium/calmodulin dependent protein kinase II delta	AGCCAGCATAGTTGTCAAGA	20	10.3425	2.80863	59.1794	7.2849e-07	0.000127971
55454_3;size=1;	55454	chondroitin sulfate N-acetylgalactosaminyltransferase 2	CAACAGCAACCAGTGGGTCC	20	12.0629	2.36137	67.8605	7.31425e-07	0.000128177
4690_2;size=1;	4690	NCK adaptor protein 1	GATGCAGAATCTGGCACACT	20	12.9076	2.77432	67.5345	7.53138e-07	0.000131591
27085_3;size=1;	27085	MDM2 binding protein	GCCTCCCTACTGGCCGCCGA	20	11.7714	2.11092	67.514	7.54526e-07	0.000131591
163081_2;size=1;	163081	zinc finger protein 567	TCCAACTTGAGGATCACATC	20	12.5175	2.72711	67.4543	7.58594e-07	0.000131984
29982;size=1;	29982	nuclear receptor binding factor 2	GTGGGACACTCACCAGGTTG	20	9.81239	2.60305	58.7072	7.67843e-07	0.000133275
23339_3;size=1;	23339	VPS39 subunit of HOPS complex	ATGTGCCCAAGTCCATGGCG	20	-8.80172	10.3955	59.4136	7.7243e-07	0.000133752
4254_4;size=1;	4254	KIT ligand	CCTCAAATATGTCCCCGGGA	20	12.1881	2.49374	67.1975	7.7636e-07	0.000134113
56850;size=1;	56850	GRIP1 associated protein 1	GCAAACGGAAGTCCTCCTCC	20	12.5851	3.5914	68.2866	7.81348e-07	0.000134337
151742_4;size=1;	151742	protein phosphatase, Mg2+/Mn2+ dependent 1L	TCACAAGCCTTACCAGTTGA	20	12.3473	2.95623	67.1379	7.80551e-07	0.000134337
23557_4;size=1;	23557	SNAP associated protein	GGTCCCTGCCCCCGATACAG	20	-5.20733	7.40325	59.0722	8.0194e-07	0.000137552
51329;size=1;	51329	ADP ribosylation factor like GTPase 6 interacting protein 4	TCGGCTCCCGCAAGCGCTCG	20	13.1278	3.04276	66.6881	8.22055e-07	0.000139922
25907_4;size=1;	25907	transmembrane protein 158 (gene/pseudogene)	AAGCATTGGAGGGCACCCCG	20	11.4278	2.60743	66.6048	8.19206e-07	0.000139922
2521_2;size=1;	2521	FUS RNA binding protein	ACTGCTGCCCGTAAGACGAT	20	10.3218	2.82315	58.1253	8.19643e-07	0.000139922
7879;size=1;	7879	RAB7A, member RAS oncogene family	AGCTGACTTTCTGACCAAGG	20	-6.33389	6.02501	58.8321	8.23453e-07	0.000139922
1401_3;size=1;	1401	C-reactive protein	AATACTGTACCCACGGGTCG	20	-2.54821	5.34902	58.0505	8.26581e-07	0.000140126
646643;size=1;	646643	SH3 domain binding kinase family member 2	TCATCATGTCCTCCAGCGCG	20	12.1055	2.73218	66.4571	8.30292e-07	0.000140428
10197_4;size=1;	10197	proteasome activator subunit 3	AACCTTCGCTTCTTATAAGT	20	10.811	2.55554	66.4089	8.33948e-07	0.000140719
9444_2;size=1;	9444	QKI, KH domain containing RNA binding	AAAATAGAGGCAAGCCCAAT	20	12.2099	2.32373	66.3761	8.3645e-07	0.000140814
6690_3;size=1;	6690	serine peptidase inhibitor, Kazal type 1	TAACACTGGAGCTGACTCCC	20	12.6505	2.53717	66.26	8.45363e-07	0.000141659
10871_2;size=1;	10871	CD300c molecule	TCTGAGCCACCCCATGACCG	20	12.3945	2.55086	79.6901	8.45313e-07	0.000141659
10527_2;size=1;	10527	importin 7	ACAATGGCAGTCCAGCGGCT	20	12.4299	3.17369	66.4405	8.51416e-07	0.000142014
81889_4;size=1;	81889	fumarylacetoacetate hydrolase domain containing 1	TGCAGGTTGCGAGTGTACGC	20	12.3781	2.76101	66.1386	8.54793e-07	0.000142014
105;size=1;	105	adenosine deaminase RNA specific B2 (inactive)	GTGAAGGAGAACCGCAACGT	20	11.9773	3.09892	66.1019	8.57668e-07	0.000142014
134701;size=1;	134701	ripply transcriptional repressor 2	GAGTGGAGCTGCGGCGTGCG	20	11.8424	2.71171	66.0726	8.59974e-07	0.000142014
22822_2;size=1;	22822	pleckstrin homology like domain family A member 1	GTTGCATCCTCACCGAGGAA	20	11.6759	2.81695	66.1117	8.56904e-07	0.000142014
8774_4;size=1;	8774	NSF attachment protein gamma	GAAGCGGCACTGTCATAATC	20	10.4099	3.18648	58.029	8.62439e-07	0.000142014
2053_2;size=1;	2053	epoxide hydrolase 2	CTTCAGCTCACACATCAGCT	20	-3.59057	4.22367	57.668	8.63108e-07	0.000142014
390442;size=1;	390442	olfactory receptor family 11 subfamily H member 4	TCTGAATCTTCCAGCAACCA	20	-2.58626	5.17963	57.6718	8.6273e-07	0.000142014
11005_3;size=1;	11005	serine peptidase inhibitor, Kazal type 5	TGCCAGTAAGAATGAAGATC	20	12.4867	2.49627	65.8298	8.79338e-07	0.000144358
50507_3;size=1;	50507	NADPH oxidase 4	TTACCTTCTGTGATCCTCGG	20	12.3825	2.48939	65.7226	8.88048e-07	0.000145133
25924_4;size=1;	25924	myosin VIIA and Rab interacting protein	GGCCTCTTCAGCCACCCGTA	20	3.01919	4.51825	57.4191	8.87844e-07	0.000145133
27294_3;size=1;	27294	dihydrodiol dehydrogenase	CCGCGATCTGAGCCGTGCGA	20	13.3381	3.45925	66.6557	9.03262e-07	0.000147288
8943_3;size=1;	8943	adaptor related protein complex 3 subunit delta 1	GTGCAACACCTGTGTCGTAC	20	-3.56977	4.41371	57.1576	9.14703e-07	0.00014882
116369_2;size=1;	116369	solute carrier family 26 member 8	ATATGCGAATGAGTTTCGCC	20	9.01982	3.61864	57.8103	9.22549e-07	0.000149762
124989_2;size=1;	124989	EF-hand calcium binding domain 13	TTATATGATGAAGTAACCCA	20	11.5953	2.53469	65.2847	9.24651e-07	0.000149769
56676_4;size=1;	56676	achaete-scute family bHLH transcription factor 3	AGTGGCAAGCGGGCAGAATC	20	12.4848	2.8914	65.0955	9.40993e-07	0.000151498
2622_3;size=1;	2622	growth arrest specific 8	TGTTCTGGTGCTCATATAGC	20	12.2879	2.14593	65.1134	9.39436e-07	0.000151498
100130274_2;size=1;	100130274	coiled-coil domain containing 166	GCTGCGCCAAAGCCATCGTC	20	12.2291	2.81671	65.0888	9.41574e-07	0.000151498
5871_4;size=1;	5871	mitogen-activated protein kinase kinase kinase kinase 2	TAGCTTGACTATCTTCACGG	20	11.9399	2.61563	65.0061	9.48827e-07	0.000151658
28952_4;size=1;	28952	coiled-coil domain containing 22	GCATCCTCAGAGGCATCGGT	20	-4.38772	5.22721	57.5891	9.45718e-07	0.000151658
284546_2;size=1;	284546	chromosome 1 open reading frame 185	TGGCTGTAATAAGAATCAGA	20	4.00861	4.23066	56.8383	9.48723e-07	0.000151658
5027_3;size=1;	5027	purinergic receptor P2X 7	AGTGATGGAACCAACGGTCT	20	12.6594	2.81163	64.8756	9.60402e-07	0.000152836
25907;size=1;	25907	transmembrane protein 158 (gene/pseudogene)	TGAGCTCGCTGCTCGTGCGC	20	2.92137	4.83931	56.7417	9.59303e-07	0.000152836
51702_4;size=1;	51702	peptidyl arginine deiminase 3	GGTGAGGTAGAGCACCGCAT	20	9.44268	2.7883	56.6776	9.66385e-07	0.000153453
54956_4;size=1;	54956	poly(ADP-ribose) polymerase family member 16	GGTCGGCGGCCAGCATGTCG	20	12.4086	2.83763	64.6426	9.81463e-07	0.000154498
7533_4;size=1;	7533	tyrosine 3-monooxygenase/tryptophan 5-monooxygenase activation protein eta	GCTCACCGCCTTCATAGCGG	20	11.6994	2.89316	64.6452	9.81227e-07	0.000154498
84467_4;size=1;	84467	fibrillin 3	CAGACATTGACGAGTGTGAC	20	4.08616	4.30957	56.6355	9.7519e-07	0.000154498
23140;size=1;	23140	zinc finger ZZ-type and EF-hand domain containing 1	AGACAGCGGTATCGATGCCA	20	-2.42732	5.15477	56.5593	9.79625e-07	0.000154498
6898_2;size=1;	6898	tyrosine aminotransferase	TGTCCACAATGGCTCGGATG	20	12.9992	3.32449	65.657	9.88577e-07	0.000155281
79074_2;size=1;	79074	chromosome 2 open reading frame 49	GAGGCAATGGTATTGCATGT	20	12.3718	2.90217	64.4476	9.99504e-07	0.000156659
259292;size=1;	259292	taste 2 receptor member 46	TTGTTCTGGTGATACTATTG	20	12.327	3.38308	65.4217	1.01e-06	0.000157625
391253_4;size=1;	391253	serine peptidase inhibitor, Kunitz type 4	TCTTAGAAGAAATCCCAGCT	20	12.2835	2.95789	64.347	1.00895e-06	0.000157625
54658_3;size=1;	54658	UDP glucuronosyltransferase family 1 member A1	GCCTCGTTGTACATCAGAGA	20	11.9697	2.62042	64.1629	1.02651e-06	0.000159859
2512_4;size=1;	2512	ferritin light chain	TGGCAGCTTTCATGGCGTCT	20	-3.11233	6.0569	56.6761	1.04854e-06	0.000162941
647219_4;size=1;	647219	achaete-scute family bHLH transcription factor 5	GCCGGGCTCTGGTGGACCGG	20	11.8358	2.42822	63.7912	1.06303e-06	0.000163792
4009_4;size=1;	4009	LIM homeobox transcription factor 1 alpha	CCAAAGCGCGATCGACACCT	20	-7.03416	7.24869	56.546	1.06419e-06	0.000163792
23321;size=1;	23321	tripartite motif containing 2	CTCTCTTGCCCAAACCACGA	20	-5.18619	4.99474	56.5185	1.06753e-06	0.000163792
151473_2;size=1;	151473	solute carrier family 16 member 14	GGCCCTGGGTGTCCTCAACG	20	3.4786	4.92064	56.5967	1.05805e-06	0.000163792
51014_2;size=1;	51014	transmembrane p24 trafficking protein 7	GGTGATCTCAGAGGCGCCGC	20	3.31528	4.04677	55.8479	1.06365e-06	0.000163792
10643_2;size=1;	10643	insulin like growth factor 2 mRNA binding protein 3	GGACTGCCCGGACGAGAGCT	20	-2.14986	4.94786	55.8245	1.06654e-06	0.000163792
167227_3;size=1;	167227	decapping mRNA 2	GCGTCCTGGACGATCTCTGC	20	12.298	2.82507	63.6604	1.07623e-06	0.000164471
3190_2;size=1;	3190	heterogeneous nuclear ribonucleoprotein K	CTGTTGGGACATACCGCTCG	20	11.9551	2.45607	63.658	1.07648e-06	0.000164471
3352_3;size=1;	3352	5-hydroxytryptamine receptor 1D	GCTCAAGATCTCCCTTGCCG	20	11.9	2.32751	63.5636	1.08612e-06	0.000165596
2149_4;size=1;	2149	coagulation factor II thrombin receptor	TGCAGCATGTACACCACCGC	20	11.8975	2.31789	63.4806	1.09468e-06	0.000166552
3953_3;size=1;	3953	leptin receptor	TGAACCTCATACGAAGACCC	20	11.8084	2.80421	63.3071	1.11283e-06	0.000168781
2856_2;size=1;	2856	G protein-coupled receptor 33 (gene/pseudogene)	AAGGTAACGATCAAGACCGA	20	3.14589	4.82386	55.4684	1.11398e-06	0.000168781
10006_3;size=1;	10006	abl interactor 1	TTACCAGAACCTGACTCGGG	20	12.2379	2.73488	63.2494	1.11894e-06	0.000169181
80208_4;size=1;	80208	SPG11 vesicle trafficking associated, spatacsin	CGGGATAGAAAATCGTCAGC	20	-3.20802	6.27369	56.0656	1.12429e-06	0.000169637
8487_2;size=1;	8487	gem nuclear organelle associated protein 2	GACGGAAGGTTTCGATCCCT	20	11.2582	3.28708	63.3369	1.12845e-06	0.000169913
51191_3;size=1;	51191	HECT and RLD domain containing E3 ubiquitin protein ligase 5	AAAGGACTGGATTACTAACA	20	12.4931	3.55387	64.1562	1.13465e-06	0.000170492
79973_2;size=1;	79973	zinc finger protein 442	TGCTATATCACATTTGATGC	20	11.2389	3.24886	55.9622	1.13771e-06	0.000170601
2822_4;size=1;	2822	glycosylphosphatidylinositol specific phospholipase D1	TTAATTACCTTGCACGACGC	20	11.9468	2.36482	62.9337	1.15307e-06	0.000172547
116379;size=1;	116379	interleukin 22 receptor subunit alpha 2	TACAGGAACCTTATTACGGG	20	12.1816	2.49687	62.8496	1.16235e-06	0.00017358
84076_3;size=1;	84076	transketolase like 2	TGATGGAATGGATCCGCAGG	20	12.2873	2.24024	62.7926	1.1687e-06	0.000174169
25842_2;size=1;	25842	anti-silencing function 1A histone chaperone	GATCACCTTCGAGTGCATCG	20	13.1718	3.03119	75.033	1.17506e-06	0.00017476
2645_4;size=1;	2645	glucokinase	AGGAGATGGACCGCGGCCTG	20	11.3112	2.51276	62.6979	1.17933e-06	0.000174863
55317_4;size=1;	55317	adaptor related protein complex 5 subunit sigma 1	GAGGGACAGGCTTCTCCGGA	20	-3.41048	5.96148	55.6235	1.18297e-06	0.000174863
2259_2;size=1;	2259	fibroblast growth factor 14	ACTACGTGTTGTTGCCATCC	20	-3.25693	5.38191	55.6272	1.18246e-06	0.000174863
130617;size=1;	130617	zinc finger AN1-type containing 2B	TCACCCAAGCGCTGACAGCT	20	3.75653	4.36478	54.8909	1.18971e-06	0.000175503
643669_4;size=1;	643669	coiled-coil glutamate rich protein 2	TCTCTGCCACCCGCTTCTGG	20	11.5139	2.05407	62.3716	1.21679e-06	0.000178411
84162_3;size=1;	84162	KIAA1109	AGTTCTTGAACATACTTCAT	20	-3.35872	6.20876	55.3854	1.21599e-06	0.000178411
8795;size=1;	8795	TNF receptor superfamily member 10b	TGTGCCGGAAGTGCCGCACA	20	-3.09228	6.33348	55.4129	1.21213e-06	0.000178411
6845_4;size=1;	6845	vesicle associated membrane protein 7	TCCTTTCAGTTCATCCACTT	20	-4.18062	4.59049	55.3289	1.22399e-06	0.000179107
340348;size=1;	340348	tetraspanin 33	GGAGAACTCCTCCCCGGAGG	20	13.1392	3.06462	62.7931	1.23028e-06	0.000179666
79893_2;size=1;	79893	gametogenetin binding protein 2	GGGAATCTGCCTCCTCTCGA	20	13.9611	3.83436	63.2347	1.23648e-06	0.000179848
9697_4;size=1;	9697	translocation associated membrane protein 2	GAGACCGTGCACTACCACTA	20	-2.52787	6.5418	54.6025	1.23628e-06	0.000179848
283337_4;size=1;	283337	zinc finger protein 740	GAACCAAACTCACACCTGCT	20	11.3229	2.018	62.1722	1.24035e-06	0.000180051
817_4;size=1;	817	calcium/calmodulin dependent protein kinase II delta	GAGTTCAAATACAACAATTG	20	12.2004	2.99125	62.0545	1.25449e-06	0.00018107
51146_4;size=1;	51146	alpha-1,4-N-acetylglucosaminyltransferase	CAGCTCGGATGCATCCCGCC	20	11.9446	3.15596	62.2433	1.25484e-06	0.00018107
23644_3;size=1;	23644	enhancer of mRNA decapping 4	GACGCTGATCACCCGCACCA	20	9.13768	3.93496	55.1475	1.25003e-06	0.00018107
282991;size=1;	282991	biogenesis of lysosomal organelles complex 1 subunit 2	AAAATGGCCACTTACCTGAC	20	-8.10028	8.08155	55.0799	1.2599e-06	0.00018144
1396_2;size=1;	1396	cysteine rich protein 1	GTGTCCCAAGTGCAACAAGG	20	3.27675	4.51968	54.3881	1.2626e-06	0.00018147
4887_2;size=1;	4887	neuropeptide Y receptor Y2	GATCACCACATGGATCACCA	20	12.1323	2.42535	61.8979	1.27362e-06	0.000181974
54842_4;size=1;	54842	major facilitator superfamily domain containing 6	GAAGGTGTTTCATTCGAAGG	20	11.7666	2.22469	61.9182	1.27111e-06	0.000181974
1173;size=1;	1173	adaptor related protein complex 2 subunit mu 1	AAATGTTGGACCGCTTAACG	20	-6.47709	6.67551	55.0115	1.26997e-06	0.000181974
55063;size=1;	55063	zinc finger CW-type and PWWP domain containing 1	TGGCCCAGATGATGGATCCT	20	12.0461	2.66559	61.8589	1.27843e-06	0.000182304
84058_3;size=1;	84058	WD repeat domain 54	TTCCAGATGTACGAGTCCAA	20	11.3638	2.27203	61.8366	1.28118e-06	0.000182339
29968_3;size=1;	29968	phosphoserine aminotransferase 1	ATATCGTTCACCCTAAACTT	20	11.7612	2.68533	61.7631	1.29033e-06	0.000182926
3812;size=1;	3812	killer cell immunoglobulin like receptor, three Ig domains and long cytoplasmic tail 2	GGGACGGACTCACCCATGAG	20	3.08815	4.18244	54.2061	1.29021e-06	0.000182926
54834_2;size=1;	54834	ganglioside induced differentiation associated protein 2	TGTGGATACACTACCAAGCT	20	-4.93237	6.16041	54.85	1.29411e-06	0.000183104
9094;size=1;	9094	unc-119 lipid binding chaperone	GGAGGAAGGCAGGCGTGAAC	20	12.7185	2.52888	73.67	1.29833e-06	0.000183345
4166_3;size=1;	4166	carbohydrate sulfotransferase 6	TCTACCTAATGGAGCCCGCG	20	12.7512	2.6302	73.5905	1.30598e-06	0.000184067
2797_4;size=1;	2797	gonadotropin releasing hormone 2	GAGCCTCTGAGGGTCCAAGG	20	12.8363	2.90398	61.5588	1.31615e-06	0.000184784
8403_2;size=1;	8403	SRY-box transcription factor 14	CTGACTACAAGTACCGACCT	20	11.801	2.80189	61.5597	1.31603e-06	0.000184784
205564_4;size=1;	205564	SUMO specific peptidase 5	GGACCATCAAGAGACCCGTA	20	12.6894	2.97168	61.3945	1.33943e-06	0.000184842
401124_4;size=1;	401124	death domain containing 1	CCATGCTTGACTTAAGAGCG	20	12.161	2.50432	61.4626	1.32851e-06	0.000184842
11278_4;size=1;	11278	Kruppel like factor 12	CGTCCACAACTATCCCGATA	20	11.7811	2.58697	61.4355	1.332e-06	0.000184842
1378_3;size=1;	1378	complement C3b/C4b receptor 1 (Knops blood group)	GGCATGGTGCATGTGATCAA	20	11.5938	3.27395	61.8889	1.33622e-06	0.000184842
9464_4;size=1;	9464	heart and neural crest derivatives expressed 2	CGGCGCCGCTGGCATACTCG	20	11.4868	2.17511	61.3808	1.33912e-06	0.000184842
64073;size=1;	64073	chromosome 19 open reading frame 33	CCACAAAGTTCAGGGCCGGT	20	-8.55427	9.13919	54.6671	1.32207e-06	0.000184842
5660_2;size=1;	5660	prosaposin	GTGAAGACGGCGTCCGACTG	20	-8.54855	10.0007	54.5597	1.33882e-06	0.000184842
55737_3;size=1;	55737	VPS35 retromer complex component	TCAGCACAGGCCCGAAGAAA	20	-4.01639	5.90565	54.6212	1.3292e-06	0.000184842
402055_3;size=1;	402055	SRR1 domain containing	GCGGAGTTCGAGTCTGACAG	20	-3.30467	5.08538	54.6648	1.32243e-06	0.000184842
257106_4;size=1;	257106	Rho GTPase activating protein 30	GCCCCGAGGACCTTATGCCC	20	10.7799	2.84217	61.3096	1.34843e-06	0.000185731
4118_3;size=1;	4118	mal, T cell differentiation protein	CCTCCCCCGCAGATCTTCGG	20	3.17692	5.08811	54.349	1.35787e-06	0.000186677
6285;size=1;	6285	S100 calcium binding protein B	ATGGAAACACTGGACAATGA	20	-2.54986	5.16262	53.7214	1.36709e-06	0.000187591
54462_3;size=1;	54462	coiled-coil serine rich protein 2	AATCCTGAACCATGTGCCGA	20	12.539	2.4411	61.146	1.37012e-06	0.000187652
22954_2;size=1;	22954	tripartite motif containing 32	CAGCTCCGGCAGAATTGCCG	20	13.0366	3.38562	62.0775	1.37945e-06	0.000188574
79152;size=1;	79152	fatty acid 2-hydroxylase	CTCTTCACGTCATTTACAAC	20	12.5558	2.53178	61.0202	1.38707e-06	0.000189173
8968_3;size=1;	8968	H3 clustered histone 7	AAAAGCGCGCCAGCCACCGG	20	5.59558	3.20995	53.5887	1.38903e-06	0.000189173
3127_4;size=1;	3127	major histocompatibility complex, class II, DR beta 5	CACAGCACGTTTCTTGCAGC	20	-1.97179	6.38309	53.4984	1.40418e-06	0.000190879
9397;size=1;	9397	N-myristoyltransferase 2	GAGGAGACGGAGCACGCCAA	20	12.221	2.94301	60.8675	1.40796e-06	0.000191036
10238_3;size=1;	10238	DDB1 and CUL4 associated factor 7	TTCATCGCGTAGACTGTCCA	20	-3.0545	5.7892	54.04	1.42323e-06	0.000192749
8028;size=2;	8028	MLLT10 histone lysine methyltransferase DOT1L cofactor	TGCCCGTCGCAATAAACCAG	20	-2.82928	4.76913	53.3623	1.42737e-06	0.00019295
7621;size=1;	7621	zinc finger protein 70	CCCACACTCTCGACACGCAT	20	11.8471	2.34171	60.6723	1.43518e-06	0.000193646
254827_2;size=1;	254827	N-acetylated alpha-linked acidic dipeptidase like 2	GATTCTCAGCACCGTCTAGC	20	12.0709	2.69414	72.1553	1.45329e-06	0.000195726
5480_3;size=1;	5480	peptidylprolyl isomerase C	GCCGAGGGCTTCCGCAAGCG	20	12.2277	2.58629	60.4815	1.46237e-06	0.000195795
85302_4;size=1;	85302	Fas binding factor 1	CAGGCACTGAACTTTCCCGA	20	11.1252	2.38539	60.4663	1.46457e-06	0.000195795
3219_2;size=1;	3219	homeobox B9	GCCCAGGAGGCGCCGAACAC	20	3.67897	4.16457	53.1652	1.46171e-06	0.000195795
9681_2;size=1;	9681	DEP domain containing 5, GATOR1 subcomplex subunit	GAGCACAGGCTGGTGAACTG	20	-2.76049	6.75494	53.7478	1.45765e-06	0.000195795
2553;size=1;	2553	GA binding protein transcription factor subunit beta 1	AAGTAAAACCTCTACTATGC	20	12.6787	2.87771	71.8786	1.48386e-06	0.00019801
2131;size=1;	2131	exostosin glycosyltransferase 1	GACCCAAGCCTGCGACCACG	20	12.4151	2.79583	71.8238	1.49002e-06	0.000198104
23503_2;size=1;	23503	zinc finger FYVE-type containing 26	TAGATGGCATCGACTACCCC	20	-4.32606	6.32654	53.6675	1.48742e-06	0.000198104
113510_4;size=1;	113510	helicase, POLQ like	GTGGTTCCCGCATCCGCCGG	20	12.5745	2.47497	71.7474	1.49863e-06	0.000198626
9531_3;size=1;	9531	BCL2 associated athanogene 3	GATGCAGCGATTCCGAACTG	20	12.3047	2.9169	60.2281	1.4994e-06	0.000198626
3662_2;size=1;	3662	interferon regulatory factor 4	TCGACAGCGGCAAGTACCCC	20	12.4655	2.72121	60.0843	1.52089e-06	0.000201106
22872_2;size=1;	22872	SEC31 homolog A, COPII coat complex component	AGTAGATCGTACAGCCATGC	20	-2.61176	5.76562	52.9382	1.52788e-06	0.000201664
388939_2;size=1;	388939	photoreceptor cilium actin regulator	TGTGGATGAACGCCTCCTGA	20	12.4233	2.99202	71.4628	1.53122e-06	0.000201739
25790_4;size=1;	25790	cilia and flagella associated protein 45	CAGGATTTGGGCATCCCGGA	20	12.4488	2.54162	59.9039	1.54834e-06	0.000203625
54474;size=1;	54474	keratin 20	CAGTGGGCATGCAGCGCCTC	20	12.4109	2.82573	59.8582	1.55539e-06	0.000203839
834_2;size=1;	834	caspase 1	ACAATGCTGCTACAAAATCT	20	11.5678	2.54114	59.857	1.55557e-06	0.000203839
6424_2;size=1;	6424	secreted frizzled related protein 4	CTGAGATACGTTGCCAAAGT	20	12.4712	2.33351	59.8157	1.56197e-06	0.000204309
342900_2;size=1;	342900	leucine twenty homeobox	GCCTCTTCCATTTGGCACGC	20	12.269	3.02505	59.8615	1.56699e-06	0.000204597
80208_3;size=1;	80208	SPG11 vesicle trafficking associated, spatacsin	TGTTACCTCTAGTGCATGTA	20	-3.98205	6.28792	53.1311	1.58563e-06	0.000206291
9697_2;size=1;	9697	translocation associated membrane protein 2	CCTCATCGGGCTTATGTTCG	20	-2.7097	5.80741	52.8672	1.58539e-06	0.000206291
51181_3;size=1;	51181	dicarbonyl and L-xylulose reductase	GGGGATAGAACCCGTGTGCG	20	12.2634	2.58824	59.4368	1.62208e-06	0.000210655
83858_3;size=1;	83858	ATPase family AAA domain containing 3B	AGTGGACCATCACGTCAATG	20	-5.03608	5.86953	52.8944	1.63128e-06	0.000211474
10198_4;size=1;	10198	M-phase phosphoprotein 9	ATACCCCATTTGTACTAAGG	20	12.5395	3.25646	60.1702	1.65821e-06	0.00021157
393046;size=1;	393046	olfactory receptor family 2 subfamily A member 5	GATAGCCATGTACCGATCGT	20	12.3562	2.30426	59.2185	1.65791e-06	0.00021157
392376_3;size=1;	392376	olfactory receptor family 13 subfamily C member 2	ATTGTCTGAGATGTCAGCAC	20	12.3509	2.95284	59.2238	1.65703e-06	0.00021157
140545_4;size=1;	140545	ring finger protein 32	AAACCCGAGTGATACACGAT	20	12.0266	2.23942	59.2689	1.64955e-06	0.00021157
22889_4;size=1;	22889	KH domain containing 4, pre-mRNA splicing factor	ATGTAGGCGCCGCAGCAAAT	20	11.9427	2.14895	59.3005	1.64434e-06	0.00021157
4288_4;size=1;	4288	marker of proliferation Ki-67	GAAGTGGCCAAGAACGCCTA	20	10.1148	2.82022	52.2422	1.63539e-06	0.00021157
55647_3;size=1;	55647	RAB20, member RAS oncogene family	CCGGACACGGTCAGCACGGT	20	-4.14782	5.26745	52.8221	1.6455e-06	0.00021157
8832_2;size=1;	8832	CD84 molecule	TACACGTGTAAGTCAGCTCT	20	4.14441	3.73345	52.1704	1.64983e-06	0.00021157
144455;size=1;	144455	E2F transcription factor 7	ATATATTTGTTGATCGATCA	20	-2.67181	4.84205	52.2151	1.64083e-06	0.00021157
81930_4;size=1;	81930	kinesin family member 18A	AAATCGGGTCCCCTTAGCAC	20	11.9388	2.28833	59.163	1.66717e-06	0.000211981
118987_3;size=1;	118987	PDZ domain containing 8	GCACGACTGGCCGCACGAGC	20	-3.23097	7.10064	52.713	1.66726e-06	0.000211981
100128071_3;size=1;	100128071	family with sequence similarity 229 member A	GGCAAGGCCACGGGAGTCTC	20	9.8984	2.99858	51.9723	1.69045e-06	0.000214206
51527_3;size=1;	51527	GSK3B interacting protein	CCACATCATCCGCACACCGC	20	2.4377	4.56654	51.9714	1.69065e-06	0.000214206
6882_3;size=1;	6882	TATA-box binding protein associated factor 11	ATGAGACGGCCGCTGTGCCC	20	9.98583	3.05265	52.0453	1.69933e-06	0.000214931
25896_2;size=1;	25896	integrator complex subunit 7	TTGTAAAAGCTGACGAGCAC	20	11.8833	2.5953	58.9338	1.706e-06	0.000215375
2849_3;size=1;	2849	G protein-coupled receptor 26	ACAGCAGGTTCCCGCACGTG	20	11.3559	2.75264	58.9063	1.71073e-06	0.000215375
79712_2;size=1;	79712	glycosyltransferase like domain containing 1	TGATCACAGACCCAAGGATC	20	10.0562	2.68013	51.8707	1.71172e-06	0.000215375
653240;size=1;	653240	keratin associated protein 4-11	ACAGCCTTGGTGAGAGCACA	20	12.2799	3.00402	58.9536	1.71664e-06	0.000215621
203245_4;size=1;	203245	nuclear apoptosis inducing factor 1	GGACCTGGGCAACCTTGCGA	20	12.4046	3.66598	59.5833	1.75652e-06	0.00022025
91624_3;size=1;	91624	nexilin F-actin binding protein	TGATTCACTACTTATAACTG	20	11.6901	2.54713	58.6006	1.7643e-06	0.000220844
219464;size=1;	219464	olfactory receptor family 5 subfamily T member 2	ATTCCTTGGATGTGTAGCAC	20	11.7163	2.11372	58.5582	1.77188e-06	0.000221412
283694;size=1;	283694	olfactory receptor family 4 subfamily N member 4	AAAAAGGTAATCTCCTACAG	20	11.6005	2.49565	58.5373	1.77563e-06	0.000221501
55823;size=1;	55823	VPS11 core subunit of CORVET and HOPS complexes	ACAGCAAGGGCAACCACGAT	20	-6.50089	6.40259	52.1636	1.78177e-06	0.000221886
23556_4;size=1;	23556	phosphatidylinositol glycan anchor biosynthesis class N	GATGTCAGTGCAGTTGCCAA	20	13.0575	2.81787	69.361	1.79914e-06	0.00022331
142686_3;size=1;	142686	ankyrin repeat and SOCS box containing 14	ACAAACACTACGATGACCAC	20	11.9428	2.93562	58.4062	1.79935e-06	0.00022331
3069_4;size=1;	3069	high density lipoprotein binding protein	GGGTCGGATCTTGTTCCCCC	20	-3.35296	6.09343	52.06	1.80434e-06	0.000223547
56673_2;size=1;	56673	chromosome 11 open reading frame 16	GCCATGCTGGGTCGGCAACG	20	11.8515	2.42763	58.3097	1.81705e-06	0.000224739
9743;size=1;	9743	Rho GTPase activating protein 32	CCAATGACTTCTGACACCCG	20	12.7847	2.91384	58.343	1.83216e-06	0.000226224
147929_4;size=1;	147929	zinc finger protein 565	AAGCAAGTGAACGTCACCTA	20	11.9305	2.72189	58.1566	1.84553e-06	0.000226772
7594_4;size=1;	7594	zinc finger protein 43	AAGAGCCTTGGGAGCCTATG	20	10.6753	2.61846	58.17	1.84302e-06	0.000226772
81502_2;size=1;	81502	histocompatibility minor 13	GCCCCACCAACAGCACTACG	20	-3.46151	5.48549	51.8727	1.84596e-06	0.000226772
3709;size=1;	3709	inositol 1,4,5-trisphosphate receptor type 2	TCAGCAAGGCTGCCTCGGTG	20	12.2046	1.86934	58.1046	1.85534e-06	0.00022754
1759_4;size=1;	1759	dynamin 1	TGACTGCTGAGAATCTGTCC	20	12.2661	2.5774	58.0512	1.86545e-06	0.000228395
57118_3;size=1;	57118	calcium/calmodulin dependent protein kinase ID	ACAGCAAAGCCGTTGACTGC	20	11.5639	2.10955	57.9757	1.87986e-06	0.000229773
7525;size=1;	7525	YES proto-oncogene 1, Src family tyrosine kinase	TGGCTCACACTTGTACTGAC	20	11.3794	2.70893	57.9271	1.8892e-06	0.000230527
55207_3;size=1;	55207	ADP ribosylation factor like GTPase 8B	CACCGCGATGACATTGACGA	20	-7.40059	8.39785	51.6394	1.89932e-06	0.000230987
91283_3;size=1;	91283	Myb/SANT DNA binding domain containing 3	TTGCCCTTAAGCAGCGTACC	20	-3.02116	5.21089	51.5967	1.89858e-06	0.000230987
5743;size=1;	5743	prostaglandin-endoperoxide synthase 2	TCCCACCCATGTCAAAACCG	20	12.3149	2.24049	57.66	1.94151e-06	0.000235543
56125_4;size=1;	56125	protocadherin beta 11	AGTTGAGAATTACTACACGT	20	12.236	2.5743	57.5863	1.95621e-06	0.000235543
338596;size=1;	338596	ST8 alpha-N-acetyl-neuraminide alpha-2,8-sialyltransferase 6	TGTAACCTACCCCCAACCAC	20	11.9725	2.50639	57.5975	1.95397e-06	0.000235543
292_2;size=1;	292	solute carrier family 25 member 5	CTGCGTGGTCCGTATTCCCA	20	11.4483	2.75021	57.6177	1.94993e-06	0.000235543
54520_4;size=1;	54520	coiled-coil domain containing 93	TTTCAAGAAAACTCTACGAT	20	-5.20398	3.89097	51.1613	1.94403e-06	0.000235543
84162_4;size=1;	84162	KIAA1109	TTGAGACATCATGGGATGAC	20	-3.38715	5.98019	51.4253	1.94981e-06	0.000235543
63894_2;size=1;	63894	VPS33B interacting protein, apical-basolateral polarity regulator, spe-39 homolog	CATCATCCACGAAGTCTCGG	20	-4.24353	6.39971	51.3705	1.96299e-06	0.000235967
4338_4;size=1;	4338	molybdenum cofactor synthesis 2	CGTCAAGAATATGTCGAGCT	20	12.6513	2.79612	57.5001	1.9736e-06	0.000236506
285527;size=1;	285527	FRY like transcription coactivator	AGTTGTAATGGCCGAACCCT	20	-2.80047	6.19933	51.3251	1.97397e-06	0.000236506
80025_3;size=1;	80025	pantothenate kinase 2	CTGCCCATTTGAATAAAAGC	20	11.2049	2.36363	57.4517	1.98342e-06	0.000236857
8794_3;size=1;	8794	TNF receptor superfamily member 10c	GTTCGTCGTCGTCATCGTCG	20	10.782	2.22733	57.459	1.98193e-06	0.000236857
3933;size=1;	3933	lipocalin 1	TGCACGGGAAGCCGGTCCGA	20	11.581	2.37076	57.3058	2.0134e-06	0.000240043
3682;size=1;	3682	integrin subunit alpha E	GGGAGTTGATGACTGTCGTA	20	-3.53677	4.81072	51.1482	2.01742e-06	0.000240129
55120;size=1;	55120	FA complementation group L	ACAGCACGCAGAATTGCATT	20	12.1672	2.14404	57.17	2.04179e-06	0.000242533
10325_3;size=1;	10325	Ras related GTP binding B	CTTACCCACCACAATCCCAC	20	-4.91268	5.03927	51.041	2.04429e-06	0.000242533
100137047_2;size=1;	100137047	jumonji domain containing 7	TTCGGAGGCCCAGGGCACAT	20	8.9928	2.99259	50.3617	2.06566e-06	0.00024467
128869_2;size=1;	128869	phosphatidylinositol glycan anchor biosynthesis class U	TAGGCTTCCCACATACATCA	20	12.1653	2.62549	57.0205	2.07354e-06	0.000244932
285755_4;size=1;	285755	peptidylprolyl isomerase like 6	AACTATATCCCACACCTCGT	20	11.5596	2.30452	57.0155	2.07461e-06	0.000244932
56834_4;size=1;	56834	G protein-coupled receptor 137	CAGCTATCAGACGGTGTTCC	20	-4.00857	6.14117	50.8878	2.08336e-06	0.000245567
133418_2;size=1;	133418	embigin	TGATATGTTATGACTCTCCA	20	12.0964	2.59636	56.904	2.09868e-06	0.000246972
23205_2;size=1;	23205	acyl-CoA synthetase bubblegum family member 1	TGCCGAGAAGAACCACTCCG	20	12.7443	3.22673	57.7075	2.11829e-06	0.000248475
121457_3;size=1;	121457	IKBKB interacting protein	GAGCCCGGGAAGCGGAGCGA	20	12.1218	2.73604	56.8156	2.11798e-06	0.000248475
26575_3;size=1;	26575	regulator of G protein signaling 17	CTCACCATTCCTCTAGGACC	20	12.4877	2.67511	67.1663	2.13872e-06	0.000249635
8776_4;size=1;	8776	myotubularin related protein 1	CACTCACTGCTCCCATAAAT	20	12.4764	3.0633	57.1934	2.15122e-06	0.000249635
9603_2;size=1;	9603	nuclear factor, erythroid 2 like 3	GGTAAAGATCTAGGTCTACG	20	11.9662	2.35583	56.6838	2.14716e-06	0.000249635
5306_2;size=1;	5306	phosphatidylinositol transfer protein alpha	TATATTCAGGGCTCCCTCTG	20	11.9212	1.90741	56.6612	2.1522e-06	0.000249635
9129_2;size=1;	9129	pre-mRNA processing factor 3	CAACACGACAAATCGAGGAG	20	9.20722	2.85037	50.08	2.14044e-06	0.000249635
84569_3;size=1;	84569	lysozyme like 1	TGCATGGCATATTATGAGAG	20	8.68913	2.44836	50.0602	2.14582e-06	0.000249635
131920;size=1;	131920	transmembrane protein 207	ATGACCAACACCCTAATGGC	20	4.85117	4.01348	50.4241	2.14429e-06	0.000249635
29968_2;size=1;	29968	phosphoserine aminotransferase 1	ACAATACAGAGAATCTTGTG	20	12.75	3.11907	57.4352	2.16513e-06	0.000250734
126068_3;size=1;	126068	zinc finger protein 441	CTTTCCCATGGATCTACTCC	20	12.3644	2.1545	56.5826	2.16985e-06	0.000250882
402569_4;size=1;	402569	karyopherin subunit alpha 7	TTCGGAGCAGACTCGTGCCG	20	12.4194	3.39722	57.3541	2.19559e-06	0.000253053
57010;size=1;	57010	calcium binding protein 4	GTGACGGCTACATCAGCCAC	20	11.8381	2.89984	56.4784	2.19351e-06	0.000253053
4544_3;size=1;	4544	melatonin receptor 1B	TGGTGATCCTCTCCGTGCTC	20	11.8926	2.075	56.3897	2.21388e-06	0.000254757
1442_3;size=1;	1442	chorionic somatomammotropin hormone 1	TGGAACCCCACTGGCTTCGA	20	-2.16398	5.32701	49.7772	2.22425e-06	0.000255546
8372_2;size=1;	8372	hyaluronidase 3	CCCAACAAGGGCCACACGGA	20	12.2439	3.60108	57.1748	2.23603e-06	0.000256495
3098;size=1;	3098	hexokinase 1	TAGATATCATGACTCGCTTC	20	11.6617	2.22326	56.2441	2.24779e-06	0.000257438
23097_3;size=1;	23097	cyclin dependent kinase 19	ATTATGCAGAGCATGACTTG	20	11.5278	2.28368	56.1927	2.25991e-06	0.000258419
4116_3;size=1;	4116	mago homolog, exon junction complex subunit	TGTACATAAAAGCGTGATGG	20	11.0906	2.8834	56.1684	2.26567e-06	0.00025867
8243;size=1;	8243	structural maintenance of chromosomes 1A	CCCGCAGGGTCTTTACCCGC	20	12.2149	2.34284	56.1492	2.27022e-06	0.000258783
9247_2;size=1;	9247	glial cells missing transcription factor 2	CGTCAGGCCACTCTCGGAAT	20	9.71214	2.34665	49.5461	2.29068e-06	0.000260707
27202_4;size=1;	27202	complement component 5a receptor 2	AGTCCACAGGGCGGTCCGAG	20	11.1345	3.25632	56.4873	2.30197e-06	0.000261583
672;size=1;	672	BRCA1 DNA repair associated	TTGGAACTGTGAGAACTCTG	20	11.5045	2.05739	55.9287	2.32329e-06	0.000263184
347365;size=1;	347365	inter-alpha-trypsin inhibitor heavy chain family member 6	GGGGTCGTCACGCCGGCCGT	20	2.35387	4.61473	49.4405	2.32175e-06	0.000263184
30010_3;size=1;	30010	neurexophilin 1	TGCCACGAAAAGTCTGTGAC	20	3.77232	4.82201	49.9905	2.32982e-06	0.000263513
25871_3;size=1;	25871	nucleolus and neural progenitor protein	AGTCATCAGAATTTGATGTG	20	11.7652	2.56072	55.8661	2.33862e-06	0.000264098
84061_4;size=1;	84061	magnesium transporter 1	GAGCGAACATGGCAGCGCGT	20	3.36347	5.21445	49.9196	2.35064e-06	0.000265043
2733_2;size=1;	2733	GLE1 RNA export mediator	GCCTTTGCTACTACCGCGAC	20	12.4047	3.11463	56.4282	2.37497e-06	0.000267371
58492_2;size=1;	58492	zinc finger protein 77	GCACAAGAAGGTTCGCAGTC	20	12.923	3.29021	56.5141	2.39253e-06	0.000268932
4088_2;size=1;	4088	SMAD family member 3	ATGAACCACAGCATGGACGC	20	12.2827	2.06499	55.6336	2.39657e-06	0.000268971
283455_3;size=1;	283455	kinase suppressor of ras 2	CGGAACCAGTGCCGTAGCTG	20	13.4895	3.55569	56.4238	2.41487e-06	0.000270607
81628;size=1;	81628	TSC22 domain family member 4	ACCTAGACAGCGACGATGAT	20	4.32114	3.81958	49.12	2.41905e-06	0.000270659
4772;size=1;	4772	nuclear factor of activated T cells 1	ACGGACAGCTATCCGGTCGT	20	12.3673	3.36006	56.3788	2.42611e-06	0.000271032
57232;size=1;	57232	zinc finger protein 630	CCCACTAAGAGATTTAGATG	20	11.6723	2.26052	55.472	2.43781e-06	0.000271571
3775;size=1;	3775	potassium two pore domain channel subfamily K member 1	TCACCGTGCACGTCACCCGC	20	11.6314	2.62622	55.4551	2.44214e-06	0.000271571
57533_4;size=1;	57533	TBC1 domain family member 14	CAGTTTAATAAGCTCCAGAC	20	11.0526	2.22809	55.465	2.43959e-06	0.000271571
7799_2;size=1;	7799	PR/SET domain 2	TTCTGGAGGCACCTCCTGAC	20	12.358	2.41677	55.4165	2.45214e-06	0.000271851
124739_4;size=1;	124739	ubiquitin specific peptidase 43	CCTCCTGGAGGCTCCCGAAC	20	12.2438	2.43429	55.427	2.44941e-06	0.000271851
85416_4;size=1;	85416	Zic family member 5	AAATCCGCTAATCTCAGCGC	20	4.23764	4.24132	49.3747	2.46889e-06	0.000273292
64799;size=1;	64799	IQ motif containing H	ACTTCTGCTGGCGATAAAAG	20	12.1449	2.31537	55.3138	2.47893e-06	0.000273986
3206_3;size=1;	3206	homeobox A10	GCTGGGCGGCAAGCGCAATG	20	11.7253	2.01043	55.239	2.49867e-06	0.000274301
9587_3;size=1;	9587	MAD2L1 binding protein	AAGGCCTCCGAAGCGTTGAG	20	11.6586	2.71034	55.264	2.49205e-06	0.000274301
10400_2;size=1;	10400	phosphatidylethanolamine N-methyltransferase	CACGGTTTAGGTTGCACGAT	20	11.5346	2.84779	55.2316	2.50064e-06	0.000274301
8001;size=1;	8001	glycine receptor alpha 3	GGGAAGCAGCACTGTTACTC	20	11.515	2.21855	55.2839	2.48682e-06	0.000274301
9270_2;size=1;	9270	integrin subunit beta 1 binding protein 1	TTTTATTCGAAATTCTGCAC	20	11.1586	2.20337	55.2452	2.49703e-06	0.000274301
23180_2;size=1;	23180	raftlin, lipid raft linker 1	GTACCAGCAGGGCTTCTCGC	20	12.5371	2.54517	55.2055	2.50757e-06	0.000274647
151126_3;size=1;	151126	zinc finger protein 385B	CAGGCCGAGGCCCACTACAA	20	12.9481	3.05565	55.9559	2.52059e-06	0.00027496
1767_4;size=1;	1767	dynein axonemal heavy chain 5	CCTAAGGTGTTCGTGACCGA	20	12.5777	2.75431	55.1736	2.51607e-06	0.00027496
85366_2;size=1;	85366	myosin light chain kinase 2	CTGGAACTCAATCCCCCTCG	20	11.9889	2.85545	55.1414	2.52467e-06	0.00027496
10561_2;size=1;	10561	interferon induced protein 44	CCTGATGCGTTACATGCCCT	20	-2.21569	5.80333	48.7854	2.52555e-06	0.00027496
643_4;size=1;	643	C-X-C motif chemokine receptor 5	TGGTGATCCTGGAGCGGCAC	20	11.7196	1.70038	55.0923	2.53788e-06	0.000275889
284257_3;size=1;	284257	biorientation of chromosomes in cell division 1 like 2	CAGCTCATCGCTATCATCGT	20	-4.23264	5.53338	49.2931	2.54407e-06	0.000276149
6041_3;size=1;	6041	ribonuclease L	CGCTGCGAGGATAAAAGGCG	20	12.6961	2.69367	54.9092	2.58783e-06	0.000280086
400629_2;size=1;	400629	testis expressed 19	GATACATCCAGGAGGCGTAG	20	11.453	2.80004	54.903	2.58953e-06	0.000280086
116984_4;size=1;	116984	ArfGAP with RhoGAP domain, ankyrin repeat and PH domain 2	CTCTTGACTTAATACACCCT	20	11.2198	2.463	54.8944	2.59189e-06	0.000280086
84808;size=1;	84808	PPARGC1 and ESRR induced regulator, muscle 1	CTCCAGAAGACGCCGGACCA	20	11.5813	2.29489	54.8393	2.60717e-06	0.000281319
84080_3;size=1;	84080	enkurin domain containing 1	GGAGAACCTGAGGCGGATCA	20	3.2771	4.3346	48.5233	2.61266e-06	0.000281494
990_4;size=1;	990	cell division cycle 6	TACACTTAAGGGACGAAGAT	20	12.11	2.64549	54.7997	2.61822e-06	0.000281675
27091_2;size=1;	27091	calcium voltage-gated channel auxiliary subunit gamma 5	CAAGGAAGCAGACCCGCCAG	20	10.8087	1.98558	54.6973	2.64701e-06	0.000283286
11156_4;size=1;	11156	protein tyrosine phosphatase 4A3	CACGCTCAGCACCTTCATTG	20	10.4305	2.89875	48.5671	2.64601e-06	0.000283286
6561_3;size=1;	6561	solute carrier family 13 member 1	CATCACCATGGCAGCCGTCG	20	-3.60751	4.5109	48.796	2.64877e-06	0.000283286
84925;size=1;	84925	solute carrier family 49 member 4	AGCCACATGAACGCGAAGCA	20	-2.51561	6.62963	48.7544	2.64076e-06	0.000283286
148022;size=1;	148022	toll like receptor adaptor molecule 1	GATGAGGCCCGAAACCGGTG	20	11.2883	2.14957	54.6332	2.66523e-06	0.000283569
51478;size=1;	51478	hydroxysteroid 17-beta dehydrogenase 7	GAGGCCTCACCTGCTAGCCC	20	11.2303	3.256	55.4949	2.65911e-06	0.000283569
56953_3;size=1;	56953	5',3'-nucleotidase, mitochondrial	GCTGGTCGGGAAAGCGCGCG	20	10.5929	1.91278	54.6269	2.66701e-06	0.000283569
10045;size=1;	10045	SH2 domain containing 3A	CCACGGCCTCCTGTCCCGCC	20	8.68391	3.67794	48.9232	2.66662e-06	0.000283569
9818_2;size=1;	9818	nucleoporin 58	ACTACATCTGCAGCTACAAC	20	12.0917	2.27178	64.3058	2.6992e-06	0.000284908
55818_2;size=1;	55818	lysine demethylase 3A	GTGGCTGCCATCGCTGCCGT	20	11.6977	2.27142	54.5628	2.68538e-06	0.000284908
164668_2;size=1;	164668	apolipoprotein B mRNA editing enzyme catalytic subunit 3H	AAAGTAGCCTCTCGTGGGCG	20	11.3929	2.16194	54.5163	2.69878e-06	0.000284908
1019_3;size=1;	1019	cyclin dependent kinase 4	AGCATGTAGACCAGGACCTA	20	11.1546	2.18767	54.5221	2.69712e-06	0.000284908
7783_2;size=1;	7783	zona pellucida glycoprotein 2	TGGCTTGGCTGACGACAGTA	20	3.03374	4.58793	48.2869	2.69409e-06	0.000284908
441476_3;size=1;	441476	sperm-tail PG-rich repeat containing 3	GGGTGCCCGTCTGTAACCTG	20	12.1323	3.01857	54.8589	2.70441e-06	0.000285004
9641_3;size=1;	9641	inhibitor of nuclear factor kappa B kinase subunit epsilon	GCAGCCCAAAGGCATTCTCA	20	11.0735	3.03121	54.4847	2.70794e-06	0.000285004
152831_2;size=1;	152831	klotho beta	GGGTTGGTTATCGATCACGT	20	11.8708	2.40806	54.3953	2.73405e-06	0.000287335
55178_4;size=1;	55178	mitochondrial rRNA methyltransferase 3	ACGAGAGAAACAACCGCTCG	20	12.2074	2.23029	64.0876	2.74854e-06	0.000288442
128861;size=1;	128861	BPI fold containing family A member 3	AGGGCAAGGCCAGCAACCCG	20	12.3987	3.08046	55.0039	2.75469e-06	0.00028867
399687_3;size=1;	399687	myosin XVIIIA	CCAGTGAGAAGCCGTCCCTA	20	11.9551	2.18408	54.297	2.76307e-06	0.000288734
5546;size=1;	5546	proline rich mitotic checkpoint control factor	TCCAGGCACGGAACCAGAGC	20	11.9042	2.27766	54.2965	2.76324e-06	0.000288734
339451_4;size=1;	339451	kelch like family member 17	GCACCAGCCGCACACGTCCC	20	12.2273	2.34311	54.2752	2.76956e-06	0.00028898
26258_2;size=1;	26258	biogenesis of lysosomal organelles complex 1 subunit 6	CCTGGGCCGTCGTCTCCGGA	20	-4.86266	5.63523	48.5369	2.80174e-06	0.000291919
140680_3;size=1;	140680	chromosome 20 open reading frame 96	GCTTCGGAGCTCTCGCAGAG	20	12.4689	2.77228	54.0762	2.82957e-06	0.000292306
114987_4;size=1;	114987	WD repeat domain 31	GACTCATCACAGCTGTGCAC	20	12.4321	2.96812	54.5222	2.81017e-06	0.000292306
84300_2;size=1;	84300	ubiquinol-cytochrome c reductase complex assembly factor 2	CCTGTGCTACCCGCTGTCGC	20	12.1832	2.12656	54.0993	2.82252e-06	0.000292306
221656;size=1;	221656	lysine demethylase 1B	GAAATACTCACTAGATCCTC	20	10.8037	2.60743	54.0851	2.82684e-06	0.000292306
27333_2;size=1;	27333	golgi integral membrane protein 4	CGTTAGCCGTACCTTGTAAC	20	-2.94185	6.15982	48.504	2.81361e-06	0.000292306
201627_2;size=1;	201627	DENN domain containing 6A	TTACCACCCCCATGATTGGC	20	-2.02654	5.72628	47.9288	2.82295e-06	0.000292306
376132_2;size=1;	376132	leucine rich repeat containing 10	TGTCCAGCGGCATCTCACGG	20	11.7925	2.21775	53.9715	2.86174e-06	0.00029503
285782_2;size=1;	285782	cancer antigen 1	TCTCCACTGCAGTGGATTAG	20	11.1502	2.61894	53.964	2.86405e-06	0.00029503
6687;size=1;	6687	SPG7 matrix AAA peptidase subunit, paraplegin	AAGGAGAAGGATAAGTCGAA	20	11.1087	2.1863	53.9381	2.87209e-06	0.000295439
27019_3;size=1;	27019	dynein axonemal intermediate chain 1	AAGACTCAGATGAAGGACGG	20	11.2077	2.18386	53.9081	2.88142e-06	0.00029598
123876;size=1;	123876	acyl-CoA synthetase medium chain family member 2A	CAACATCCGGTAAACAATGG	20	12.0265	1.90876	53.7844	2.92027e-06	0.000297982
56954_3;size=1;	56954	nitrilase family member 2	TGATGGAAGAAATCTGAAGC	20	11.7347	2.11533	53.7961	2.91655e-06	0.000297982
124997;size=1;	124997	WD repeat domain 81	CCCCATACAGGCGGGCGATG	20	-4.86862	5.25883	48.201	2.92549e-06	0.000297982
54455;size=1;	54455	F-box protein 42	GCAACTATCTTAATCCTCGG	20	-4.67555	5.3038	48.2018	2.92519e-06	0.000297982
23193_4;size=1;	23193	glucosidase II alpha subunit	AAGATGCCCAAGTCGCGATG	20	-4.11225	4.41886	48.2277	2.91542e-06	0.000297982
5675_2;size=1;	5675	pregnancy specific beta-1-glycoprotein 6	ATTACATCATATGTAGTACA	20	3.67322	4.18543	47.6777	2.91742e-06	0.000297982
10542_2;size=1;	10542	late endosomal/lysosomal adaptor, MAPK and MTOR activator 5	GTCTTCCAAGTGCTGCTCCA	20	-4.47835	5.64498	48.1661	2.93869e-06	0.000298908
4646_2;size=1;	4646	myosin VI	GGCACAGCTGGCCCGACAGA	20	9.74342	2.66215	47.5716	2.95842e-06	0.000300494
28989_2;size=2;	28989	N-terminal Xaa-Pro-Lys N-methyltransferase 1	GGTAGGTCTTGGCTTGAACC	20	3.09599	4.1552	47.5584	2.96356e-06	0.000300597
64411_4;size=1;	64411	ArfGAP with RhoGAP domain, ankyrin repeat and PH domain 3	GCTCCAGCATGCCCGTGCGG	20	12.6011	2.41729	53.6288	2.96995e-06	0.000300826
8804_3;size=1;	8804	cellular repressor of E1A stimulated genes 1	CTGCTCGTGTCGCCCGCGCG	20	11.999	2.50972	53.5795	2.98591e-06	0.00030162
219479_3;size=1;	219479	olfactory receptor family 5 subfamily R member 1 (gene/pseudogene)	GGCCTGAAGCTCTGGCCGGT	20	11.502	2.02222	53.5789	2.9861e-06	0.00030162
55809_2;size=1;	55809	transcriptional regulating factor 1	TCGGGCAGCACCCTACCCAA	20	-4.26466	4.91714	47.962	3.01727e-06	0.000304347
8772_3;size=1;	8772	Fas associated via death domain	TGCCCACGCGCCCGAGGCAT	20	-3.30709	6.62184	47.8925	3.04459e-06	0.000306677
80177;size=1;	80177	MYC target 1	TGCGAACACAAGTATATGAG	20	11.4351	2.43549	53.3207	3.07126e-06	0.000308084
100507003_3;size=1;	100507003	golgi associated olfactory signaling regulator	TGGGTTAAGGCGATCTCGTT	20	11.3592	2.6761	53.3333	3.06702e-06	0.000308084
79092_3;size=1;	79092	caspase recruitment domain family member 14	TGATGGAGAGCCACCGCCAC	20	-4.10982	3.91195	47.2889	3.0708e-06	0.000308084
126299_3;size=1;	126299	zinc finger protein 428	CTCAGAGCCGGACTCCGAAG	20	12.387	2.45213	53.2969	3.07925e-06	0.000308459
929;size=1;	929	CD14 molecule	TGGAAGGCTTCGGACCAGTC	20	12.1027	2.39175	53.2118	3.10797e-06	0.0003106
8568_3;size=1;	8568	ribosomal RNA processing 1	TCCGGAAATACATCGTCGCC	20	10.1345	2.79728	47.1951	3.10916e-06	0.0003106
390110_2;size=1;	390110	1-aminocyclopropane-1-carboxylate synthase homolog (inactive) like	TCCCACGGATGGATAGGTCG	20	11.7134	2.93742	53.2047	3.11497e-06	0.000310754
22930;size=1;	22930	RAB3 GTPase activating protein catalytic subunit 1	TCGAAATCAGTTCGTACACC	20	-2.41682	5.54402	47.1272	3.13723e-06	0.000312546
26994_2;size=1;	26994	ring finger protein 11	TCACGAGTCTCAGTCCGACC	20	12.9369	3.0084	62.675	3.14657e-06	0.00031262
317671_3;size=1;	317671	Rieske Fe-S domain containing	CTGCACAAGATCCTGAAAAG	20	11.7468	2.67946	53.1096	3.14291e-06	0.00031262
6197_4;size=1;	6197	ribosomal protein S6 kinase A3	TGCAATCACACATCATGTAA	20	11.6616	2.51697	53.0557	3.16153e-06	0.000313313
51101_4;size=1;	51101	zinc finger C2HC-type containing 1A	GTGTAGACTTACCCTGCATG	20	-3.8333	5.53534	47.5904	3.16648e-06	0.000313313
7157_2;size=1;	7157	tumor protein p53	GCAGTCACAGCACATGACGG	20	-3.04755	8.55745	47.6	3.16255e-06	0.000313313
1606_4;size=1;	1606	diacylglycerol kinase alpha	TGCCCAGCTGCAAAAATACA	20	12.3015	3.04929	53.5598	3.20461e-06	0.000316482
66008;size=1;	66008	trafficking kinesin protein 2	GAATAGCAATCACAGAGACT	20	12.1247	2.68982	52.9248	3.2072e-06	0.000316482
51268_3;size=1;	51268	pipecolic acid and sarcosine oxidase	CAATCCAGGCCAATCTGTCG	20	12.6679	2.20999	52.7691	3.26258e-06	0.00032151
404550_4;size=1;	404550	chromosome 16 open reading frame 74	CAGCAGCAGCAGCCACGACG	20	12.4429	3.13152	53.5289	3.27484e-06	0.000321846
259307;size=1;	259307	interleukin 4 induced 1	TCCTGCATGCATTTCTCGAA	20	9.60044	2.31488	46.8077	3.27326e-06	0.000321846
65249_2;size=1;	65249	zinc finger SWIM-type containing 4	GGACAAGGTGGTGCGCAACG	20	11.3614	2.11626	52.6948	3.28934e-06	0.0003224
56674_2;size=1;	56674	TMEM9 domain family member B	TGGAGCCCATGCCTGTGCGG	20	3.70751	4.58522	47.3013	3.28832e-06	0.0003224
3029_2;size=1;	3029	hydroxyacylglutathione hydrolase	GACGCGGCACTTACCAGTGG	20	12.3231	2.21939	61.8848	3.3099e-06	0.000322489
64795_3;size=1;	64795	required for meiotic nuclear division 5 homolog A	GTGGAGCACTTCTTTCGACA	20	12.0007	2.15599	61.8263	3.32653e-06	0.000322489
644100_3;size=1;	644100	ADP ribosylation factor like GTPase 14 effector protein like	TGCTTGGCATTTCGAAACCC	20	11.8551	2.48827	52.631	3.31257e-06	0.000322489
9064;size=1;	9064	mitogen-activated protein kinase kinase kinase 6	ACGCACCTGCACATCGCGGT	20	11.7246	2.24719	52.5589	3.33902e-06	0.000322489
7580_2;size=1;	7580	zinc finger protein 32	ACACTACAGGAAGATTCACC	20	11.44	2.38629	52.5679	3.33568e-06	0.000322489
57091_3;size=1;	57091	Cas scaffold protein family member 4	CCGCCTCCAAATCCTCACGG	20	11.2344	2.07325	52.6	3.32391e-06	0.000322489
11279_4;size=1;	11279	Kruppel like factor 8	CTTCTGTATTCTATCTCAGG	20	10.9749	2.61671	52.6151	3.31838e-06	0.000322489
80017_4;size=1;	80017	D-glutamate cyclase	GGGACCTGGGCAGGACCACC	20	10.6898	2.79679	52.5953	3.32563e-06	0.000322489
4322_4;size=1;	4322	matrix metallopeptidase 13	TACCATCCTACAAATCTCGC	20	9.53209	2.48393	46.7373	3.30415e-06	0.000322489
4093_2;size=1;	4093	SMAD family member 9	ATGTGATTTACTGTCGCGTG	20	9.15184	2.56569	46.6757	3.3314e-06	0.000322489
90313;size=2;	90313	tumor protein p53 inducible protein 13	CCGAGCCAACTCCCGGTAGA	20	-2.11446	6.38652	46.7433	3.3015e-06	0.000322489
2651;size=1;	2651	glucosaminyl (N-acetyl) transferase 2 (I blood group)	GCACCTGGATCAGAAGGCGA	20	11.9807	3.67766	53.2981	3.35727e-06	0.000323821
25871_2;size=1;	25871	nucleolus and neural progenitor protein	GCCAGTGAAGAAACCTTGCT	20	11.8699	2.56761	52.4919	3.3638e-06	0.000324021
54480_3;size=1;	54480	chondroitin polymerizing factor 2	AGTGGACAGTGTAGCTCGGG	20	12.2192	2.1819	52.4613	3.37519e-06	0.000324404
259290_2;size=1;	259290	taste 2 receptor member 31	CCGCCAGAGCAGTGAGAATC	20	2.26096	4.50111	46.5746	3.3767e-06	0.000324404
57820;size=1;	57820	cyclin B1 interacting protein 1	GGACATTAGCTCCCGAGCGC	20	12.5184	2.39951	52.4149	3.39256e-06	0.000325188
5690_4;size=1;	5690	proteasome 20S subunit beta 2	TAACTTCACACGCCGAAACC	20	11.4714	2.02037	52.4116	3.3938e-06	0.000325188
10558_4;size=1;	10558	serine palmitoyltransferase long chain base subunit 1	AATGTGCCATAAAATCCTCT	20	12.2951	3.15889	53.1775	3.40125e-06	0.000325473
23219_4;size=1;	23219	F-box protein 28	AAGAGGAACCGCCGTCGCCT	20	11.7438	2.18154	52.3624	3.41232e-06	0.000326103
339906_3;size=1;	339906	serine protease 42, pseudogene	AAGGGCAAGGTCATTTCGAA	20	11.776	2.54617	52.3061	3.43365e-06	0.00032771
140766_2;size=1;	140766	ADAM metallopeptidase with thrombospondin type 1 motif 14	GGACACATGTGGTGTACCGC	20	12.6006	2.6991	52.2778	3.44445e-06	0.000328311
51399_3;size=1;	51399	trafficking protein particle complex 4	CACCTCGGATGCCGTCCCGC	20	-3.15714	4.54252	46.4084	3.45268e-06	0.000328664
345456_3;size=1;	345456	profilin 3	GTTGTCCGCATGGCCCACGA	20	12.2219	2.40956	52.2026	3.47329e-06	0.000330195
89822;size=1;	89822	potassium two pore domain channel subfamily K member 17	TCGTGGTGCTCAACCGACTG	20	12.3916	2.70392	52.1467	3.49491e-06	0.000331816
129138_4;size=1;	129138	ankyrin repeat domain 54	CTGATCCTAACCAGCGAGAT	20	12.1754	2.94931	52.4494	3.5096e-06	0.000332776
4001;size=1;	4001	lamin B1	GCGACGCGCGCTCGACGACA	20	11.1999	1.94215	52.0657	3.52652e-06	0.00033351
84190_3;size=1;	84190	methyltransferase like 25	CAGTTGCTTGTAGCCCTTCG	20	8.98887	2.22247	46.259	3.52264e-06	0.00033351
2875;size=1;	2875	glutamic--pyruvic transaminase	ACGGCATGAACCCGCGTGTG	20	10.4125	2.51574	46.2257	3.53845e-06	0.000334205
10389;size=1;	10389	Scm polycomb group protein like 2	ATACTGAAGTGGCATTGCGA	20	11.8395	1.91388	52.0031	3.55114e-06	0.000334938
114907;size=1;	114907	F-box protein 32	TCTCTGCAGCCTGCCTTCAA	20	11.2363	2.2012	51.9923	3.55543e-06	0.000334938
55006;size=1;	55006	tRNA methyltransferase 61B	TCGAGTCCTCGAGCTCTCGA	20	-5.18467	7.27077	46.6837	3.56663e-06	0.000335558
83874_2;size=1;	83874	TBC1 domain family member 10A	CATGAGATGTTTGTGTCCCG	20	12.0928	2.64237	51.9092	3.58848e-06	0.000337178
114836_2;size=1;	114836	SLAM family member 6	ATGACAATGTCTCATTCAGA	20	10.0796	2.67346	46.0534	3.62153e-06	0.000339406
9852_2;size=1;	9852	EPM2A interacting protein 1	CGACGTCAGGCGCCACTACG	20	2.60613	5.59893	46.4417	3.61725e-06	0.000339406
147694_2;size=1;	147694	zinc finger protein 548	AACACTCTACTCACCTGTGT	20	11.7228	2.593	51.8122	3.62752e-06	0.00033953
9689_3;size=1;	9689	basic leucine zipper and W2 domains 1	TATCCAACTTTAGCCCCAGG	20	11.6844	2.58716	51.7935	3.63511e-06	0.000339803
7069_2;size=1;	7069	thyroid hormone responsive	TGCAGCCGAGGTGCACAACA	20	-2.05257	5.72512	46.0036	3.6459e-06	0.000340375
85437_3;size=1;	85437	zinc finger CCHC-type and RNA binding motif containing 1	GAGCAGCTGAGTTCATCCGA	20	11.4979	2.47352	51.7489	3.65328e-06	0.000340626
5617_4;size=1;	5617	prolactin	ATCAAAGGATCGCCATGGAA	20	12.1423	2.55842	51.7244	3.66329e-06	0.000341122
200539_2;size=1;	200539	ankyrin repeat domain 23	ACCTCCCACTCACCTTAACC	20	12.1053	2.52681	51.6801	3.68145e-06	0.000341938
842_4;size=1;	842	caspase 9	GGACACAGGCCAGGACATGC	20	8.57561	2.64546	45.9402	3.67725e-06	0.000341938
8424;size=1;	8424	gamma-butyrobetaine hydroxylase 1	AAAGGCAGAAGCACTTGACG	20	12.74	2.65829	51.6681	3.68641e-06	0.000341961
117143_3;size=1;	117143	transcriptional adaptor 1	GAAGAACTTAAGCGAGGCCC	20	12.899	3.05916	61.1279	3.72512e-06	0.000343822
283209_2;size=1;	283209	phosphoglucomutase 2 like 1	TGGACACGGCCATCGGGCAG	20	12.0299	2.59674	51.5852	3.7208e-06	0.000343822
137814_3;size=1;	137814	NK2 homeobox 6	GAATGGACGCAGAGCCGCGA	20	11.6665	2.20193	51.5742	3.72537e-06	0.000343822
55069;size=1;	55069	transmembrane protein 248	CATGATCAGCGTAAGCGCCA	20	4.19596	3.73662	45.865	3.71483e-06	0.000343822
55515_2;size=1;	55515	acid sensing ion channel subunit family member 4	TGCCCCCCAAAGACCGGGAT	20	11.5164	2.77132	51.5311	3.74339e-06	0.00034461
80790_4;size=1;	80790	c-Maf inducing protein	AGTTTCGAGACGATTTCCAG	20	-4.43734	4.50829	46.3201	3.74277e-06	0.00034461
2805_3;size=1;	2805	glutamic-oxaloacetic transaminase 1	CTCCCAGGTTGACCTTGCGG	20	11.4741	1.83931	51.4995	3.75668e-06	0.000345396
5338_4;size=1;	5338	phospholipase D2	TATTCTCCAGCCCGAGATGC	20	12.053	2.77458	51.4572	3.77458e-06	0.000346603
3586_3;size=1;	3586	interleukin 10	GGGTGCAGCTGTTCTCAGAC	20	9.31453	2.93507	45.8102	3.79671e-06	0.000348196
664_2;size=1;	664	BCL2 interacting protein 3	TCTGGCGCCATGTCGCAGAA	20	11.3659	1.68523	51.3474	3.82139e-06	0.000349684
11311_2;size=1;	11311	vacuolar protein sorting 45 homolog	CATCACCCCATTGCTAAACC	20	11.3436	2.35427	51.3448	3.82255e-06	0.000349684
27087_3;size=1;	27087	beta-1,3-glucuronyltransferase 1	GCACCACCTCCACGATGTCG	20	12.3122	2.62859	51.3219	3.8324e-06	0.000350145
6503_3;size=1;	6503	Src like adaptor	AGGCCCCTGCCCAACCCGGA	20	12.0585	2.52016	60.1514	3.84639e-06	0.000350542
54464_2;size=1;	54464	5'-3' exoribonuclease 1	CTGGTGTTTGGATCATGATC	20	11.9168	2.27678	60.1525	3.84603e-06	0.000350542
144983_2;size=1;	144983	heterogeneous nuclear ribonucleoprotein A1 like 2	TCAGAAATACCATACTGTGA	20	-3.5713	6.1629	46.1006	3.85387e-06	0.000350784
80024_3;size=1;	80024	solute carrier family 8 member B1	CATTCAGGCCACACACCTTG	20	-3.56167	6.1945	46.0655	3.87192e-06	0.000351987
91875_2;size=1;	91875	tetratricopeptide repeat domain 5	CAATGGTGCTTCGTCAGCTG	20	12.3614	2.41741	51.1976	3.88639e-06	0.000352026
27085;size=1;	27085	MDM2 binding protein	CCAGAGGTGTCGTCGGGTGA	20	11.9689	2.81795	51.1744	3.89656e-06	0.000352026
4919_2;size=1;	4919	receptor tyrosine kinase like orphan receptor 1	TCATCGCGACACAAGTCACG	20	11.8807	1.75784	51.1832	3.8927e-06	0.000352026
23139;size=1;	23139	microtubule associated serine/threonine kinase 2	AGCTGGCTAACGATGTAGCG	20	10.8353	2.48477	51.1828	3.89289e-06	0.000352026
84925_4;size=1;	84925	solute carrier family 49 member 4	CGGCGCCCGTATACCCGCCC	20	-2.87513	5.785	46.0444	3.88289e-06	0.000352026
79627_2;size=1;	79627	opioid growth factor receptor like 1	GGAGTCGCAGTCCTCCACGG	20	12.8514	3.36316	51.6516	4.01876e-06	0.000358579
123591_4;size=1;	123591	transmembrane protein 266	TGCTGTCGATCTCTCCACGG	20	12.6423	3.32257	51.6547	4.01739e-06	0.000358579
5542;size=1;	5542	proline rich protein BstNI subfamily 1 (gene/pseudogene)	ACAAGGAGGCAACAAGCCCC	20	12.1631	2.58135	50.9309	4.00524e-06	0.000358579
1937;size=1;	1937	eukaryotic translation elongation factor 1 gamma	TCCCAACTCACCTTGCCGGC	20	12.111	2.09104	59.7646	3.97949e-06	0.000358579
10299_4;size=1;	10299	membrane associated ring-CH-type finger 6	TCCAGATTTCAATCCAGTAC	20	11.982	2.3834	59.7493	3.98486e-06	0.000358579
23746_2;size=1;	23746	aryl hydrocarbon receptor interacting protein like 1	GGCCCCACTCACTCGGGATC	20	11.9723	2.15278	50.965	3.98981e-06	0.000358579
92092_2;size=1;	92092	zinc finger CCCH-type containing, antiviral 1 like	AAGGTGCTGTGCGCCCACGG	20	11.8295	2.30636	50.8926	4.02262e-06	0.000358579
7075_2;size=1;	7075	tyrosine kinase with immunoglobulin like and EGF like domains 1	AAGACGCCCACGAGGTCCGA	20	11.4513	2.08601	50.9893	3.97885e-06	0.000358579
23530_3;size=1;	23530	nicotinamide nucleotide transhydrogenase	GCGTTCCTGATGTCTTTAAA	20	11.4493	2.09839	50.891	4.02333e-06	0.000358579
63979_3;size=1;	63979	fidgetin like 1	GAATGCGTAATATCTGTGCA	20	2.36629	4.66603	45.3128	4.00429e-06	0.000358579
253017_4;size=1;	253017	trans-2,3-enoyl-CoA reductase like	TCTCTTGCGTTCCGAAGCGA	20	-1.9031	5.26184	45.2834	4.02044e-06	0.000358579
84124_2;size=1;	84124	zinc finger protein 394	GCGGCGCCGTCCCAACGCGA	20	12.11	2.99416	51.3757	4.03419e-06	0.000358976
389692;size=1;	389692	MAF bZIP transcription factor A	GAAGTCGTTGACGTACTCGA	20	11.7222	2.26088	59.5864	4.04259e-06	0.000358976
10641_4;size=1;	10641	NPR2 like, GATOR1 complex subunit	TGGCTATCTGACCACACTAG	20	-3.32266	5.45414	45.7509	4.03852e-06	0.000358976
7033_2;size=1;	7033	trefoil factor 3	GTGCCGTGCCAGCCAAGGAC	20	3.94529	4.2175	45.4653	4.0477e-06	0.000358992
347404;size=1;	347404	LanC like 3	CTGGAGGATGCGCTCGATGG	20	4.36058	4.17744	45.7159	4.05378e-06	0.000359093
613_3;size=1;	613	BCR activator of RhoGEF and GTPase	CCTTGGCCAGCAACGTCTGC	20	10.625	2.18938	50.8098	4.06054e-06	0.000359254
7355_2;size=1;	7355	solute carrier family 35 member A2	GGCTGTCCTGGTGCAGTATG	20	8.97432	2.47264	45.2002	4.0664e-06	0.000359335
55758_3;size=1;	55758	REST corepressor 3	CACTGTCCACTCATCCGGAA	20	11.1775	1.8077	50.7261	4.09927e-06	0.0003618
818_4;size=1;	818	calcium/calmodulin dependent protein kinase II gamma	TGGAGACAAGCATGGTCGTG	20	11.5743	2.25111	50.6941	4.11418e-06	0.000362677
50856_2;size=1;	50856	C-type lectin domain family 4 member A	AGTAGAAATAAAGTAGCAGT	20	4.34611	3.84793	45.1046	4.11994e-06	0.000362744
6926_4;size=1;	6926	T-box transcription factor 3	GTTCCTACCTCACCGGGCGC	20	12.3454	2.16113	59.3423	4.13096e-06	0.000363275
5654_4;size=1;	5654	HtrA serine peptidase 1	ATCGTGAGCACCACCCAGCG	20	11.9817	2.49326	50.6247	4.14676e-06	0.00036412
378925_4;size=1;	378925	ring finger protein 148	TGGCTGGCCCTCATCGAACG	20	11.7467	2.68304	50.6045	4.1563e-06	0.00036412
10881;size=1;	10881	actin like 7A	AGAGATGAAGATCGCCCCGG	20	11.6945	2.47846	50.5954	4.1606e-06	0.00036412
63928_3;size=2;	63928	calcineurin like EF-hand protein 2	CGCCGCGGTCATTCCCGACG	20	-2.42516	4.71544	45.0342	4.15989e-06	0.00036412
139285_3;size=1;	139285	APC membrane recruitment protein 1	TGACCTTGCTCTTCCGGTGA	20	10.0942	2.36716	50.5511	4.18166e-06	0.000365524
80777_4;size=1;	80777	cytochrome b5 type B	TGTCACCCGCTTCCTCAACG	20	13.0406	3.66391	51.2677	4.19364e-06	0.000365891
1358;size=1;	1358	carboxypeptidase A2	ACTGCCTGGACGTTGACGAA	20	12.6881	2.59091	50.4792	4.21605e-06	0.000365891
3234;size=1;	3234	homeobox D8	CGCAGCCGCCGCCTTGTACT	20	11.8886	2.99908	50.9242	4.20942e-06	0.000365891
10928_3;size=1;	10928	ralA binding protein 1	TCGCCAGTGCGGTACAATCC	20	11.48	2.1644	50.488	4.2118e-06	0.000365891
390077_3;size=1;	390077	olfactory receptor family 52 subfamily N member 2	GTAGTACATGGGCCGGTGCA	20	3.33779	3.83884	44.9667	4.19861e-06	0.000365891
11227_4;size=1;	11227	polypeptide N-acetylgalactosaminyltransferase 5	TCTCATGTGGAATGTAACGT	20	-3.04505	4.4031	44.9374	4.21552e-06	0.000365891
222183_4;size=1;	222183	serine/arginine repetitive matrix 3	CGAAGCGTACGTACATCGGG	20	11.6984	2.50625	50.4673	4.22176e-06	0.00036595
117143_2;size=1;	117143	transcriptional adaptor 1	AATCTGACAACGCGTGAGAA	20	11.6702	2.51002	59.0788	4.22881e-06	0.000366125
27183_2;size=1;	27183	vacuolar protein sorting 4 homolog A	GCGGCTGTACCAGCATGCGG	20	11.9631	2.38421	50.4304	4.23957e-06	0.000366619
993_3;size=1;	993	cell division cycle 25A	CGCGTCGCAGCCCGTCGTGA	20	9.13786	1.91743	44.8367	4.27431e-06	0.000369184
90826_2;size=1;	90826	protein arginine methyltransferase 9	TTCCAAAACATATTCCCGAA	20	11.52	1.40689	50.326	4.29039e-06	0.000370134
9931_3;size=1;	9931	helicase with zinc finger	CGTTCTATTTCCAATGGACA	20	11.4494	1.87589	50.3155	4.2955e-06	0.000370136
2665;size=1;	2665	GDP dissociation inhibitor 2	GATCGAAACCCTTACTACGG	20	-8.18128	7.03277	45.2762	4.30528e-06	0.000370539
79594;size=1;	79594	mitochondrial E3 ubiquitin protein ligase 1	CGGTGAAGGACTGAATCGAG	20	12.2217	2.96559	50.7913	4.31552e-06	0.000370544
146822_2;size=1;	146822	CMT1A duplicated region transcript 15	TCGTTGGTCTGGTCCTTGGC	20	-3.34714	5.73149	45.2661	4.31118e-06	0.000370544
5276;size=1;	5276	serpin family I member 2	AGAACCAAAGTTATTCCAAG	20	12.4049	2.17274	50.2446	4.33048e-06	0.000370756
84100_2;size=1;	84100	ADP ribosylation factor like GTPase 6	TTTACAGTGTTTGACATGTC	20	12.0334	1.73147	50.2289	4.33824e-06	0.000370756
7803;size=1;	7803	protein tyrosine phosphatase 4A1	ATTGCTGTTCATTGCGTTGC	20	10.0513	2.223	44.7175	4.34503e-06	0.000370756
57827;size=1;	57827	chromosome 6 open reading frame 47	TCCCAAGACTAAGGACTCGG	20	9.14438	2.94218	50.2096	4.34787e-06	0.000370756
388564_2;size=1;	388564	transmembrane protein 238	TGAGCAGGTCCCCGAAGTCG	20	8.14603	3.57715	45.2395	4.32676e-06	0.000370756
9001_3;size=1;	9001	huntingtin associated protein 1	CTACGTTGGCCGGCGACCCG	20	-2.06464	4.86003	44.7116	4.34857e-06	0.000370756
8780_3;size=1;	8780	RIO kinase 3	CGTGATGATCCCTACAGACC	20	11.6558	2.06113	50.1922	4.35652e-06	0.000370998
9249;size=1;	9249	dehydrogenase/reductase 3	GGAGGTGTACCAGACGGCCA	20	11.5298	2.16102	50.1577	4.37379e-06	0.000371386
4656_3;size=1;	4656	myogenin	TTACACACCTTACACGCCCA	20	8.68297	2.73289	44.6654	4.37639e-06	0.000371386
2743_4;size=1;	2743	glycine receptor beta	AGTTGGCAGGTACTCGGGCA	20	-3.46011	4.8473	45.1725	4.36621e-06	0.000371386
57337;size=1;	57337	SUMO specific peptidase 7	GGTGATGACTTGGAAGTAAC	20	12.4726	2.797	50.3318	4.39355e-06	0.000372407
79727;size=1;	79727	lin-28 homolog A	TCCAGGTGGCTGCGCCAAGG	20	12.2058	2.31313	50.0785	4.41363e-06	0.000373673
7871;size=1;	7871	sarcolemma associated protein	CGATACTGAGAATCTCCGGG	20	10.9448	2.03288	49.9927	4.45734e-06	0.000376243
6352_4;size=1;	6352	C-C motif chemokine ligand 5	AGCAATGAGGATGACAGCGA	20	9.46261	2.76505	44.5292	4.4595e-06	0.000376243
169026_4;size=1;	169026	solute carrier family 30 member 8	AGCAGAACAGAGTTTCCACT	20	-2.89041	5.5231	45.0303	4.45123e-06	0.000376243
114805;size=1;	114805	polypeptide N-acetylgalactosaminyltransferase 13	ACGTTATTACTCACTTGGTG	20	12.0303	2.10964	49.9722	4.46782e-06	0.000376508
27131;size=1;	27131	sorting nexin 5	GCAGGAGGAGGACCGCAGCA	20	11.2602	2.14722	49.936	4.48648e-06	0.000377643
21_4;size=1;	21	ATP binding cassette subfamily A member 3	GGGGTGCTCGAAGACCACGG	20	11.6584	1.91339	49.859	4.52636e-06	0.000379542
55847_4;size=1;	55847	CDGSH iron sulfur domain 1	TGTGAGCCCCATCACAGAAT	20	11.5601	2.25956	49.8606	4.52551e-06	0.000379542
7490_3;size=1;	7490	WT1 transcription factor	GCAGTACTCGGTGCCGCCCC	20	11.5048	1.98802	49.8522	4.52991e-06	0.000379542
196383_4;size=1;	196383	Rab interacting lysosomal protein like 2	TGCCCAGGGCCATAAGCTCG	20	10.3809	2.59928	49.872	4.5196e-06	0.000379542
89866_3;size=1;	89866	SEC16 homolog B, endoplasmic reticulum export factor	CCTCATCAACCTGACCGATG	20	11.7419	1.94031	49.8402	4.53618e-06	0.00037963
51592_4;size=1;	51592	tripartite motif containing 33	GGGTGCAATTGAGAATCTAC	20	11.3627	1.76479	49.8224	4.54548e-06	0.000379646
79072_2;size=1;	79072	FAST kinase domains 3	AATTTGACCCCGAAAGGCTC	20	4.42486	4.09434	44.808	4.54682e-06	0.000379646
11181;size=1;	11181	trehalase	CAGTGAGATTTACTGCCACG	20	12.4718	2.7574	49.9515	4.55635e-06	0.000380006
2909;size=1;	2909	Rho GTPase activating protein 35	TGCAGGGCCGTGCTTCGATG	20	11.4847	2.02081	49.7711	4.57239e-06	0.000380907
26137_2;size=1;	26137	zinc finger and BTB domain containing 20	CTCAACGAGCAGCGCAACCG	20	9.98449	2.56025	44.3043	4.60068e-06	0.000382825
135644;size=1;	135644	tripartite motif containing 40	CCCTTTGCAGAAGGACAACC	20	10.9208	2.27729	49.7007	4.60966e-06	0.000383134
9144_4;size=1;	9144	synaptogyrin 2	AGAGCAGGTCACCAATGACC	20	12.8186	3.1273	50.3845	4.62986e-06	0.000384373
337968_4;size=1;	337968	keratin associated protein 6-3	TCAACAACCAACACCATGTG	20	4.26341	4.01845	44.3058	4.68388e-06	0.000388415
79414_2;size=1;	79414	leucine rich repeat and fibronectin type III domain containing 3	TCATGTTGGCCAGGTCGCGG	20	13.0767	2.62389	49.6724	4.68956e-06	0.000388443
122509_2;size=1;	122509	interferon alpha inducible protein 27 like 1	GGCTGCTGTAGACATCATCT	20	3.81935	4.75928	44.6027	4.71845e-06	0.000390391
23002_2;size=1;	23002	dishevelled associated activator of morphogenesis 1	CAACTTTGCGCTTCAGACCA	20	12.3032	2.2823	49.4588	4.7404e-06	0.000391053
3344_2;size=1;	3344	forkhead box N2	CTGTCAAAGAAATTTATAGC	20	11.9428	1.97433	57.7952	4.74584e-06	0.000391053
56341_2;size=1;	56341	protein arginine methyltransferase 8	GTCGAAGTAATAATCTCTCG	20	11.5405	1.74492	49.4712	4.73356e-06	0.000391053
55687_3;size=1;	55687	tRNA 5-methylaminomethyl-2-thiouridylate methyltransferase	CTTTCGTTAATCCCCCCAGA	20	10.081	2.09928	44.0777	4.74796e-06	0.000391053
23408_2;size=1;	23408	sirtuin 5	GGGTGATGACCACGACTCGC	20	12.5447	3.00081	50.1308	4.76457e-06	0.000391092
51776_3;size=1;	51776	mitogen-activated protein kinase kinase kinase 20	TGTATGGTTATGGAACCGAG	20	11.6876	1.6831	49.4246	4.7592e-06	0.000391092
8340_4;size=1;	8340	H2B clustered histone 13	GGAGCAGACTTGGCCAGCTC	20	6.79118	4.07409	44.5349	4.76246e-06	0.000391092
55119_4;size=1;	55119	pre-mRNA processing factor 38B	ACAGCCCCCTACAGATCTGT	20	9.55926	2.31777	44.0435	4.77069e-06	0.000391153
8722_2;size=1;	8722	cathepsin F	TAACCGGACATATGAGTCAA	20	12.5594	2.6615	49.3756	4.79303e-06	0.000392543
4935_4;size=1;	4935	G protein-coupled receptor 143	TGGGAATCCTAACCACACGG	20	11.235	2.60255	49.3498	4.80065e-06	0.000392725
10314_2;size=1;	10314	LanC like 1	CCTCTGGAGAAAACCTAGCT	20	11.175	1.96438	49.3371	4.80774e-06	0.000392863
643418_3;size=1;	643418	lipase family member N	ACAATGAAGTCTATTACTCC	20	12.0214	2.22032	49.2958	4.83084e-06	0.000394307
51086;size=1;	51086	TNNI3 interacting kinase	CCCACAAACTGAATTACGCA	20	11.6514	2.17973	49.2768	4.84153e-06	0.000394736
8369_2;size=1;	8369	H4 clustered histone 7	TATCGCTCAGTACCTTGCGA	20	13.145	2.99282	58.277	4.85135e-06	0.000395094
389206_4;size=1;	389206	BEN domain containing 4	CTCAAGTTACAACGAAAGAC	20	12.1391	2.45098	49.2283	4.8689e-06	0.000395637
3679_3;size=1;	3679	integrin subunit alpha 7	GGGCCCCAGGAACCTATAAT	20	11.7996	1.95608	49.2287	4.86868e-06	0.000395637
3982;size=1;	3982	lens intrinsic membrane protein 2	ACAGCCGGTACTGCATCCAG	20	12.3046	2.19064	49.2103	4.87906e-06	0.00039602
93349_2;size=1;	93349	SP140 nuclear body protein like	CCTGGTCCCTGTACAAAGAG	20	11.7246	2.20504	49.2	4.88491e-06	0.000396053
11238_2;size=1;	11238	carbonic anhydrase 5B	CCTCTCCAGGCAAATTGCTG	20	11.7568	2.58879	49.1658	4.90442e-06	0.000396615
7552_4;size=1;	7552	zinc finger protein 711	TCTCCCGCTGCATTCGGCTC	20	11.2846	2.27798	49.1592	4.9082e-06	0.000396615
6827;size=1;	6827	SPT4 homolog, DSIF elongation factor subunit	CTCTCAGGTAACTTTAAGCC	20	6.7004	3.76374	44.3157	4.90793e-06	0.000396615
51312_2;size=1;	51312	solute carrier family 25 member 37	ATGACGTTGACGCCTCGCAA	20	12.2268	1.96828	57.3967	4.92099e-06	0.000397208
5209_2;size=1;	5209	6-phosphofructo-2-kinase/fructose-2,6-biphosphatase 3	GAGCACCATCCAGACGGCCG	20	-4.53404	4.32304	44.2587	4.94653e-06	0.000398826
51750_3;size=1;	51750	regulator of telomere elongation helicase 1	GCTACAGCACCCAGTGTGCG	20	12.4302	2.83953	49.429	4.96511e-06	0.000399438
642446_3;size=1;	642446	tripartite motif containing 64B	AACACCCCAACTCGACCCAG	20	7.42243	3.27182	44.0205	4.96151e-06	0.000399438
345778;size=1;	345778	metaxin 3	CAGGGAGAAGCTTCTCTTCG	20	11.84	2.2199	49.024	4.9861e-06	0.000400684
11315;size=1;	11315	Parkinsonism associated deglycase	TGGCGGCTATCAGGCCCTTC	20	12.1435	3.34479	49.7071	4.99963e-06	0.000401328
2009_3;size=1;	2009	EMAP like 1	AACAGCAGGCCGTGCTTAAC	20	-2.22561	6.12958	43.651	5.03995e-06	0.000404118
126402_4;size=1;	126402	coiled-coil domain containing 105	AGGCTCAGCGAAGTGCGCAA	20	11.8308	2.60563	48.9001	5.05875e-06	0.000404288
145946_4;size=1;	145946	spermatogenesis associated 8	CCATGACATGTCCCTGCGGC	20	9.07307	2.39467	43.6306	5.05445e-06	0.000404288
256933;size=1;	256933	neuropeptide B	CCGCTGGCTTGTACCACGCG	20	2.73984	4.52308	43.6279	5.05635e-06	0.000404288
53343_3;size=1;	53343	nudix hydrolase 9	ACCAGTCCAGTCCGTCCTGC	20	12.0399	3.2659	49.588	5.06808e-06	0.00040459
57585_2;size=1;	57585	cramped chromatin regulator homolog 1	AAGAAGGCAAAAAGGTCCGG	20	13.4819	2.8345	49.5652	5.08126e-06	0.000405197
25927_4;size=1;	25927	cannabinoid receptor interacting protein 1	GGATGCGCAGCGCGATGGAG	20	11.6411	2.12917	48.8416	5.09346e-06	0.000405725
53940_2;size=1;	53940	ferritin heavy chain like 17	CATCAACAGCCACATCACGC	20	6.5823	3.93301	44.0076	5.12084e-06	0.00040746
80975;size=1;	80975	transmembrane serine protease 5	CATGAACCCGCCAGCTGGAC	20	11.5281	2.09431	56.8571	5.17029e-06	0.000410271
81790_2;size=1;	81790	ring finger protein 170	CCTGAAAAGTGCATATACCA	20	11.4315	2.18812	48.7164	5.16865e-06	0.000410271
51208_3;size=1;	51208	claudin 18	GTGCGAGCCCTGATGATCGT	20	-2.62907	5.33212	43.8284	5.1731e-06	0.000410271
51110;size=1;	51110	lactamase beta 2	CAACACACGCACGACTCGAT	20	-2.40893	4.96808	43.4192	5.20697e-06	0.000412508
90355_4;size=1;	90355	chromosome 5 open reading frame 30	GGGGCTGAGGCCAACTCCCC	20	11.6856	1.68309	48.6195	5.22776e-06	0.000413499
90668_2;size=1;	90668	capping protein regulator and myosin 1 linker 3	CTTGGTGCGAGTACCTCGAG	20	10.1962	2.21365	48.6052	5.23654e-06	0.000413499
155382;size=1;	155382	VPS37D subunit of ESCRT-I	ACCGGATCGTGCGGCTCAGC	20	10.0375	2.05592	43.3856	5.23168e-06	0.000413499
5927_2;size=1;	5927	lysine demethylase 5A	CCCCGTCTTTGAGCCGAGTT	20	12.3082	2.39466	48.5773	5.25372e-06	0.000413957
221143_4;size=1;	221143	EEF1A lysine methyltransferase 1	CTGGAGAGCTGCTAAGGCAT	20	-1.90795	5.59296	43.3576	5.25241e-06	0.000413957
27230_4;size=1;	27230	stress associated endoplasmic reticulum protein 1	CGCCAAGCAAAGGATCCGTA	20	-3.18167	6.08195	43.8074	5.26473e-06	0.000414375
2217;size=1;	2217	Fc fragment of IgG receptor and transporter	CTGAGCTACAATAGCCTGCG	20	11.9904	1.70938	48.4629	5.32487e-06	0.000418204
6503;size=1;	6503	Src like adaptor	GGGGCCTCTCGGCAGGCGCA	20	10.1328	2.63302	43.2608	5.32466e-06	0.000418204
1773_2;size=1;	1773	deoxyribonuclease 1	GGGGCTTGTCCACAGGCGGA	20	10.6863	2.32542	48.4518	5.33182e-06	0.000418298
392399;size=1;	392399	lipocalin 9	GTTCCTCTGCATAACGGTGT	20	12.2836	2.70689	48.4869	5.34636e-06	0.000418987
51042_3;size=1;	51042	zinc finger protein 593	ATGGGTCGCTCCCGCCGGAC	20	-3.19639	5.0734	43.6808	5.35809e-06	0.000419454
8301_4;size=1;	8301	phosphatidylinositol binding clathrin assembly protein	TGGACTTCTCAAACCAACAG	20	-2.60962	5.18826	43.4341	5.36551e-06	0.000419583
144423;size=1;	144423	glycosyltransferase 1 domain containing 1	GGAAATGGCACAAGCGCAGT	20	-4.77874	4.40376	43.6598	5.37376e-06	0.000419777
25937_4;size=1;	25937	WW domain containing transcription regulator 1	CGGGTGGCCGCCCGACGAGT	20	9.62784	2.83129	48.3351	5.40565e-06	0.000421815
345079;size=1;	345079	sosondowah ankyrin repeat domain family member B	TCCATTGCAAGCTGCGTCGG	20	-2.31208	5.33459	43.1388	5.41739e-06	0.000422277
1593_2;size=1;	1593	cytochrome P450 family 27 subfamily A member 1	TGATGACTTTATGACTCGAC	20	11.5719	2.18075	48.2762	5.44332e-06	0.000423845
55225;size=1;	55225	ribonucleoprotein, PTB binding 2	AAACATCTGAATTGCGTTCT	20	12.3528	2.57192	48.1986	5.49343e-06	0.000426422
11096_4;size=1;	11096	ADAM metallopeptidase with thrombospondin type 1 motif 5	CTGCACGTCTACACCCGCGA	20	12.1107	2.13765	56.2007	5.49352e-06	0.000426422
51019;size=1;	51019	WASH complex subunit 3	ATGTGCTCCATTTGTGACAC	20	-3.12422	4.06984	43.0397	5.49401e-06	0.000426422
86_3;size=1;	86	actin like 6A	ATGGAAATAGATGGCGATAA	20	11.6608	2.1879	48.1677	5.51357e-06	0.000427484
3375;size=1;	3375	islet amyloid polypeptide	CACATGTGCAACGCAGCGCC	20	-1.96935	5.96167	42.9356	5.57584e-06	0.000431852
10437;size=1;	10437	IFI30 lysosomal thiol reductase	GCTGGACGTCCCCACGGCGG	20	12.3392	4.04448	48.7282	5.59502e-06	0.000432767
54919;size=1;	54919	dynein axonemal assembly factor 5	GCTGCAGCTCTCGCGGCGCA	20	10.8817	3.2096	43.3645	5.59956e-06	0.000432767
359_4;size=1;	359	aquaporin 2	AATACCCAAGCCAAACGCCA	20	11.3287	2.14624	47.9965	5.62646e-06	0.000433464
3145_3;size=1;	3145	hydroxymethylbilane synthase	ACATTGAAAGCCTCGTACCC	20	11.3002	1.98875	47.9994	5.62457e-06	0.000433464
11035_2;size=1;	11035	receptor interacting serine/threonine kinase 3	TGCTCCTCTTGGTAAGGCTC	20	11.2639	2.14475	48.0103	5.61725e-06	0.000433464
30848_3;size=1;	30848	cancer/testis antigen 2	GGTGCCGCTTCTGCGCAGGA	20	-2.03072	5.18883	42.8438	5.64908e-06	0.000434746
4056_3;size=1;	4056	leukotriene C4 synthase	GGCGCGCGAACAGGTAGACC	20	-2.19319	5.64531	42.8256	5.66376e-06	0.000435415
115548_4;size=1;	115548	FCH and mu domain containing endocytic adaptor 2	TTAGAACATTTGCACCAGTA	20	-2.9482	5.28167	43.272	5.67242e-06	0.000435621
157855_3;size=1;	157855	potassium calcium-activated channel subfamily U member 1	TTCTACGAGCCATCAAGACC	20	12.3383	2.11859	47.9062	5.68707e-06	0.000436285
54998;size=2;	54998	aurora kinase A interacting protein 1	AAGGAACGGCCCTCAACAGC	20	11.3329	1.8866	47.8912	5.69725e-06	0.000436605
6909_2;size=1;	6909	T-box transcription factor 2	CTTATAGCGGCAATCGTCAG	20	9.19826	2.24074	42.754	5.72183e-06	0.000438027
7852;size=1;	7852	C-X-C motif chemokine receptor 4	ACTGTTGGTGGCGTGGACGA	20	11.6182	1.74479	47.7926	5.7644e-06	0.000440822
89765_4;size=1;	89765	radial spoke head component 1	GCAAGGCACCTATTTATACG	20	11.8723	2.95718	48.2362	5.79294e-06	0.000442539
57602;size=1;	57602	ubiquitin specific peptidase 36	GGCCCTGAAACCCGGCCGCA	20	10.8515	1.72312	47.7083	5.82252e-06	0.000444332
7593_3;size=1;	7593	myeloid zinc finger 1	AGCGGAAGCACCGGAAACGC	20	12.0637	2.68475	55.5187	5.85445e-06	0.000445833
144455_4;size=1;	144455	E2F transcription factor 7	CATACTGATTCTTAGCCACC	20	-4.25889	7.99275	43.0478	5.85362e-06	0.000445833
146395_4;size=1;	146395	GSG1 like	ATCTCTTGGCAGCCTGGCGT	20	2.9443	4.10619	42.5613	5.88141e-06	0.000447418
23551_2;size=1;	23551	RASD family member 2	CGTAAGGTATACAACATCCG	20	11.3042	1.87438	47.6099	5.89124e-06	0.000447697
9759_2;size=1;	9759	histone deacetylase 4	GCTGGCCATGAAGCACCAGC	20	12.213	2.1807	55.4185	5.90975e-06	0.000448635
79784_2;size=1;	79784	myosin heavy chain 14	GCTTCACGGGTTCGAGGCGG	20	12.4517	2.54249	47.5526	5.93171e-06	0.000448897
8022_3;size=1;	8022	LIM homeobox 3	CTGCCGCTTGCACACGACGC	20	12.124	2.0086	47.5639	5.9237e-06	0.000448897
9351_2;size=1;	9351	SLC9A3 regulator 2	CGAGGGCGCAGCTCCCTCAG	20	11.3131	2.09298	47.5594	5.92691e-06	0.000448897
1120_3;size=1;	1120	choline kinase beta	GGCGTCACGCGACAGCGACG	20	11.147	2.07137	47.5034	5.9667e-06	0.000451075
219956_2;size=1;	219956	olfactory receptor family 9 subfamily Q member 1	TGTATCTCATCACCGTATTG	20	-3.50737	3.62963	42.429	5.99394e-06	0.000452664
11227_3;size=1;	11227	polypeptide N-acetylgalactosaminyltransferase 5	TCATTGATGACTTCGATTAC	20	11.8722	2.28156	47.4286	6.02035e-06	0.000454186
10607;size=1;	10607	transducin beta like 3	GGGACATCGTGCGGCACTAC	20	11.4918	2.72854	47.4146	6.03038e-06	0.000454472
85397_3;size=1;	85397	regulator of G protein signaling 8	ACGAGTCTGACTTGTGAGAC	20	10.6259	2.31703	47.3979	6.04251e-06	0.000454915
9439_4;size=1;	9439	mediator complex subunit 23	AAGTCGAAGAGCTTCATCAC	20	12.9646	2.81714	55.2727	6.06824e-06	0.000455437
54433_4;size=1;	54433	GAR1 ribonucleoprotein	CGTGGAGGCTTTAATCGAGG	20	11.8305	2.3133	47.3666	6.06519e-06	0.000455437
401466;size=1;	401466	ribosomal biogenesis factor	TTGCTTTCATGACGCTGCTG	20	11.7591	2.099	47.3653	6.06612e-06	0.000455437
374877_4;size=1;	374877	testis expressed 45	GGCAAAGTCCCGGTGCGACG	20	11.9918	2.44042	55.1062	6.08608e-06	0.000456101
54505;size=1;	54505	DExH-box helicase 29	GTGTGGATATCAGATCCGGA	20	-4.13493	6.48994	42.7672	6.08963e-06	0.000456101
57476_3;size=1;	57476	GRAM domain containing 1B	GCTGCTCCTCCCAGTCCGGC	20	2.97012	4.98893	42.751	6.10357e-06	0.000456675
1670_4;size=1;	1670	defensin alpha 5	ACGGCCGGTTCGGCAATAGC	20	-3.54152	6.1339	42.7367	6.11584e-06	0.000456959
64184_2;size=1;	64184	epididymal protein 3B	TCTGTACAAGCAGTGTGCAT	20	2.72364	4.75355	42.284	6.11992e-06	0.000456959
56997;size=1;	56997	coenzyme Q8A	AGCCGGCCAATCCTCGTCAC	20	10.1987	2.0931	47.2663	6.13855e-06	0.000457879
81050_4;size=1;	81050	olfactory receptor family 5 subfamily AC member 2	CTTCAACCTCTATAACCCCT	20	11.9841	2.43315	47.2491	6.15123e-06	0.000457886
112869_2;size=1;	112869	SAGA complex associated factor 29	CCTTACAGGAAGAGCGTTCG	20	9.49969	2.7772	42.2536	6.14673e-06	0.000457886
688_3;size=1;	688	Kruppel like factor 5	GTTCTCAGGTGAGTGATGTC	20	11.3069	1.53384	47.2324	6.16362e-06	0.000457943
23331_3;size=1;	23331	tetratricopeptide repeat domain 28	CCCACACTCACCTGTTAAAC	20	3.06378	4.43735	42.2335	6.16459e-06	0.000457943
390667_4;size=1;	390667	pentraxin 4	GTGAGGAAGCTGCAGCGCCG	20	11.759	2.4049	47.2009	6.18699e-06	0.000459138
7705_2;size=1;	7705	zinc finger protein 146	AAACATCAGAACACCCATAC	20	11.3782	2.63008	47.1457	6.22817e-06	0.00046127
3344;size=1;	3344	forkhead box N2	TTGCTACTGCACCAACAGGC	20	11.1546	2.31713	47.1454	6.22841e-06	0.00046127
611;size=1;	611	opsin 1, short wave sensitive	CTGGTCAACGTGTCCTTCGG	20	10.5408	2.8251	47.134	6.2369e-06	0.000461429
2197;size=1;	2197	FAU ubiquitin like and ribosomal protein S30 fusion	CCTCGAAGGTGTGTAGCTCC	20	10.7079	2.12849	47.1165	6.25004e-06	0.000461931
55770_3;size=1;	55770	exocyst complex component 2	TGAAGGGATACCATGGACGA	20	-3.91187	5.15757	42.5656	6.26573e-06	0.00046262
138474_3;size=1;	138474	TATA-box binding protein associated factor 1 like	CATCTTCATCATAATCCGAG	20	11.4328	1.97357	47.0515	6.29916e-06	0.000464617
51136_3;size=1;	51136	ring finger protein, transmembrane 1	CCGACACCTCCGTCCGCTTC	20	10.817	2.34578	47.0282	6.31683e-06	0.000465449
79903;size=1;	79903	N(alpha)-acetyltransferase 60, NatF catalytic subunit	TAGTAGCTGAAATTAAGAAC	20	11.4209	2.00686	46.9988	6.33926e-06	0.000465686
29992;size=1;	29992	paired immunoglobin like type 2 receptor alpha	GGAGCTGTGGCTAACTCCCA	20	11.4177	2.02611	47.0146	6.32721e-06	0.000465686
57542_3;size=1;	57542	kelch like family member 42	TCCCCCCAGGAAGTCCCCGA	20	10.9767	2.62707	47.0031	6.33596e-06	0.000465686
246175_2;size=1;	246175	CCR4-NOT transcription complex subunit 6 like	TATCAGGTGGAATGCGACTA	20	11.7855	2.26188	46.8372	6.46419e-06	0.000474384
11012_4;size=1;	11012	kallikrein related peptidase 11	CGCATCGCAAGGTGTGAGGC	20	10.9908	2.34604	46.8155	6.48115e-06	0.000475149
91304;size=1;	91304	transmembrane protein 259	AGGGCCTCTGTGCTACTCGG	20	12.7461	2.68133	47.0888	6.4926e-06	0.000475509
144108_4;size=1;	144108	SPT2 chromatin protein domain containing 1	TTCCATTTCATACTCTCGGT	20	12.202	2.33528	46.7369	6.54305e-06	0.000478723
9575_2;size=1;	9575	clock circadian regulator	ACCTCTGAATGTTCCCCTTC	20	11.8864	1.91303	54.3157	6.56031e-06	0.000479021
51474_2;size=1;	51474	LIM domain and actin binding 1	ACCTGCAAGAGAGACCTGCG	20	10.9601	2.4853	46.7216	6.55523e-06	0.000479021
130951_3;size=1;	130951	meiosis 1 associated protein	ACTGAACAGGGACATGCGGC	20	11.5983	2.36822	46.7038	6.56939e-06	0.000479203
80790_3;size=1;	80790	c-Maf inducing protein	TCGATGACCACCATGGACCG	20	-4.62175	5.90703	42.1697	6.6285e-06	0.00048303
10795_4;size=1;	10795	zinc finger protein 268	TCTCATTTCTAGACACAGTC	20	4.75711	3.76732	41.7724	6.6694e-06	0.000485524
10015_3;size=1;	10015	programmed cell death 6 interacting protein	GCAGGCCCAGTACTGCCGCG	20	12.0671	1.83455	46.5496	6.69341e-06	0.000486785
219771_4;size=1;	219771	cyclin Y	CGGAGGAGATTACCGAAAGA	20	11.8603	2.75872	54.069	6.71704e-06	0.000487529
3099_2;size=1;	3099	hexokinase 2	TGACCACATTGCCGAATGCC	20	-2.42016	4.98778	41.6408	6.71614e-06	0.000487529
25823_2;size=1;	25823	tryptase gamma 1	GATGCAGGCGGCCGGATCGT	20	11.0389	2.14509	46.4814	6.74912e-06	0.000489368
670_4;size=1;	670	biphenyl hydrolase like	GCTGGGAAATCGCGATCTGG	20	11.9885	1.9983	46.4628	6.76437e-06	0.000489985
10522_4;size=1;	10522	DEAF1 transcription factor	ACCGCCACTGCCGTGACCCG	20	6.68912	4.03381	41.9735	6.81694e-06	0.000493302
948_4;size=1;	948	CD36 molecule	CTCACTCACCTGTACGTATA	20	11.5155	1.65662	46.3796	6.83321e-06	0.000493497
386617_2;size=1;	386617	potassium channel tetramerization domain containing 8	GGTCGATGAAGAAGCGCGCC	20	11.1409	2.20556	46.3818	6.83139e-06	0.000493497
84436_2;size=1;	84436	zinc finger protein 528	CTAACATGGAGGTAACACTC	20	11.8365	1.87632	46.3454	6.86177e-06	0.000495069
84364_4;size=1;	84364	ADP ribosylation factor GTPase activating protein 2	GAAGCTCAGATGGACGCCCA	20	13.6867	3.55781	46.9797	6.87143e-06	0.000495274
5228_2;size=1;	5228	placental growth factor	ACATGTGCTCCACCTCGCTG	20	11.6402	1.61206	46.2891	6.909e-06	0.000497489
5627_4;size=1;	5627	protein S	CCTAGTGCTTCCCGTCTCAG	20	-3.59555	4.99833	41.8446	6.94407e-06	0.00049952
341350_2;size=1;	341350	ovochymase 1	AAGAATCTAGATCCCACGGC	20	11.4161	1.53452	46.2259	6.96251e-06	0.000499857
26286;size=1;	26286	ADP ribosylation factor GTPase activating protein 3	AGCTGGGCAAGCATAACCTA	20	-4.63599	4.74827	41.8261	6.96251e-06	0.000499857
55135;size=1;	55135	WD repeat containing antisense to TP53	TGAGTTGAGTCCTCGAATCG	20	11.5163	2.17755	46.2122	6.97418e-06	0.000500201
284677;size=1;	284677	small nucleolar RNA host gene 28	AAAATGCCTACCTGTATCCT	20	-2.82525	4.06713	41.3537	7.00307e-06	0.000501779
94059_4;size=1;	94059	leukocyte receptor cluster member 9	CTGGACGCACCGAACACCGA	20	12.6885	2.95552	46.7483	7.06396e-06	0.000505643
6658;size=1;	6658	SRY-box transcription factor 3	CCAAATCAGCAGGAACCCGC	20	8.94078	2.88438	41.3649	7.1064e-06	0.000508181
594_2;size=1;	594	branched chain keto acid dehydrogenase E1 subunit beta	TGCAAACTGAATTTCCGCAA	20	12.8429	2.39111	53.4374	7.13836e-06	0.000509965
10560_2;size=1;	10560	solute carrier family 19 member 2	GCAAGAACCAGCATTCGCGA	20	-2.63819	4.66484	41.2161	7.14545e-06	0.00050997
85438_2;size=1;	85438	calcium binding protein, spermatid associated 1	TCAAATCAGAAGATGATATG	20	12.7441	2.70776	46.3813	7.15543e-06	0.000510182
3782_2;size=1;	3782	potassium calcium-activated channel subfamily N member 3	TGATGGTGGACAGACTGATA	20	11.5917	1.76633	45.9181	7.22992e-06	0.000514988
9502;size=1;	9502	X antigen family member 2	TGACCTGGAAGCCGATCTCC	20	12.958	3.20806	46.542	7.24085e-06	0.000515263
56890_2;size=1;	56890	Mdm1 nuclear protein	GGGCGAAAGTACCCATGGGC	20	11.5335	3.12392	46.4427	7.32784e-06	0.000520943
4323;size=1;	4323	matrix metallopeptidase 14	GCTGCTTTGGGCCGAGCCGA	20	12.374	2.56099	53.1505	7.33977e-06	0.000521106
29110_2;size=1;	29110	TANK binding kinase 1	AAGACATAAAGTACTTATTA	20	12.1405	1.99046	45.7847	7.34938e-06	0.000521106
23347_3;size=1;	23347	structural maintenance of chromosomes flexible hinge domain containing 1	GGGGAGCGCTCGGACTACGC	20	12.0342	2.23329	45.7812	7.35255e-06	0.000521106
83637;size=1;	83637	zinc finger MIZ-type containing 2	CACACTCACCCGTGTGGCGC	20	11.2636	1.31172	45.7743	7.3588e-06	0.000521106
26248;size=1;	26248	olfactory receptor family 2 subfamily K member 2	ATGTATCTGTCCCTTGCCAT	20	11.6861	2.13303	45.7642	7.36791e-06	0.000521244
9052_2;size=1;	9052	G protein-coupled receptor class C group 5 member A	CAGTCCGATGATGAAGGCGA	20	12.627	2.55875	53.0881	7.38449e-06	0.000521402
1018_2;size=1;	1018	cyclin dependent kinase 3	TGGACGTGGTGCACAACGAG	20	12.3419	2.07082	45.7486	7.38211e-06	0.000521402
13_3;size=1;	13	arylacetamide deacetylase	AAAGCTCCCGACAACCTTAA	20	13.0008	2.8883	46.34	7.41897e-06	0.000523054
84752_2;size=1;	84752	UDP-GlcNAc:betaGal beta-1,3-N-acetylglucosaminyltransferase 9	GTCGGGTAACTGGAACGCGC	20	12.4433	2.54556	45.712	7.42227e-06	0.000523054
83546;size=1;	83546	retbindin	CCAGGTCCCAGCAACACCAT	20	12.0699	2.57652	45.676	7.4484e-06	0.000524387
54778_2;size=1;	54778	ring finger protein 111	TTAATCATCTCAACTCCTGC	20	12.174	1.63518	45.6094	7.50985e-06	0.000528202
6729;size=1;	6729	signal recognition particle 54	AAGGCATGGACACCCACTAA	20	10.1734	2.51256	45.6014	7.51728e-06	0.000528214
55957_2;size=1;	55957	lin-37 DREAM MuvB core complex component	CAAGCTGTTCGACCGGAGCG	20	11.9664	2.46235	52.8706	7.54272e-06	0.00052898
59084_2;size=1;	59084	ectonucleotide pyrophosphatase/phosphodiesterase family member 5	CAGAGGGCAGGACATACTAG	20	11.0595	2.06	45.5752	7.54164e-06	0.00052898
23557_2;size=1;	23557	SNAP associated protein	GCGAAAAGGTCGCGGCCTGT	20	-5.23309	5.35519	41.2407	7.57611e-06	0.00053081
10052_2;size=1;	10052	gap junction protein gamma 1	TGTGTGCAACACAGAACAGC	20	12.1496	2.86787	46.0077	7.61447e-06	0.000532983
2998_2;size=1;	2998	glycogen synthase 2	CCTCCCAAGTAGTGTAGCGT	20	-4.75749	4.88815	41.1604	7.66491e-06	0.000535999
5626_3;size=1;	5626	PROP paired-like homeobox 1	GGACGGTCACTCACCCACCG	20	12.9219	2.42264	45.4018	7.7051e-06	0.0005364
801_3;size=1;	801	calmodulin 1	CCTGCAATTCAGCTTCTGTT	20	12.6182	2.44558	52.5987	7.74607e-06	0.0005364
3215;size=1;	3215	homeobox B5	ATTTGGATAACGCCCCGAGA	20	12.0748	2.26653	45.4013	7.70552e-06	0.0005364
11274_3;size=1;	11274	ubiquitin specific peptidase 18	GGCTGAGTCCTCGCAGTCCC	20	11.8093	2.59414	45.353	7.75179e-06	0.0005364
9020_2;size=1;	9020	mitogen-activated protein kinase kinase kinase 14	CCTTGGTAATCACGTCATTC	20	11.7524	2.48235	45.389	7.71725e-06	0.0005364
8969_4;size=1;	8969	H2A clustered histone 11	TGCCAGATACACCGGCGCGC	20	11.4059	2.08523	45.3778	7.72799e-06	0.0005364
56903;size=1;	56903	poly(A) polymerase beta	ATGACTTGGTGCAACGCACA	20	11.2649	1.60536	45.4158	7.69175e-06	0.0005364
219429_4;size=1;	219429	olfactory receptor family 4 subfamily C member 11	CATGATGGTTGGGTAACGCA	20	-3.2951	4.85051	41.1283	7.70073e-06	0.0005364
54901_4;size=1;	54901	CDK5 regulatory subunit associated protein 1 like 1	TGCATCCTGTGATACACTAC	20	-2.28232	5.27587	40.6666	7.74736e-06	0.0005364
7484_4;size=1;	7484	Wnt family member 9B	AGAGACAGCTTTCCTGTACG	20	-2.06412	5.56227	40.693	7.71718e-06	0.0005364
84249;size=1;	84249	pleckstrin and Sec7 domain containing 2	GGACACTGAGGAACCCACGA	20	-1.80288	6.07193	40.6628	7.75162e-06	0.0005364
79955;size=1;	79955	PDZ domain containing 7	TAGCAGGTATCGCGTTGCGG	20	4.08745	3.80008	40.6492	7.76725e-06	0.000536959
116987;size=1;	116987	ArfGAP with GTPase domain, ankyrin repeat and PH domain 1	TACTCACCTGCGCCTCCGGG	20	-3.85313	4.48035	41.0333	7.80792e-06	0.000539258
90411;size=1;	90411	multiple coagulation factor deficiency 2	ATGGACATGAGTGATGGCTG	20	11.7679	2.22301	45.2825	7.81981e-06	0.000539567
170591_2;size=1;	170591	S100 calcium binding protein Z	TTTCCTTGCCAGAATAGCGG	20	11.9783	1.78443	45.2257	7.87517e-06	0.000542871
22979_2;size=1;	22979	EFR3 homolog B	GCTGACCGGGAGCTACGACG	20	-2.90727	5.62404	40.9609	7.89066e-06	0.000543425
375748;size=1;	375748	ERCC excision repair 6 like 2	CCTTCGTAAGACAAGACCCT	20	12.1074	2.40625	45.1559	7.94378e-06	0.00054636
9049;size=1;	9049	aryl hydrocarbon receptor interacting protein	GCAACCGGTTGTACCGCGAG	20	10.8011	2.72421	45.1513	7.94831e-06	0.00054636
10344;size=1;	10344	C-C motif chemokine ligand 26	TCCCTCCTGAGTCTCCACCT	20	11.0076	2.05004	45.1433	7.95625e-06	0.000546389
93426_2;size=1;	93426	synaptonemal complex central element protein 1	CCTGATTAACCGGATTAATG	20	12.1897	2.57985	45.1292	7.98022e-06	0.000547014
6327_4;size=1;	6327	sodium voltage-gated channel beta subunit 2	GGAGCGGTTTCAAGACCGCG	20	11.7402	2.69251	45.1504	7.98792e-06	0.000547014
10749_3;size=1;	10749	kinesin family member 1C	ATGCCTACCATCCTATAGAG	20	10.0562	2.59345	40.4611	7.98679e-06	0.000547014
139422_4;size=1;	139422	MAGE family member B10	TCACACACAAGACATCCCGA	20	2.99811	4.43122	40.4499	8.00014e-06	0.000547336
55128_2;size=1;	55128	tripartite motif containing 68	TCTGCTGGATGAGCTCGCTA	20	11.6755	2.20767	45.0794	8.01975e-06	0.000548162
203076_4;size=1;	203076	chromosome 8 open reading frame 74	AAGGTCGGGAGCGCCTGCGG	20	12.1335	2.44487	52.1907	8.06327e-06	0.000550619
388_4;size=1;	388	ras homolog family member B	CAGTAAGGACGAGTTCCCCG	20	11.3856	2.06991	45.0205	8.07885e-06	0.000550727
55786_2;size=1;	55786	zinc finger protein 415	AATGCCTGAACTCTACACAG	20	11.381	2.15214	45.0193	8.08e-06	0.000550727
80055_2;size=1;	80055	post-GPI attachment to proteins inositol deacylase 1	AGTATTAACTTACCACACAA	20	11.3224	1.91835	45.0038	8.09569e-06	0.00055128
2917_2;size=1;	2917	glutamate metabotropic receptor 7	TGTATGGTTTGCCGAATACT	20	11.2848	1.45098	44.9903	8.10931e-06	0.000551691
123745_2;size=1;	123745	phospholipase A2 group IVE	CCGGATGAAAAATGTCCGGC	20	12.4841	2.84199	45.4361	8.25055e-06	0.000560775
4982_4;size=1;	4982	TNF receptor superfamily member 11b	CTCCATTAAGTGGACCACCC	20	11.409	1.88707	44.8403	8.2626e-06	0.00056107
1137_3;size=1;	1137	cholinergic receptor nicotinic alpha 4 subunit	GGTGAACATGCACAGCCGCG	20	12.6651	2.83921	45.4013	8.31513e-06	0.00056411
5862;size=1;	5862	RAB2A, member RAS oncogene family	AATAAGCATAATGACCATGT	20	-3.74634	3.79549	40.1497	8.3658e-06	0.000567019
6005_2;size=1;	6005	Rh associated glycoprotein	GGCCCAAAGCAGCAACGAGT	20	12.9374	2.98417	45.343	8.37468e-06	0.000567092
339479;size=1;	339479	BMP/retinoic acid inducible neural specific 3	ATGCCACAAGCCCCTTCGAC	20	-2.41075	4.85943	40.1235	8.39861e-06	0.000568184
3855_2;size=1;	3855	keratin 7	GTGAGGCGCCGAGGCCGTAG	20	11.6223	2.76617	44.8535	8.41053e-06	0.000568461
29083_2;size=1;	29083	GTP binding protein 8 (putative)	GGTTCCTCGCCCCCTACGGG	20	-3.304	5.73618	40.5041	8.4362e-06	0.000569667
5728;size=1;	5728	phosphatase and tensin homolog	TATCCAAACATTATTGCTAT	20	11.953	2.58726	44.6348	8.47805e-06	0.000571962
7157_3;size=1;	7157	tumor protein p53	GAGCGCTGCTCAGATAGCGA	20	-2.49598	7.30272	40.4218	8.53903e-06	0.000575542
100505724_3;size=1;	100505724	keratin associated protein 9-7	AGGCTGGGCGGCAGCACGGC	20	8.34636	2.24968	40.0062	8.54711e-06	0.000575553
284129_4;size=1;	284129	solute carrier family 26 member 11	TCAGCATAGGCCAGCGCCTG	20	10.3953	3.01554	40.3799	8.5918e-06	0.000578027
5157_4;size=1;	5157	platelet derived growth factor receptor like	GTCAAGCAGAATGAGCGCTA	20	11.6327	2.27189	44.5086	8.61349e-06	0.000578951
4292_4;size=1;	4292	mutL homolog 1	GGTGGAAGATGATTCCCGAA	20	11.6466	2.97663	45.0637	8.62683e-06	0.00057916
51534_4;size=1;	51534	vesicle trafficking 1	GCATGACAAGCGAGACCCTG	20	10.8821	1.495	44.4911	8.63253e-06	0.00057916
196743;size=1;	196743	polyamine oxidase	ACGGCCTGATAGACCAGACC	20	12.3922	2.48557	51.3815	8.73808e-06	0.000584623
80745_3;size=1;	80745	THUMP domain containing 2	CTTGAGGAATCCACAATTAG	20	11.3366	1.76099	44.4068	8.72456e-06	0.000584623
7348_4;size=1;	7348	uroplakin 1B	ACAATGGAGTCACCAAAACC	20	-6.96756	9.19809	40.2698	8.73242e-06	0.000584623
79814_4;size=1;	79814	agmatinase	CCGGTGCAGACCTCCCCCGA	20	8.93777	2.69061	39.842	8.76005e-06	0.000585555
84251_2;size=1;	84251	SH3GL interacting endocytic adaptor 1	TGGCCTGAACCCCATATCTC	20	11.9067	2.42687	44.3581	8.77834e-06	0.0005857
5602_3;size=1;	5602	mitogen-activated protein kinase 10	ATCTAAAGCCTATTGGCTCT	20	11.2066	1.857	44.3637	8.77208e-06	0.0005857
3242_4;size=1;	3242	4-hydroxyphenylpyruvate dioxygenase	GCTTTGAACCTCTAGCCTAC	20	11.7738	2.3779	44.3495	8.78779e-06	0.000585794
6010_3;size=1;	6010	rhodopsin	CTTCTCCAATGCGACGGGTG	20	10.5392	1.81496	44.3092	8.83257e-06	0.000588076
84790_2;size=1;	84790	tubulin alpha 1c	TGCCTGTGATGAGTTGCTCA	20	9.05325	2.77837	39.8376	8.85437e-06	0.000588076
3706;size=1;	3706	inositol-trisphosphate 3-kinase A	CTGGAAGCGGGCGAGGACGT	20	5.61425	3.44181	39.7764	8.85392e-06	0.000588076
9573_3;size=1;	9573	growth differentiation factor 3	CCGAGACTTATGCTACGTAA	20	3.76794	3.74384	39.7811	8.84067e-06	0.000588076
1576_3;size=1;	1576	cytochrome P450 family 3 subfamily A member 4	CAGACTTGGCCATGGAAACC	20	7.31847	3.59106	40.1467	8.89274e-06	0.000590085
64282;size=1;	64282	terminal nucleotidyltransferase 4B	CTCCCCGGAGCGATACATGC	20	12.1416	2.16663	44.2369	8.91365e-06	0.000590933
283358_2;size=1;	283358	beta-1,4-N-acetyl-galactosaminyltransferase 3	GGAAAGGAGTGGACCGCCCC	20	11.1424	2.2546	44.1969	8.95876e-06	0.000592305
7032_3;size=1;	7032	trefoil factor 2	CGCAGTTCGTCCTGTTATGG	20	4.05094	4.35199	40.1045	8.94834e-06	0.000592305
27189_2;size=1;	27189	interleukin 17C	CCCACACTGCTACTCGGCTG	20	2.7626	4.70757	39.766	8.95522e-06	0.000592305
125206_4;size=1;	125206	solute carrier family 5 member 10	GCAGCTGGACCTGTACGCGG	20	2.99948	4.17453	39.651	9.01541e-06	0.000595509
4915_3;size=1;	4915	neurotrophic receptor tyrosine kinase 2	GTCGCTGCACCAGATCCGAG	20	12.3013	2.70411	51.0414	9.04112e-06	0.000596124
6185_2;size=1;	6185	ribophorin II	GTTCATCCAGGCGAGCAACA	20	9.11581	2.34045	39.6374	9.03392e-06	0.000596124
11182_3;size=1;	11182	solute carrier family 2 member 6	ACGCTGACGGGCTTCGCCGG	20	12.2269	2.10704	44.1116	9.05599e-06	0.000596424
80184_3;size=1;	80184	centrosomal protein 290	GAAAGCTCAAGAAGTGGAGC	20	11.344	1.91279	50.9681	9.10804e-06	0.000596424
9626;size=1;	9626	guanylate cyclase activator 1C	CTACACAAGAGACCCATGTG	20	9.06342	3.15629	40.0076	9.07778e-06	0.000596424
54834_4;size=1;	54834	ganglioside induced differentiation associated protein 2	CACTGTGTGAATGATGAACC	20	-4.78602	5.82168	39.9868	9.10579e-06	0.000596424
55626_4;size=1;	55626	autophagy and beclin 1 regulator 1	CAGAAGCCGCTGAGCTCCCA	20	-4.47383	4.29988	40.0039	9.08281e-06	0.000596424
6519_4;size=1;	6519	solute carrier family 3 member 1	TGGCAATCCATAGTACATCA	20	-4.38158	5.8246	39.9836	9.11016e-06	0.000596424
54918_2;size=1;	54918	CKLF like MARVEL transmembrane domain containing 6	GCAAGCCCTTGAGAACGCGC	20	-2.00676	5.37555	39.5808	9.11129e-06	0.000596424
285148_3;size=1;	285148	isoamyl acetate hydrolyzing esterase 1 (putative)	GAAGAACAGTGCATCATACA	20	-1.9654	5.58907	39.5848	9.10577e-06	0.000596424
5652_2;size=1;	5652	serine protease 8	CTCACTTACCTGTCCCCGAC	20	11.0081	2.10746	44.0507	9.12616e-06	0.000596861
8001_2;size=1;	8001	glycine receptor alpha 3	TTGCATGTGACATTAACTGG	20	12.2824	1.73289	44.0024	9.18221e-06	0.000599987
29988;size=1;	29988	solute carrier family 2 member 8	GGTCTCTGCATAGAACATGA	20	12.7656	2.63391	44.3315	9.21885e-06	0.000601301
55693;size=1;	55693	lysine demethylase 4D	CTCTGTATGCCAAGCAAACG	20	11.0555	2.33476	43.977	9.2119e-06	0.000601301
339263;size=1;	339263	long intergenic non-protein coding RNA 2693	AAGAACACAGTCCCGAGCCC	20	9.35702	2.00458	39.477	9.25512e-06	0.000602295
134288_4;size=1;	134288	transmembrane protein 174	CCTGGTGTCTGTTCCGAGTC	20	3.24553	4.65926	39.8788	9.25301e-06	0.000602295
57496;size=1;	57496	myocardin related transcription factor B	TCCAGCTGAGGCTGCAACAA	20	-2.85705	4.66445	39.6154	9.25894e-06	0.000602295
5832;size=1;	5832	aldehyde dehydrogenase 18 family member A1	GAGCCCAACAGTGACCTGCA	20	12.7965	2.59559	50.7711	9.29065e-06	0.000603818
9502_4;size=1;	9502	X antigen family member 2	AGCATAGCCCCAATCAGCTC	20	11.8924	2.41624	43.8778	9.32868e-06	0.000604059
256892;size=1;	256892	olfactory receptor family 51 subfamily F member 1 (gene/pseudogene)	GAATGGTAGTGTACCTCAGA	20	11.8239	2.16325	43.8773	9.32928e-06	0.000604059
23367_3;size=1;	23367	La ribonucleoprotein 1, translational regulator	GGTATGTGTCTAGGCTCCGG	20	11.1774	2.17331	43.8789	9.32737e-06	0.000604059
23090_4;size=1;	23090	zinc finger protein 423	CTTCATGTGCGACTACTGCG	20	10.0696	2.17465	43.8739	9.33326e-06	0.000604059
22796_3;size=1;	22796	component of oligomeric golgi complex 2	CGTCTGACGTCGATATAATA	20	8.89549	2.19557	39.4196	9.3359e-06	0.000604059
26528;size=1;	26528	DAZ associated protein 1	AATCGCAGGAAGCTCTTCGT	20	13.4757	3.2994	44.4535	9.34719e-06	0.000604252
84073_3;size=1;	84073	MYCBP associated protein	AGAGACTTCATGGTGCCGCC	20	-4.49234	6.50879	39.8039	9.35676e-06	0.000604334
55578;size=1;	55578	SPT20 homolog, SAGA complex component	TTAGTGGTCAATCTATACCC	20	13.887	4.50249	44.4293	9.37541e-06	0.000605001
65980_3;size=1;	65980	bromodomain containing 9	AACTTGTAGTACACGGTATC	20	11.9663	2.79756	44.2189	9.39791e-06	0.000605915
223_3;size=1;	223	aldehyde dehydrogenase 9 family member A1	GAGCGGCTGCGACACGACGA	20	13.2137	3.3398	44.3527	9.46535e-06	0.000609723
6545_4;size=1;	6545	solute carrier family 7 member 4	TGTGCTCTTGTCCTTCGGTG	20	9.76174	2.3381	39.2933	9.51615e-06	0.000612453
5792_4;size=1;	5792	protein tyrosine phosphatase receptor type F	CCTCAGGAAACCACTATCAG	20	11.4007	1.67958	43.6684	9.58082e-06	0.000614982
23193_2;size=1;	23193	glucosidase II alpha subunit	ACGGCTCTGGTGGTAGCCGA	20	-3.97274	4.30216	39.6563	9.56482e-06	0.000614982
3092;size=1;	3092	huntingtin interacting protein 1	CGTTCGGGTGTCCATCTCGG	20	-2.66876	4.89597	39.4646	9.58024e-06	0.000614982
2100;size=1;	2100	estrogen receptor 2	TGTCTGCAGCGATTACGCAT	20	12.5918	2.99926	44.213	9.63184e-06	0.000617168
27087;size=1;	27087	beta-1,3-glucuronyltransferase 1	CCCTTATGTACCGCGAGCAG	20	12.0478	2.07911	43.6273	9.63128e-06	0.000617168
125981_4;size=1;	125981	alkaline ceramidase 1	CTTCGCCTATCAGAGCTCCG	20	11.6091	2.17695	43.6119	9.65019e-06	0.000617799
4926_3;size=1;	4926	nuclear mitotic apparatus protein 1	TCTAGCCATGGCACTGAAGA	20	11.8724	2.37728	43.6033	9.66079e-06	0.000617934
56154_2;size=1;	56154	testis expressed 15, meiosis and synapsis associated	GAAACCAAAAGACATACCCC	20	4.92957	3.88206	39.5702	9.68856e-06	0.000619165
81554_4;size=1;	81554	RCC1 like	AAGAGAGTGAGCTCGGCCGC	20	11.8743	2.1925	43.5535	9.72243e-06	0.000620785
9630_3;size=1;	9630	G protein subunit alpha 14	GGAGTCGCAGCGCATCAGCG	20	12.8598	3.1417	51.2214	9.76366e-06	0.000622324
64288;size=1;	64288	zinc finger and SCAN domain containing 31	TATCTGAGCTGTGTCACCAT	20	12.3339	2.4801	50.283	9.76177e-06	0.000622324
1175;size=1;	1175	adaptor related protein complex 2 subunit sigma 1	GAAACAGAAGCTGATCGAGG	20	-3.98106	5.03433	39.5087	9.77809e-06	0.000622699
3624_3;size=1;	3624	inhibin subunit beta A	AGAAGCGCCGCCTTGGGTAC	20	11.8563	2.25637	43.4966	9.79352e-06	0.000623135
2932_4;size=1;	2932	glycogen synthase kinase 3 beta	CGGCTTGCAGCTCTCCGCAA	20	11.0763	2.16268	43.4564	9.8441e-06	0.000625806
123207_4;size=1;	123207	chromosome 15 open reading frame 40	GAGTATTGGGTGTTGCCCGA	20	11.2469	2.49363	43.445	9.85841e-06	0.000626168
685_2;size=1;	685	betacellulin	TTTCCTCAGGGTCTCCACAG	20	10.9245	1.10284	43.4226	9.88673e-06	0.000627419
441669_4;size=1;	441669	olfactory receptor family 4 subfamily Q member 3	TTTCTGTGGGCCCAATGAAC	20	11.2891	1.65891	43.3817	9.9388e-06	0.000630174
11128;size=1;	11128	RNA polymerase III subunit A	CAGCTACCTCATCAATCCGG	20	11.8823	2.34872	43.3639	9.96149e-06	0.000630756
2488_2;size=1;	2488	follicle stimulating hormone subunit beta	TGGTGTATAAGGACCCAGCC	20	-1.82899	5.76455	38.99	9.96533e-06	0.000630756
7066_3;size=1;	7066	thrombopoietin	TTAGGAGAAGCATGACCACG	20	-2.62704	4.26644	38.9225	1.00684e-05	0.000636727
23503_4;size=1;	23503	zinc finger FYVE-type containing 26	CCCGCAATGCCTTTCGAATG	20	-2.84763	6.1069	39.3056	1.00805e-05	0.000636934
1290_2;size=1;	1290	collagen type V alpha 2 chain	TAGGGTCCGATTGGTTCACG	20	2.69249	4.94888	39.1952	1.01254e-05	0.000639217
23061_3;size=1;	23061	TBC1 domain family member 9B	GGAGTCCAGCACCACGTCCA	20	12.5147	2.65501	43.5381	1.02025e-05	0.000643527
115019_2;size=1;	115019	solute carrier family 26 member 9	AAGGACCGGACATACCCAGT	20	8.56455	2.11542	38.8281	1.02148e-05	0.000643745
22853;size=1;	22853	lemur tyrosine kinase 2	CTGGAGCAGTCCATCGCAGA	20	11.7588	2.14918	43.146	1.02444e-05	0.000643936
56952_3;size=1;	56952	phosphoribosyl transferase domain containing 1	AATAAATTCAAGTCATACCC	20	10.4507	1.79728	43.1482	1.02415e-05	0.000643936
26045;size=1;	26045	leucine rich repeat transmembrane neuronal 2	TATCCCAGTACGCCTGTTCT	20	3.23328	3.90011	38.8192	1.02287e-05	0.000643936
140735_4;size=1;	140735	dynein light chain LC8-type 2	CTCTATATTGTACTTCTCCA	20	11.5953	1.9975	43.1209	1.02776e-05	0.000643953
10362;size=1;	10362	high mobility group 20B	GTCAAGCAAGAGCGCGGCGA	20	11.3379	2.40587	43.1252	1.02719e-05	0.000643953
23557_3;size=1;	23557	SNAP associated protein	CTGGTTCCGCCGCTGTATCG	20	-5.45083	6.40314	39.1752	1.02801e-05	0.000643953
3182_4;size=1;	3182	heterogeneous nuclear ribonucleoprotein A/B	ACGACGGGCGCCACCGAGAA	20	-1.99335	6.35622	38.7871	1.02791e-05	0.000643953
9283_4;size=1;	9283	G protein-coupled receptor 37 like 1	TGTCGGTCATGTGCATCGTG	20	12.5153	2.74689	43.6111	1.03102e-05	0.000645282
8974_3;size=1;	8974	prolyl 4-hydroxylase subunit alpha 2	CTGTTGGCACGTACCAATAG	20	11.4831	2.27496	43.0887	1.03203e-05	0.000645361
1781_2;size=1;	1781	dynein cytoplasmic 1 intermediate chain 2	ATTCTTAACCTTACCAATGG	20	10.9469	1.61742	42.9949	1.04459e-05	0.000652656
55655_4;size=1;	55655	NLR family pyrin domain containing 2	AGAACGACCACCTCTAGACG	20	12.3361	2.2075	42.9784	1.04683e-05	0.00065293
6908_3;size=1;	6908	TATA-box binding protein	CCAATGATGCCTTATGGCAC	20	11.8362	2.15584	42.9834	1.04616e-05	0.00065293
1138_3;size=1;	1138	cholinergic receptor nicotinic alpha 5 subunit	ACTTGCAATATCTCAATTGG	20	12.0965	1.92687	49.5683	1.05024e-05	0.000653939
56548_4;size=1;	56548	carbohydrate sulfotransferase 7	GCTGGTTAAAGAGTTCGCCC	20	11.8806	2.32089	42.9545	1.05007e-05	0.000653939
5294_3;size=1;	5294	phosphatidylinositol-4,5-bisphosphate 3-kinase catalytic subunit gamma	TGGGCAGCACGAACTCGATG	20	11.6468	1.71379	49.5253	1.05491e-05	0.000656283
4298;size=1;	4298	MLLT1 super elongation complex subunit	TGGCTTCATCATGCCCATCG	20	11.3671	2.26399	42.9067	1.05658e-05	0.00065676
84258_4;size=1;	84258	synaptotagmin 3	ATGTCACGATGACCGACAGC	20	12.12	1.84494	49.4903	1.05872e-05	0.000657529
128637_2;size=1;	128637	TBC1 domain family member 20	GGAACCGCCGCAATGACCGC	20	-2.28179	6.53241	38.8871	1.06244e-05	0.000659276
79639_2;size=1;	79639	transmembrane protein 53	GGACTACACCATCGAGATCC	20	3.5691	4.31665	38.8914	1.06344e-05	0.000659332
4283_4;size=1;	4283	C-X-C motif chemokine ligand 9	TAGGTGGATAGTCCCTTGGT	20	12.062	2.18676	42.8278	1.06742e-05	0.000661234
112714_2;size=1;	112714	tubulin alpha 3e	TGCAGCCAGTAATTACGCCA	20	12.877	2.95396	43.3738	1.07055e-05	0.000661564
494470_3;size=1;	494470	ring finger protein 165	TTTGGCTCTGTGCGAAACAG	20	11.7027	1.88036	49.3822	1.07059e-05	0.000661564
79955_4;size=1;	79955	PDZ domain containing 7	CTGGGCTTCAGCGTGCGCGG	20	11.4252	1.84614	42.8043	1.07068e-05	0.000661564
5151_3;size=1;	5151	phosphodiesterase 8A	TTATTGTTGGTGTAGTACGC	20	10.503	1.44429	42.7915	1.07245e-05	0.000662099
22859_2;size=1;	22859	adhesion G protein-coupled receptor L1	GAGCTGGCCCGACACACCCG	20	11.383	2.73388	42.8902	1.07613e-05	0.000663243
390616_3;size=1;	390616	ankyrin repeat domain 34C	CAGTCTTGCCAGACTTATCT	20	-4.04828	5.59654	38.8729	1.07603e-05	0.000663243
9880_4;size=1;	9880	zinc finger and BTB domain containing 39	CTACGAGGTAGCTGAGCGTC	20	11.4564	1.76079	42.6791	1.08821e-05	0.000669826
84572;size=1;	84572	N-acetylglucosamine-1-phosphate transferase subunit gamma	CCTCTTGGCCTGGAGGCGAC	20	-1.57151	6.17135	38.4133	1.08865e-05	0.000669826
7049_2;size=1;	7049	transforming growth factor beta receptor 3	ACAGGATGGGAGGCACTGAC	20	11.8867	2.05041	49.1468	1.09699e-05	0.000673812
79845_2;size=1;	79845	ring finger protein 122	ACTGATGGGTGGCATCGAGC	20	10.4087	2.82624	42.6189	1.09676e-05	0.000673812
254268_4;size=1;	254268	AKNA domain containing 1	TGAGAGAGGTCCCCATCATA	20	11.4026	1.25664	42.5752	1.10301e-05	0.00067694
64090_2;size=1;	64090	galactose-3-O-sulfotransferase 2	GCTCTTCCTGGCGCGCTACG	20	11.5517	1.78003	42.5596	1.10525e-05	0.000677742
3083;size=1;	3083	HGF activator	CAGCACTCACCGAGGACGGG	20	11.6181	2.35667	42.5275	1.10987e-05	0.000679437
118813_2;size=1;	118813	zinc finger FYVE-type containing 27	GGGTAGTTGTGTCTGAGTAC	20	-4.71822	6.63651	38.6664	1.11027e-05	0.000679437
27121_3;size=1;	27121	dickkopf WNT signaling pathway inhibitor 4	CAGAACGGCTTCTCATCGCG	20	-2.04851	5.07012	38.2827	1.11081e-05	0.000679437
402160;size=1;	402160	cilia and flagella associated protein 99	TTCGGAGTCTTTCGGATTCG	20	12.7053	2.50926	49.0103	1.11264e-05	0.000679982
5000;size=1;	5000	origin recognition complex subunit 4	AATCACAAGGCAGTTAAATC	20	11.8928	2.71948	42.7632	1.11944e-05	0.000683203
3359;size=1;	3359	5-hydroxytryptamine receptor 3A	AATGACGTCAATGGATACGG	20	10.965	2.61487	42.4592	1.11979e-05	0.000683203
124872;size=1;	124872	beta-1,4-N-acetyl-galactosaminyltransferase 2	AGGTTCCTGAGACGTTCCTC	20	11.1782	2.28283	42.4138	1.12645e-05	0.000686689
3225;size=1;	3225	homeobox C9	GCCCATCAGTAACTATTACG	20	12.1048	2.66575	42.6827	1.12937e-05	0.000687895
3008_3;size=1;	3008	H1.4 linker histone, cluster member	GTAATGAGCTCGGACACCGG	20	10.7545	3.18594	38.5349	1.13272e-05	0.000689355
90527;size=1;	90527	dual oxidase maturation factor 1	GGTGACCAGCTTATTCATCG	20	12.5347	2.78807	42.9156	1.13487e-05	0.000690091
124245_3;size=1;	124245	zinc finger CCCH-type containing 18	TTCCATAGGGAACTGTACCT	20	11.6528	1.70224	48.7966	1.13765e-05	0.000691202
91894_2;size=1;	91894	chromosome 11 open reading frame 52	TTTTCTTCTGGAAAGTTGAT	20	10.4124	1.49377	42.3051	1.14255e-05	0.000693601
201627_4;size=1;	201627	DENN domain containing 6A	GATGGCGCCATAACCACAAG	20	-3.48719	4.79414	38.4647	1.1449e-05	0.000694445
1802_4;size=1;	1802	diphthamide biosynthesis 2	TCCTCCTGCTGTCCAGATAC	20	11.5782	2.04268	42.2803	1.14626e-05	0.000694691
746_3;size=1;	746	transmembrane protein 258	TGTCTTCCCCCATCTGACCG	20	12.0038	2.64743	48.682	1.15135e-05	0.000696199
10749_5;size=1;	10749	kinesin family member 1C	GCTGGTCTCACGGGCGTTAA	20	4.86282	3.08149	38.0466	1.15218e-05	0.000696199
550_3;size=1;	550	AUP1 lipid droplet regulating VLDL assembly factor	GAGCCCTAGCACCGCACACA	20	3.77215	4.37391	38.421	1.15258e-05	0.000696199
85414_2;size=1;	85414	solute carrier family 45 member 3	GGCCATAGCGTCCACGCCAG	20	2.52755	4.57287	38.0573	1.15026e-05	0.000696199
284257;size=1;	284257	biorientation of chromosomes in cell division 1 like 2	AACCCGGCCTCGTTGCCCCC	20	-3.57818	4.96907	38.4113	1.15427e-05	0.000696645
7009;size=1;	7009	transmembrane BAX inhibitor motif containing 6	CTTTCGATCAAATATGTTCA	20	11.356	2.03075	42.2022	1.15804e-05	0.000698337
8858_4;size=1;	8858	protein Z, vitamin K dependent plasma glycoprotein	GTTGCTGCCCTCATAGCCGG	20	12.1938	2.1255	42.1885	1.16013e-05	0.000699016
1191_3;size=1;	1191	clusterin	TGCTGCTGACCTGGGAGAGT	20	10.3485	3.05878	42.5157	1.16202e-05	0.000699576
23523_3;size=1;	23523	calcineurin binding protein 1	TCAAAAGCATGGCGAGCCAG	20	11.0195	1.37468	42.1511	1.16582e-05	0.000701286
4168_3;size=1;	4168	MCF.2 cell line derived transforming sequence	TTTTGGGTAGGGTTATAGAG	20	11.3192	1.70271	42.1346	1.16834e-05	0.000702223
54763_3;size=1;	54763	rhophilin associated tail protein 1	CTGCGGCTGCACCCTAATGG	20	2.70458	4.36869	37.9371	1.17194e-05	0.000703225
256957_2;size=1;	256957	HEAT repeat containing 9	GAATATCCAGACAAGACCAA	20	-2.43303	5.05108	38.0335	1.17153e-05	0.000703225
389856;size=1;	389856	ubiquitin specific peptidase 27 X-linked	GGACATCTAACGCTGCAATG	20	11.709	2.15483	48.5004	1.17343e-05	0.000703533
285971;size=1;	285971	zinc finger protein 775	GCTGCAGACGCTGGCGCCGC	20	10.6094	1.56687	42.0764	1.1773e-05	0.000705275
283554_2;size=1;	283554	G protein-coupled receptor 137C	TGAGCGGGCGGCCGGAGCAA	20	10.1939	2.21359	42.0129	1.18716e-05	0.000710598
83742;size=1;	83742	MARVEL domain containing 1	GCAGCCGCAACACGCCCAGC	20	-2.31704	5.85122	38.1444	1.19062e-05	0.000712083
414899_3;size=1;	414899	BH3-like motif containing, cell death inducer	GGATGGATAGAGCGAGCCTC	20	-3.04977	4.82078	38.1855	1.19486e-05	0.000714032
51020;size=1;	51020	HD domain containing 2	GCAGTAGGGACCGAGCCCCG	20	11.4556	1.98971	41.9487	1.19723e-05	0.000714857
9162_2;size=1;	9162	diacylglycerol kinase iota	GAAAGATCAAAGACTTGCCG	20	12.2413	1.88449	48.2829	1.20052e-05	0.000716236
83551;size=1;	83551	trace amine associated receptor 8	GCAAAGCTGCACAACAGGTT	20	11.7264	1.84916	48.2595	1.20348e-05	0.000717352
838;size=1;	838	caspase 5	CACAGCTCTTCTGCAAATCG	20	11.28	1.68007	41.8973	1.20536e-05	0.000717352
58985_2;size=1;	58985	interleukin 22 receptor subunit alpha 1	ACTTTGAAAACATCCTGACG	20	10.6888	1.30324	41.8849	1.20732e-05	0.000717352
1613_3;size=1;	1613	death associated protein kinase 3	GCCTGTCATCCAGCCGGCGT	20	10.3308	1.78426	41.8978	1.20528e-05	0.000717352
11333_2;size=1;	11333	PDGFA associated protein 1	GGAGATCGACGCGCAGCTGC	20	-2.75265	4.39161	37.749	1.20679e-05	0.000717352
23327;size=1;	23327	NEDD4 like E3 ubiquitin protein ligase	GATGTTATTGTCCGACTCCG	20	11.1992	2.43296	41.8649	1.21052e-05	0.000718663
57179_2;size=1;	57179	KIAA1191	TGCCCATCGGGATATACCGC	20	12.0083	1.87899	48.1386	1.2189e-05	0.000720839
644_4;size=1;	644	biliverdin reductase A	GCCCGAGAGGAAGTTTGGCG	20	11.2419	1.76137	41.8111	1.21914e-05	0.000720839
90_4;size=1;	90	activin A receptor type 1	TCACTTACCTTCCATACTAG	20	11.1302	2.32526	41.816	1.21834e-05	0.000720839
65268;size=1;	65268	WNK lysine deficient protein kinase 2	GGCACGTCCTCGTCAATGAC	20	10.6579	2.50864	41.8253	1.21685e-05	0.000720839
55716_3;size=1;	55716	limb development membrane protein 1 like	CGAGCTGTGCACCTTTACCC	20	-1.97536	4.88246	37.6933	1.21734e-05	0.000720839
90459_3;size=1;	90459	exoribonuclease 1	CTCCAGCAGCGCGAGAGCCA	20	11.6537	2.19554	41.7866	1.22308e-05	0.000721407
9984_4;size=1;	9984	THO complex 1	ACGAGGAAGCTCCAACAACG	20	11.2766	2.53669	41.7984	1.22119e-05	0.000721407
7223_3;size=1;	7223	transient receptor potential cation channel subfamily C member 4	TAATATCATCCACTCGACGA	20	11.1861	1.8618	41.7903	1.22248e-05	0.000721407
171586_4;size=1;	171586	abhydrolase domain containing 3	TAGTACGTTTCTGTAACCAC	20	11.5168	1.74267	41.7752	1.22492e-05	0.000721578
5956_4;size=1;	5956	opsin 1, long wave sensitive	TGGCGATGACGGTCTCTGCT	20	11.4095	2.82366	42.1199	1.22535e-05	0.000721578
55613;size=1;	55613	myotubularin related protein 8	ACTTCCAACCACCGTTCCCA	20	11.2009	1.88234	41.7294	1.23235e-05	0.000725112
25928_3;size=1;	25928	sclerostin domain containing 1	TTCATTAGGATGCATGCAAG	20	7.54792	3.2916	37.9749	1.23417e-05	0.000725599
5567_2;size=1;	5567	protein kinase cAMP-activated catalytic subunit beta	TGTGAAAACATTTCACCCCC	20	12.2462	2.76813	42.1835	1.24235e-05	0.000726882
1952_4;size=1;	1952	cadherin EGF LAG seven-pass G-type receptor 2	GAGCCAGAGGTTCGACGCTG	20	11.5223	1.73352	41.6717	1.24178e-05	0.000726882
84164_3;size=1;	84164	activating signal cointegrator 1 complex subunit 2	CCCCCTCGTCGAATTTGCGG	20	10.3708	2.05914	41.6689	1.24225e-05	0.000726882
5619_3;size=1;	5619	protamine 1	GACAAAGAAGTCGCAGACGA	20	6.77567	4.02565	37.9403	1.24076e-05	0.000726882
51552;size=1;	51552	RAB14, member RAS oncogene family	AATTCAACACCAATTGTGTG	20	-5.31391	5.83762	37.9398	1.24087e-05	0.000726882
58504_3;size=1;	58504	Rho GTPase activating protein 22	GCATTGCAGGCCCCCGCGCG	20	-2.91473	4.9327	37.935	1.24179e-05	0.000726882
80127_4;size=1;	80127	basal body orientation factor 1	TTACACAATAGCCTCATGGT	20	11.2175	2.38564	41.6553	1.24449e-05	0.000727544
23625;size=1;	23625	family with sequence similarity 89 member B	AGCCCCCGCTCGCATTAAGG	20	4.15876	5.12147	37.9115	1.24629e-05	0.000728013
401505_4;size=1;	401505	translocase of outer mitochondrial membrane 5	CGCGCCGAAGCTGGACCCGG	20	12.9501	3.24761	42.1554	1.25159e-05	0.000729352
4017_3;size=1;	4017	lysyl oxidase like 2	TCCTGAGTATCACCAGCCCC	20	-2.61892	4.62133	37.5209	1.25063e-05	0.000729352
4105_2;size=1;	4105	MAGE family member A6	AGGTGGCAAAGATGTACACG	20	-2.42047	5.14871	37.6823	1.25093e-05	0.000729352
64645_2;size=1;	64645	major facilitator superfamily domain containing 14A	AAGATCATCATTAAGGACGG	20	12.6619	2.57551	41.9365	1.25889e-05	0.00073302
388199;size=1;	388199	proline rich 25	CAGCTGCCCCACCCGTGTTG	20	-2.20953	5.37106	37.4888	1.26024e-05	0.000733219
2550_4;size=1;	2550	gamma-aminobutyric acid type B receptor subunit 1	CAGGATGCCCGAATCATCGT	20	11.9157	1.95953	41.5322	1.26495e-05	0.000735042
10935_4;size=1;	10935	peroxiredoxin 3	GACAGCCACTCACCGACGCT	20	3.66146	4.00629	37.4461	1.2654e-05	0.000735042
4696_4;size=1;	4696	NADH:ubiquinone oxidoreductase subunit A3	CCTTGTCCCAGGCATTCTTG	20	11.2441	2.33264	41.516	1.26766e-05	0.000735772
333_4;size=1;	333	amyloid beta precursor like protein 1	TGTGGCTCGGATCGGTTCCG	20	-2.20745	5.48763	37.4943	1.27093e-05	0.000737079
8310_2;size=1;	8310	acyl-CoA oxidase 3, pristanoyl	ACTTGGCAGCTTCGAAATCA	20	11.6783	1.99063	41.4816	1.27346e-05	0.000737367
100129543_4;size=1;	100129543	zinc finger protein 730	TCATGTGTCTTCAAATTCCA	20	-2.42346	4.49985	37.4064	1.2733e-05	0.000737367
83938;size=1;	83938	leucine rich melanocyte differentiation associated	GTATGCAGTCTGGGTAACCC	20	12.0074	2.53943	41.5496	1.28085e-05	0.00074106
57282;size=1;	57282	solute carrier family 4 member 10	TGAATGAAGATGTACGCCAT	20	12.2427	2.16728	41.4252	1.28303e-05	0.000741731
256006_2;size=1;	256006	ankyrin repeat domain 31	GGTTCAATGAAAGTCCAGAC	20	12.4077	2.4257	47.6113	1.28889e-05	0.000744093
441509_2;size=1;	441509	glycine receptor alpha 4	GTCATCAGGATATTCTCGGT	20	11.6008	1.79892	41.3893	1.28916e-05	0.000744093
841_2;size=1;	841	caspase 8	ATGGAGAAGAGGGTCATCCT	20	-2.96593	4.29883	37.2816	1.29854e-05	0.000748908
256006_3;size=1;	256006	ankyrin repeat domain 31	ATTGTATCCTCGCTAAGAAC	20	12.0597	2.36156	41.298	1.30493e-05	0.000750812
55207;size=1;	55207	ADP ribosylation factor like GTPase 8B	CTTCCTTCCAGAAGAGCGAA	20	-5.30614	5.20565	37.6172	1.30432e-05	0.000750812
84162;size=1;	84162	KIAA1109	AAGACCACCTCTTAAGCGAA	20	-2.60212	6.39064	37.615	1.30477e-05	0.000750812
10220_4;size=1;	10220	growth differentiation factor 11	GCTAATGACGGTCTCGGTGG	20	11.8835	2.39735	41.2887	1.30654e-05	0.000751143
8433_2;size=1;	8433	undifferentiated embryonic cell transcription factor 1	GCCCACCTACCGCCGCGTGT	20	12.5549	2.65003	41.728	1.30864e-05	0.000751375
50488;size=1;	50488	misshapen like kinase 1	CAAGGTCATGGATGTCACGG	20	11.4843	1.60002	41.2745	1.30901e-05	0.000751375
94233_3;size=1;	94233	opsin 4	CATGTTCATTATCAACCTCG	20	11.6526	1.77757	41.2596	1.31161e-05	0.000752275
9728_2;size=1;	9728	SECIS binding protein 2 like	AGTTGCCTGGCAAGTTACAT	20	-2.5902	5.81478	37.5395	1.32013e-05	0.000756562
139793_3;size=1;	139793	PAGE family member 3	CTCACAACCACAGCCCCTAC	20	4.17849	3.94901	37.394	1.32216e-05	0.000757132
6453_4;size=1;	6453	intersectin 1	TATCTGGGCCATAACTGTAG	20	-2.60493	4.58022	37.1618	1.3233e-05	0.000757183
80896;size=1;	80896	N-acetylneuraminate pyruvate lyase	CTTACTCTTTACCCCTGTCA	20	10.6338	1.76426	41.1647	1.32832e-05	0.000759459
54923_2;size=1;	54923	Lck interacting transmembrane adaptor 1	CGCTGTGCACAGCCTGCCGC	20	3.55918	3.77126	37.1242	1.33119e-05	0.000760503
124401_4;size=1;	124401	ankyrin repeat and sterile alpha motif domain containing 3	TGTTGAAGGTGACATAGCCA	20	10.997	1.79367	41.0818	1.34312e-05	0.000766717
3237_4;size=1;	3237	homeobox D11	TCATCTGGCAGGACGACGGT	20	11.6444	2.4819	41.0661	1.34594e-05	0.000767725
47_2;size=1;	47	ATP citrate lyase	GGGTCAACCTCACTCTGGAT	20	11.3768	3.09779	41.5669	1.35139e-05	0.000769627
6403_2;size=1;	6403	selectin P	CAAAAAGGCTCTCACCAACG	20	-3.20131	5.22556	37.391	1.35097e-05	0.000769627
5564_3;size=1;	5564	protein kinase AMP-activated non-catalytic subunit beta 1	TGTGTTCATACCAGACACAT	20	11.6722	1.8478	41.0118	1.35575e-05	0.000771505
54112_2;size=1;	54112	G protein-coupled receptor 88	GGAGTGACACCGGGATGCGC	20	11.964	2.06085	40.9478	1.36742e-05	0.000773909
338657_3;size=1;	338657	coiled-coil domain containing 84	CCGAACACGAGCGATGCTGC	20	11.9516	2.31484	47.0798	1.3642e-05	0.000773909
123041;size=1;	123041	solute carrier family 24 member 4	GTCTCTAGAGAAGATCTGTG	20	11.4167	2.52536	40.9519	1.36667e-05	0.000773909
80135_3;size=1;	80135	ribosome production factor 1 homolog	GACACTTAATGTTCACGCGG	20	11.3533	1.47781	40.9584	1.36548e-05	0.000773909
100129128_2;size=1;	100129128	KH domain containing 1 like	TTCTCCAATGGTGTTCCACA	20	11.0031	2.20618	40.9532	1.36644e-05	0.000773909
116135_3;size=1;	116135	leucine rich repeat containing 3B	TCTGCCAGTATGTGTCCCAA	20	2.94057	4.4293	36.9816	1.36154e-05	0.000773909
203197_4;size=1;	203197	transmembrane protein 268	GTGAACCACAGGTGGACCCG	20	-2.20314	5.20065	36.9614	1.36591e-05	0.000773909
55249_4;size=1;	55249	YY1 associated protein 1	GAAGGTTAAACCCCAGTGTA	20	2.95059	3.98105	36.9312	1.37247e-05	0.000776161
7780_2;size=1;	7780	solute carrier family 30 member 2	CCTCTGGCCAGGTCATACAC	20	12.474	2.56505	41.2221	1.37621e-05	0.000777669
23401;size=1;	23401	FRAT regulator of WNT signaling pathway 2	CTGCAGCAGTCGGTGACGCT	20	2.44764	4.421	36.8961	1.38013e-05	0.000779282
390077;size=1;	390077	olfactory receptor family 52 subfamily N member 2	TTATCTTGAATGGCGTTCCT	20	11.6603	1.53547	40.8702	1.38174e-05	0.000779582
653319;size=1;	653319	KIAA0895 like	AACACTTTGAGGCTGCCACT	20	9.37993	2.20426	40.8529	1.38495e-05	0.00078079
84925_2;size=1;	84925	solute carrier family 49 member 4	TCGCTGCTGGCGTTCGTTCA	20	-2.28487	5.60588	37.0989	1.38944e-05	0.000782715
29943_3;size=1;	29943	peptidyl arginine deiminase 1	AGCCCATAGGCAAGGCCCGT	20	12.3732	3.00239	41.3423	1.39184e-05	0.000783461
23583_2;size=1;	23583	single-strand-selective monofunctional uracil-DNA glycosylase 1	GGGCATCATCTACAATCCCG	20	11.9526	2.17627	40.7842	1.39778e-05	0.000786045
134510_2;size=1;	134510	ubiquitin like domain containing CTD phosphatase 1	TTCTGGAAGAACTCCTGTAA	20	11.0805	1.74538	40.7799	1.39859e-05	0.000786045
7852_2;size=1;	7852	C-X-C motif chemokine receptor 4	TCTTCTGGTAACCCATGACC	20	11.1913	1.38404	40.7681	1.40081e-05	0.000786167
1417_3;size=1;	1417	crystallin beta B3	AACAAACTGCTCCCCGCGGA	20	-2.39319	5.39933	37.1087	1.40097e-05	0.000786167
30850_4;size=1;	30850	cerebellar degeneration related protein 2 like	GATGGAGGACTTCTCCGCGG	20	-5.99239	5.4898	37.1508	1.40258e-05	0.000786463
162394_3;size=1;	162394	schlafen family member 5	AGGAGATGGACCCTCGCCTG	20	11.7219	1.95266	40.741	1.40593e-05	0.000787731
94025_2;size=1;	94025	mucin 16, cell surface associated	TGTATCCTTAGGATCCGTAG	20	12.4976	2.28327	46.7152	1.4188e-05	0.000792862
54600_2;size=2;	54600	UDP glucuronosyltransferase family 1 member A9	CTGGTTCACCATGAGGTCGG	20	11.3344	2.05772	40.6699	1.41945e-05	0.000792862
3694_3;size=1;	3694	integrin subunit beta 6	AAGTGACAGAGCCCGTCATT	20	10.7929	2.85368	41.2036	1.41751e-05	0.000792862
51761_3;size=1;	51761	ATPase phospholipid transporting 8A2	AACAGGAAGATATACCACCC	20	10.4144	1.35891	40.6864	1.4163e-05	0.000792862
64979;size=1;	64979	mitochondrial ribosomal protein L36	GCCCCATCTGCTGCCTGCGC	20	12.1374	2.14896	46.6567	1.4278e-05	0.000795699
9603;size=1;	9603	nuclear factor, erythroid 2 like 3	AAGCGGTGGTGGTCGGCCGG	20	12.0714	2.55883	46.6572	1.42772e-05	0.000795699
768;size=1;	768	carbonic anhydrase 9	GGACTGGAAGCGGCCCGCGC	20	10.7225	1.79854	40.6263	1.42781e-05	0.000795699
25871_4;size=1;	25871	nucleolus and neural progenitor protein	TTTTGTGCAAAGATTCCGAG	20	10.5783	1.35244	40.595	1.43385e-05	0.000797877
7045_4;size=1;	7045	transforming growth factor beta induced	GTAGTGGATCACCCCGTTGG	20	-5.72728	8.33198	37.0098	1.43391e-05	0.000797877
23295_3;size=1;	23295	mahogunin ring finger 1	CACGCGGGCATCGGCGTCGA	20	12.4645	2.82335	41.0906	1.43883e-05	0.000799394
6242_3;size=1;	6242	rhotekin	GTCCCCAGACTTGCACCGCT	20	8.26493	3.37679	36.989	1.43861e-05	0.000799394
2109;size=1;	2109	electron transfer flavoprotein subunit beta	AGGTCATCGCCGTCAGCTGT	20	13.169	2.83047	41.0777	1.44128e-05	0.000800142
131965;size=1;	131965	methyltransferase like 6	AAGACAAGGTGCATCTTATC	20	11.4896	2.53921	40.5545	1.44305e-05	0.000800511
84978_4;size=1;	84978	FERM domain containing 5	GGTCTTACCTTACATGGGTG	20	-2.86601	5.73631	36.958	1.44562e-05	0.000801326
4258;size=1;	4258	microsomal glutathione S-transferase 2	GGCCGGGAACTCGATCCTGC	20	12.0103	2.17026	40.5178	1.44887e-05	0.000802518
115548;size=1;	115548	FCH and mu domain containing endocytic adaptor 2	CAATGCCAAGTGTGTAGAAC	20	-3.71272	6.082	36.9384	1.45008e-05	0.000802576
80019_2;size=1;	80019	ubiquitin domain containing 1	GACACAGCGCCTGCCTTCGA	20	10.9619	2.45861	40.4639	1.45947e-05	0.00080716
84725_4;size=1;	84725	pleckstrin homology domain containing A8	GTGTGGCTGAAAGACAGCGG	20	11.9516	1.8508	46.427	1.46378e-05	0.000808927
219464_2;size=1;	219464	olfactory receptor family 5 subfamily T member 2	ACACCTGTGCTACACATCCA	20	3.17201	4.60677	36.8479	1.47087e-05	0.000812227
170679_2;size=1;	170679	psoriasis susceptibility 1 candidate 1	ATTCCATCTGGCAGCCACCC	20	12.1331	2.03618	40.3999	1.47216e-05	0.000812325
341799;size=1;	341799	olfactory receptor family 6 subfamily S member 1	CCTGCCAGGACGAACTCTGT	20	12.968	3.56874	40.8919	1.47721e-05	0.000814491
4603_2;size=1;	4603	MYB proto-oncogene like 1	TGATCTTCTTCTTTAGTCCA	20	12.1485	2.19859	40.3625	1.47965e-05	0.000815221
54503_3;size=1;	54503	zinc finger DHHC-type containing 13	GGGATTCAGCAGCATCCACC	20	8.10435	3.60676	36.7967	1.48276e-05	0.000816315
2876_2;size=1;	2876	glutathione peroxidase 1	TAAGTAGTACCTTGCCCCGC	20	-2.93324	5.20263	36.781	1.48643e-05	0.000817716
387082_4;size=1;	387082	small ubiquitin like modifier 4	AAGCAGATCAGATTCCGATT	20	12.4286	2.98776	40.7911	1.49711e-05	0.00082297
10318_3;size=1;	10318	TNFAIP3 interacting protein 1	CTGGTGCTGGCTTGTCACTG	20	11.1648	1.94435	40.2321	1.50606e-05	0.000826721
1081_4;size=1;	1081	glycoprotein hormones, alpha polypeptide	CAGCCCATGCACTGAAGTAT	20	-1.861	5.9798	36.3479	1.50621e-05	0.000826721
84993_2;size=1;	84993	ubiquitin like 7	CAGGACAATGGCATTGACGA	20	4.02589	3.42966	36.3379	1.50863e-05	0.000826802
8425_3;size=1;	8425	latent transforming growth factor beta binding protein 4	GGGAACACAGCGTCCAGTCA	20	-2.00358	5.38927	36.3393	1.5083e-05	0.000826802
116211_2;size=1;	116211	transmembrane 4 L six family member 19	CCTTCAATCAGACACAAGCT	20	13.5431	3.53687	40.6955	1.51628e-05	0.000829746
55745_3;size=1;	55745	adaptor related protein complex 5 subunit mu 1	CTTCTGCAGGCTTGTCCATT	20	-4.00332	5.24406	36.6577	1.51565e-05	0.000829746
7728;size=1;	7728	zinc finger protein 175	ATCCCAGAAGCCTCAGGTCC	20	12.4696	2.41199	40.2976	1.52322e-05	0.000832914
29841_2;size=1;	29841	grainyhead like transcription factor 1	AAAACCACCACCCGCTCAGT	20	3.08	4.29792	36.2543	1.52901e-05	0.000835454
5710_2;size=1;	5710	proteasome 26S subunit, non-ATPase 4	AGATGTGTCCATAGCTGAGC	20	11.1783	2.18358	40.0987	1.53361e-05	0.000836709
83999_4;size=1;	83999	kringle containing transmembrane protein 1	GACGCTGTTGCATTCGGTAC	20	10.6283	2.14031	40.1013	1.53308e-05	0.000836709
4160_2;size=1;	4160	melanocortin 4 receptor	TGTAACTGCTGCGGTTCCAG	20	11.5543	2.31824	40.0876	1.53594e-05	0.000837194
100144748_3;size=2;	100144748	killin, p53 regulated DNA replication inhibitor	TCGGAAAGTAGTTCCGACTG	20	-2.47222	6.48171	36.57	1.5368e-05	0.000837194
7179;size=1;	7179	transmembrane phosphatase with tensin homology	TTTCTATAGAAATCCAATCA	20	11.6096	2.31319	40.0191	1.55034e-05	0.000843478
1995_3;size=1;	1995	ELAV like RNA binding protein 3	GTTGGTCTTGCTGTCGTCAG	20	-2.30493	5.06241	36.1775	1.55066e-05	0.000843478
7750_3;size=1;	7750	zinc finger MYM-type containing 2	TAAGTTTCAGAACTCGTCAG	20	10.7933	1.4733	40.0076	1.55279e-05	0.000844006
6343_2;size=1;	6343	secretin	CCGCAGGCGGCTGAGCTCGC	20	3.43697	4.30646	36.4259	1.55643e-05	0.000845355
51156;size=1;	51156	serpin family A member 10	CGCAGCCGATCACATGAAGG	20	11.6611	2.52307	40.0119	1.56685e-05	0.000849109
3226_2;size=1;	3226	homeobox C10	TGGGAGTAGAGAGCTGCCTC	20	11.4028	2.26422	39.9506	1.56492e-05	0.000849109
349633;size=1;	349633	placenta expressed transcript 1	TTGATCTTTCACGTAATACG	20	-2.19932	5.12551	36.1038	1.56648e-05	0.000849109
761_3;size=1;	761	carbonic anhydrase 3	ATCTGAATCACAGTGCTGAG	20	10.9768	1.77448	39.933	1.56867e-05	0.000849462
6723;size=1;	6723	spermidine synthase	AGATGGAGGTGTCCTGCGGG	20	11.709	2.37646	39.9118	1.57322e-05	0.000851296
2709_2;size=1;	2709	gap junction protein beta 5	TGGTGACGGCCGAGCGTGTG	20	3.55631	4.13887	36.1539	1.5893e-05	0.000859357
6263;size=1;	6263	ryanodine receptor 3	TTGCAGACGCAGAGATCTGG	20	11.9192	1.99419	39.8289	1.59116e-05	0.000859359
619279;size=1;	619279	zinc finger protein 704	TTACCGTTCGGCCGCACGGG	20	10.9179	1.80909	39.8258	1.59183e-05	0.000859359
79723_4;size=1;	79723	suppressor of variegation 3-9 homolog 2	TTGTGAAGAAGGCTAAACAA	20	10.4884	2.27196	39.8211	1.59285e-05	0.000859359
29085_3;size=1;	29085	phosphohistidine phosphatase 1	TGTGCTGATCCGAGTCCACT	20	10.4875	1.69878	39.7817	1.60147e-05	0.000863372
222826_4;size=1;	222826	family with sequence similarity 217 member A	TGTGTCAAACATCTCTCAGG	20	-1.96914	5.46029	35.912	1.61573e-05	0.000870411
23326_3;size=1;	23326	ubiquitin specific peptidase 22	CTTCATGAACTGCATCGTGC	20	7.93156	4.22317	36.23	1.62202e-05	0.000873152
200150;size=1;	200150	phospholipase D family member 5	TGACCGCTTACAACAAGGGC	20	11.7033	2.65692	39.9423	1.6292e-05	0.000876369
730291_4;size=1;	730291	zinc finger protein 735	AGACACAATGCAAGATATAC	20	11.3267	1.94805	45.4294	1.6327e-05	0.000877602
128646_2;size=1;	128646	signal regulatory protein delta	TCTTGTGGTTCAAGGGAACA	20	-3.28786	4.3932	36.1305	1.63802e-05	0.000879811
284541_4;size=1;	284541	cytochrome P450 family 4 subfamily A member 22	ACATCCTGAAGCCATACGTG	20	11.5923	2.20662	45.3818	1.64131e-05	0.000880931
290_3;size=1;	290	alanyl aminopeptidase, membrane	TGCACACGGCTGCCACGCCC	20	11.5279	2.01438	45.3265	1.65139e-05	0.000885684
23122_3;size=1;	23122	cytoplasmic linker associated protein 2	TGTCAGATGATAAACATGAC	20	11.3824	2.23833	39.5231	1.65936e-05	0.000889306
51299_2;size=1;	51299	neuritin 1	GTCCAGGCCCTGCGGGTAGT	20	2.95021	3.87166	35.7289	1.66438e-05	0.000890682
147923_4;size=1;	147923	zinc finger protein 420	TTTGGCTTCCAAATAATCCC	20	-2.59637	5.81834	36.0707	1.66376e-05	0.000890682
33_3;size=1;	33	acyl-CoA dehydrogenase long chain	GGTGGCCGCCCAGGACGCGT	20	-3.23365	4.45729	36.051	1.66777e-05	0.000891385
692094;size=1;	692094	microseminoprotein, prostate associated	GCGGAGCCAAGACTCACCCA	20	-3.21055	4.92219	36.0527	1.66856e-05	0.000891385
22943_2;size=1;	22943	dickkopf WNT signaling pathway inhibitor 1	GGGCAGGTTCTTGATAGCGT	20	-2.5119	5.01326	35.9669	1.66937e-05	0.000891385
8364_3;size=1;	8364	H4 clustered histone 3	TATCCCGGAGCACCTTACGA	20	4.07251	3.92776	35.8823	1.67111e-05	0.000891657
22875_3;size=1;	22875	ectonucleotide pyrophosphatase/phosphodiesterase 4	AACCACTACAGTATTGTGAC	20	-5.56927	5.65131	36.0149	1.67867e-05	0.000895038
80108_3;size=1;	80108	ZFP2 zinc finger protein	GATAGTCATCTGAGCCAAGT	20	11.734	1.98581	39.4198	1.68315e-05	0.000896767
84656_2;size=1;	84656	glyoxylate reductase 1 homolog	TGCCATTTAAACGCGGCCAT	20	11.8435	2.42241	39.4366	1.68499e-05	0.00089709
6439;size=1;	6439	surfactant protein B	TGGAAGTAGTCGATGACCAG	20	12.8547	2.97954	39.9035	1.68628e-05	0.000897119
339403;size=1;	339403	relaxin family peptide/INSL5 receptor 4	TTCTGGGCCAATGCCTCCGG	20	10.6261	1.40672	39.3844	1.6914e-05	0.000899186
9481_3;size=1;	9481	solute carrier family 25 member 27	AAGGTTCAGATGCAAATGGA	20	2.96956	4.07589	35.6012	1.69928e-05	0.000902715
55693_2;size=1;	55693	lysine demethylase 4D	TCCTGAGTTATGCGATTGAA	20	11.543	1.93597	45.0457	1.70362e-05	0.000904363
171568;size=1;	171568	RNA polymerase III subunit H	TGGAAATGGTGGACACCGTC	20	11.0379	2.11362	39.3244	1.70546e-05	0.000904679
6618_4;size=1;	6618	small nuclear RNA activating complex polypeptide 2	GCTCAAGGGCCGCGTAGCCC	20	10.7069	2.21438	39.3012	1.71095e-05	0.000906434
1671_2;size=1;	1671	defensin alpha 6	CCTTGGCCTGGAGGGCCACG	20	-2.40193	5.25302	35.8325	1.71126e-05	0.000906434
9782;size=1;	9782	matrin 3	CAGTCTACAAATCCAGCACC	20	11.229	1.55763	39.2922	1.71308e-05	0.000906733
195814_4;size=1;	195814	short chain dehydrogenase/reductase family 16C member 5	AGTGTATAGAGTAGCCGACC	20	11.4363	1.7595	39.2703	1.71825e-05	0.000908811
84978;size=1;	84978	FERM domain containing 5	GGAAGTGGAACGCACTGGTG	20	-2.75002	5.96812	35.8583	1.72133e-05	0.000909777
5465_4;size=1;	5465	peroxisome proliferator activated receptor alpha	CTCAGATGGCTCGGTCATCA	20	-4.14532	4.98363	35.8285	1.72956e-05	0.000913464
56751;size=1;	56751	BarH like homeobox 1	TAGGGTGCACAGGCCGCGAG	20	13.3761	3.44877	39.6702	1.74044e-05	0.000916886
284323_4;size=1;	284323	zinc finger protein 780A	TTTTCTGGAGATACTTTCTC	20	10.8894	1.92567	39.1894	1.7376e-05	0.000916886
25912_4;size=1;	25912	chromosome 1 open reading frame 43	GATTGATATTCGACTCTCCA	20	-2.39175	5.0936	35.6232	1.74108e-05	0.000916886
220382;size=1;	220382	family with sequence similarity 181 member B	TTCGTGCCCTTCGGCTTCGG	20	-2.16176	5.10057	35.4584	1.73928e-05	0.000916886
9231_2;size=1;	9231	discs large MAGUK scaffold protein 5	AGGGACCCTTCTTTAGCGGC	20	11.89	2.07192	39.1602	1.74465e-05	0.000918099
2314_4;size=1;	2314	FLII actin remodeling protein	GGAGAACGCCAAGAACATGC	20	11.1302	3.22082	35.7419	1.7538e-05	0.000922246
51155_2;size=1;	51155	Jupiter microtubule associated homolog 1	TTCCCTGCCACCACTAGACT	20	11.0497	2.58683	39.1195	1.75706e-05	0.000923294
196264_3;size=1;	196264	myelin protein zero like 3	TCCAACATAACCTCGGACAT	20	13.395	3.89111	39.5848	1.76075e-05	0.0009239
9413_2;size=1;	9413	family with sequence similarity 189 member A2	AGCTTCACAGCTGAGCACTG	20	-5.72704	6.55891	35.7184	1.76045e-05	0.0009239
23002_3;size=1;	23002	dishevelled associated activator of morphogenesis 1	ATTGCCCATGCCCCCTGTGG	20	12.2286	2.68904	39.5656	1.76537e-05	0.000925654
63950;size=1;	63950	DMRT like family A2	CCTGCGCCGCCATGACACGC	20	4.40244	4.10568	35.682	1.7708e-05	0.00092783
1822;size=1;	1822	atrophin 1	CTAACAGAAGGCCCGAGTAG	20	11.7126	2.27773	39.0366	1.77484e-05	0.00092928
23539_2;size=1;	23539	solute carrier family 16 member 8	CGAAGTCGCGCATGAGCGCG	20	12.3645	2.05125	39.0052	1.78259e-05	0.000929326
7326_4;size=1;	7326	ubiquitin conjugating enzyme E2 G1	ATGAAAAGCCAGAGGAACGC	20	12.2573	2.21302	39.0263	1.77738e-05	0.000929326
10331;size=1;	10331	UDP-GlcNAc:betaGal beta-1,3-N-acetylglucosaminyltransferase 3	GAGGAGGGTGAAAGCGCCGA	20	11.9265	1.50434	44.6524	1.78005e-05	0.000929326
1802;size=1;	1802	diphthamide biosynthesis 2	GGGTGTAGCCCAACACCGTG	20	11.7493	1.86919	39.0056	1.7825e-05	0.000929326
286365_3;size=1;	286365	olfactory receptor family 13 subfamily D member 1	CAGCACTCCGTTCATGATGA	20	9.57256	3.12201	35.6483	1.78042e-05	0.000929326
140683_3;size=1;	140683	BPI fold containing family A member 2	AAAGCTGAACCGATCGATGA	20	3.15363	4.35717	35.4685	1.77997e-05	0.000929326
2585_3;size=1;	2585	galactokinase 2	ACATCTTGTTCTACAGCCAT	20	10.6711	1.63182	38.9728	1.79065e-05	0.000930857
11334_4;size=1;	11334	tumor suppressor 2, mitochondrial calcium regulator	GGGCCACAGGCCCCGAGCTT	20	10.6657	1.89523	38.981	1.78861e-05	0.000930857
54867_3;size=1;	54867	transmembrane protein 214	CCCTCAGTGCCAGCGTCTGG	20	2.60083	4.47605	35.2856	1.78911e-05	0.000930857
162466_4;size=1;	162466	phosphoethanolamine/phosphocholine phosphatase 1	GATAGTCTCGTCGAAGTCGA	20	-2.26925	5.73882	35.5803	1.79051e-05	0.000930857
2932;size=1;	2932	glycogen synthase kinase 3 beta	AGAACAGATATACGAAACAT	20	11.7055	1.74719	38.9661	1.79232e-05	0.000931058
5029_4;size=1;	5029	purinergic receptor P2Y2	CTACAGGTGCCGCTTCAACG	20	11.9429	2.03238	44.5595	1.79869e-05	0.00093362
54793_4;size=1;	54793	potassium channel tetramerization domain containing 9	TGCAGAATTGTGATCTGTCT	20	-3.61088	4.79634	35.5811	1.79982e-05	0.00093362
4817_4;size=1;	4817	nitrilase 1	GCTACACCTGTCTGAACCAC	20	12.3335	2.53307	44.5331	1.8044e-05	0.000933759
2230_4;size=1;	2230	ferredoxin 1	TTCTGCTGTCCTCGGCGGCC	20	11.9249	2.27527	38.9222	1.80331e-05	0.000933759
79898_3;size=1;	79898	zinc finger protein 613	TATAGCAACCTCGTGTCAGT	20	11.525	2.46954	38.9347	1.80522e-05	0.000933759
284366_4;size=1;	284366	kallikrein related peptidase 9	GGCAGACACCCGTGCCATCG	20	11.1185	1.90033	38.9168	1.80467e-05	0.000933759
10898_2;size=1;	10898	cleavage and polyadenylation specific factor 4	TGGTCATGTCATACTCATGC	20	10.9989	1.87417	38.9007	1.80872e-05	0.000934903
9481_2;size=1;	9481	solute carrier family 25 member 27	TAGCTGAAGGAGGAATACGA	20	11.7229	1.79032	38.8339	1.82563e-05	0.000942973
23403_2;size=1;	23403	F-box protein 46	AGTAGGTGCCAAAGGGCCGG	20	10.6884	1.97552	38.7924	1.83623e-05	0.000946431
163087_3;size=1;	163087	zinc finger protein 383	CTACGGCAATCTGGTTTCAA	20	-2.89253	4.57888	35.3609	1.83373e-05	0.000946431
148156;size=1;	148156	zinc finger protein 558	AAGGTAAGATCTGCTACTGA	20	-2.71016	4.69195	35.307	1.83611e-05	0.000946431
9210;size=1;	9210	bone morphogenetic protein 15	GCTTCCTTGGCTGTTCGCCA	20	11.201	1.7816	44.3563	1.84023e-05	0.000947823
10489;size=1;	10489	leucine rich repeat containing 41	AGAAAACTGCCTGGAGCAGT	20	-2.69016	4.79216	35.3709	1.84366e-05	0.000948918
81532_2;size=1;	81532	MOB kinase activator 2	GCGAGATTGACCTTAACGAG	20	9.08775	1.98053	35.0749	1.85203e-05	0.00095255
5672_2;size=1;	5672	pregnancy specific beta-1-glycoprotein 4	CACATCATAAAGCGACGCGA	20	-1.95316	5.69614	35.0704	1.85342e-05	0.000952594
63935;size=1;	63935	PDX1 C-terminal inhibiting factor 1	GGGTAGCAGTACACTAGGCG	20	11.4495	1.77015	38.6932	1.86185e-05	0.000956251
10205_4;size=1;	10205	myelin protein zero like 2	GAGTGGGCGGTTTAAGGACC	20	2.40473	4.27783	35.0211	1.86852e-05	0.000958998
54841_4;size=1;	54841	basic, immunoglobulin-like variable motif containing	GCTTCTTCTTGGGTAATAGG	20	10.9167	1.25279	38.6576	1.87116e-05	0.000959675
116540_2;size=1;	116540	mitochondrial ribosomal protein L53	TGGTCTGCGGCCTGTCAAAC	20	11.213	1.6583	38.6086	1.88405e-05	0.000964927
4543_2;size=1;	4543	melatonin receptor 1A	GACATCAGCACCAACGGGTA	20	11.0823	2.37706	38.6127	1.88295e-05	0.000964927
152065_4;size=1;	152065	chromosome 3 open reading frame 22	TTGCCAAGAAGTTTCCGTAC	20	11.8534	1.79096	44.1321	1.88736e-05	0.00096594
4072_2;size=1;	4072	epithelial cell adhesion molecule	CAATGCCAGTGTACTTCAGT	20	12.1784	3.02799	39.0453	1.89552e-05	0.000969433
1647;size=1;	1647	growth arrest and DNA damage inducible alpha	CAGTGATCGTGCGCTGACTC	20	-4.09921	4.43819	35.2278	1.90576e-05	0.000973985
84324_4;size=1;	84324	SAP domain containing ribonucleoprotein	GGTGGAGCTCCATAAGCTAA	20	-5.12582	5.38301	35.2215	1.90773e-05	0.000974306
56259_3;size=1;	56259	catenin beta like 1	ACACAATCCCAGCACGGCTG	20	13.3112	2.84381	38.9754	1.91385e-05	0.000976746
146849_3;size=1;	146849	coiled-coil domain containing 42	GGAAACCCTGAACCTGCGCT	20	-1.97593	5.00766	34.8692	1.91588e-05	0.000977098
9578_3;size=1;	9578	CDC42 binding protein kinase beta	CTGAAAGGCGTAGTGCAGCG	20	12.0958	2.89185	38.9583	1.91834e-05	0.000977668
9875;size=1;	9875	URB1 ribosome biogenesis homolog	AACCAAGTAGACTTCGCTCG	20	11.2079	1.98231	38.474	1.91994e-05	0.000977798
26471_3;size=1;	26471	nuclear protein 1, transcriptional regulator	AGCCTGGCCCATTCCTACCT	20	-1.6523	5.89586	34.8408	1.92489e-05	0.000979631
10842_3;size=1;	10842	protein phosphatase 1 regulatory subunit 17	CTGTCTTCTGAGAGTTCCAG	20	12.2751	1.81693	43.9098	1.93546e-05	0.000983638
26_2;size=1;	26	amine oxidase copper containing 1	GCCAGAAGCCACACCCCGGG	20	11.879	2.44927	38.5454	1.935e-05	0.000983638
51078_4;size=1;	51078	THAP domain containing 4	GCCCCCCAAGATGAACCCAG	20	12.5548	3.51509	38.8609	1.94427e-05	0.000987422
200008_4;size=1;	200008	CUB domain containing protein 2	TGGCCACATGCTTGTCCGAG	20	2.64107	3.99744	34.7745	1.9461e-05	0.000987665
123745_3;size=1;	123745	phospholipase A2 group IVE	GTTGAGTGGAAACTTCACGT	20	-2.58101	4.46084	34.7667	1.9486e-05	0.000988244
5594_3;size=1;	5594	mitogen-activated protein kinase 1	AACCTCTCGTACATCGGCGA	20	10.5896	1.99751	43.8189	1.95555e-05	0.000991075
10948_4;size=1;	10948	StAR related lipid transfer domain containing 3	CAGTTCGATGATCCAGAGCA	20	14.0917	3.82221	38.8	1.96068e-05	0.00099229
2649;size=1;	2649	nuclear receptor subfamily 6 group A member 1	CATAGTGCAAGCCTGTAGCG	20	-3.53345	6.25332	35.0575	1.95933e-05	0.00099229
84899_3;size=1;	84899	transmembrane O-mannosyltransferase targeting cadherins 4	TTCTGGGCTAAGTTAGTAGT	20	-2.01899	5.25371	34.7178	1.96444e-05	0.000993506
4111_3;size=1;	4111	MAGE family member A12	CGGCAGCAGGCACCTCCCGC	20	12.0806	2.52735	38.5712	1.97225e-05	0.000996762
254528;size=1;	254528	meiosis specific with OB-fold	ACCATTATTACAACTAATCC	20	11.0115	2.67867	38.4457	1.97467e-05	0.000997289
6768;size=1;	6768	suppression of tumorigenicity 14	CTTGCGTCCTGCGACGAGCG	20	11.6778	2.61552	38.4776	2.00043e-05	0.0010096
201456;size=1;	201456	F-box protein 15	AAGGCTCACAGCATCCAAGT	20	11.3275	1.90801	38.1732	2.00306e-05	0.00101023
29799_4;size=1;	29799	yippee like 1	CTGTACGTTCGGTGACAGTT	20	11.5448	2.15951	38.1662	2.00503e-05	0.00101052
2550;size=1;	2550	gamma-aminobutyric acid type B receptor subunit 1	TGGAGGACGTGAATAGCCGC	20	10.5984	1.24058	38.1505	2.00947e-05	0.00101135
92017_2;size=1;	92017	sorting nexin 29	CAGGAGCTCATCGATCTCCG	20	-3.64283	5.10396	34.9044	2.00893e-05	0.00101135
388951_4;size=1;	388951	TSPY like 6	GTGACTCCACCACCCGCGGA	20	10.1787	2.82102	34.8982	2.01095e-05	0.0010114
345193_3;size=1;	345193	leucine rich repeat, Ig-like and transmembrane domains 3	AGCTCGCCAGTTAATTATAC	20	-2.0565	5.49803	34.5617	2.01597e-05	0.00101322
6014;size=1;	6014	Ras like without CAAX 2	AGAAGATGCTTATAAGACCC	20	10.9088	1.41959	38.1156	2.01941e-05	0.00101425
121364_4;size=1;	121364	olfactory receptor family 10 subfamily A member 7	AGAGGGAAACTTGCATCTCG	20	-4.80289	6.84639	34.8665	2.02143e-05	0.00101456
7038;size=1;	7038	thyroglobulin	CACCTGCACCCTCTACCCAG	20	9.58984	2.17815	38.0978	2.0245e-05	0.00101541
23774_3;size=1;	23774	bromodomain containing 1	ACATGCTCTGCGACACGGCG	20	9.33433	2.18532	34.5287	2.02707e-05	0.00101599
282974;size=1;	282974	serine/threonine kinase 32C	AGCGAGGACCGCTCCAAAGG	20	11.4292	2.37375	38.0585	2.03582e-05	0.00101624
3705_4;size=1;	3705	inositol-tetrakisphosphate 1-kinase	AAGATTGAGGCCTACATGGA	20	11.2409	1.39865	38.0659	2.03368e-05	0.00101624
9050;size=1;	9050	proline-serine-threonine phosphatase interacting protein 2	GATAATGTTGTCATAGCCGA	20	11.1228	2.1653	38.0554	2.03669e-05	0.00101624
84196_2;size=1;	84196	ubiquitin specific peptidase 48	TGGAACTTGAACAGTAGTGT	20	10.7851	2.74299	38.2561	2.03691e-05	0.00101624
10634_3;size=1;	10634	growth arrest specific 2 like 1	CTTCATGGCGCGCGACAACG	20	-2.21787	5.23506	34.5808	2.0343e-05	0.00101624
55334_3;size=1;	55334	solute carrier family 39 member 9	TCGAATCAGAAAGCACTTGC	20	-2.18589	5.75499	34.7309	2.0365e-05	0.00101624
93058_2;size=1;	93058	coenzyme Q10A	CCCATGAAGGAACGGCTCGA	20	-1.58729	5.54835	34.4983	2.03734e-05	0.00101624
51663;size=1;	51663	zinc finger RNA binding protein	ATGGCGACCGGCAACTACTT	20	12.2747	1.96236	43.4079	2.04944e-05	0.00102128
434_4;size=1;	434	agouti signaling protein	TGAAGAAAGTGGTGCGGCCC	20	11.972	1.6723	38.0086	2.05026e-05	0.00102128
50515_2;size=1;	50515	carbohydrate sulfotransferase 11	GCAGCAGATGTCCACACCAA	20	12.199	1.80967	37.9942	2.05443e-05	0.00102139
85456;size=1;	85456	tankyrase 1 binding protein 1	GGGGCTGCACATCGAGCTGG	20	10.0227	2.16364	37.9951	2.05419e-05	0.00102139
8859;size=1;	8859	serine/threonine kinase 19	CGTACGTCACTGCTCTGCGC	20	-2.77995	4.13514	34.4474	2.05469e-05	0.00102139
27250_2;size=1;	27250	programmed cell death 4	CCAAGGCAAAAAGGCGACTA	20	10.8157	3.04351	34.757	2.058e-05	0.00102234
6320_2;size=1;	6320	C-type lectin domain containing 11A	GGGTGTCCAACGCGTGCAGA	20	10.8996	2.64684	38.0742	2.06228e-05	0.00102376
838_3;size=1;	838	caspase 5	GTGTAAAAAAAATCATGATG	20	10.8943	0.948433	37.9532	2.06643e-05	0.00102512
55760_4;size=1;	55760	DEAH-box helicase 32 (putative)	TTCCATCCACTACCAGCACG	20	10.6083	2.03126	37.9294	2.07341e-05	0.00102788
79882_3;size=1;	79882	zinc finger CCCH-type containing 14	GATTCTCCTGCACAAAGTTG	20	10.5797	1.3506	37.9044	2.08078e-05	0.00103037
56124;size=1;	56124	protocadherin beta 12	GCTCACTCACCTCGAGTCCC	20	-3.80049	6.39012	34.6886	2.08125e-05	0.00103037
85300;size=1;	85300	ATCAY kinesin light chain interacting caytaxin	TCAACGGAGCGCATCGTAAG	20	6.02655	4.59701	34.6767	2.08532e-05	0.00103168
283375_3;size=1;	283375	solute carrier family 39 member 5	TTGGCCTGTACGGCGAGAAT	20	4.11808	4.1135	34.6721	2.08691e-05	0.00103176
161514_4;size=1;	161514	TBC1 domain family member 21	TCTCTGTGAAGTTCCGGTGC	20	11.8102	2.37438	37.9076	2.09568e-05	0.0010354
745;size=1;	745	myelin regulatory factor	GAGGATCTCGCGCATGCGGC	20	-1.6012	6.18174	34.3193	2.09902e-05	0.00103634
64067_4;size=1;	64067	neuronal PAS domain protein 3	AAGTTATAGGTGCACAGCGA	20	11.1035	2.65972	38.0312	2.10276e-05	0.00103678
25960_2;size=1;	25960	adhesion G protein-coupled receptor A2	GAGACAGCCAATCCGGTTGT	20	9.64158	2.71323	34.5602	2.1025e-05	0.00103678
51061_3;size=1;	51061	thioredoxin domain containing 11	ACCACGGAGCGTAATAGAGC	20	11.4304	1.8335	37.8022	2.11122e-05	0.00103954
55823_3;size=1;	55823	VPS11 core subunit of CORVET and HOPS complexes	TGGCCAGGGATTGTCGGTGC	20	-6.57715	5.64487	34.6028	2.1108e-05	0.00103954
84629_3;size=1;	84629	trinucleotide repeat containing 18	GGCCCTCGGCCTCGTCCCAT	20	11.4968	1.71555	43.1364	2.11434e-05	0.00103968
64975;size=1;	64975	mitochondrial ribosomal protein L41	TGCTCATTCGGTCCGCACCC	20	11.3087	1.65357	37.7918	2.11437e-05	0.00103968
84701;size=1;	84701	cytochrome c oxidase subunit 4I2	CCAGCTGACCCACGCCGAAA	20	11.3957	1.69192	43.1283	2.1163e-05	0.0010399
6397;size=1;	6397	SEC14 like lipid binding 1	GTGTCACTGCCCACGAACAT	20	-4.67136	5.29472	34.5749	2.12052e-05	0.0010399
440097_3;size=1;	440097	developing brain homeobox 2	TTGCCAAAGCCGGGCGCAGC	20	1.97714	4.68031	34.2622	2.11915e-05	0.0010399
3118_4;size=1;	3118	major histocompatibility complex, class II, DQ alpha 2	GGGGCTCATCACGGCAGTCA	20	-1.63626	6.33665	34.2619	2.11927e-05	0.0010399
126520_4;size=1;	126520	polo like kinase 5	TTTTGGTACATCTCCGACAG	20	11.3291	1.89903	37.6718	2.15082e-05	0.00105405
254428_4;size=1;	254428	solute carrier family 41 member 1	AAACAGTACTTGCAGCCCGA	20	12.2524	2.848	38.1153	2.15643e-05	0.00105445
7366_3;size=1;	7366	UDP glucuronosyltransferase family 2 member B15	TAATCCCTGTGGTGAGCTAC	20	11.4513	1.97578	42.9613	2.15744e-05	0.00105445
7763;size=1;	7763	zinc finger AN1-type containing 5	ATAGCAGAAAAATATGGCTC	20	11.27	1.62782	37.6631	2.1535e-05	0.00105445
129787_4;size=1;	129787	transmembrane protein 18	TGTTCCTACAGCAGACGGAC	20	-4.31866	6.29687	34.4753	2.15561e-05	0.00105445
26273_2;size=1;	26273	F-box protein 3	AAAAGATGCACTTCCTGAGA	20	10.2782	1.43013	37.6413	2.16022e-05	0.0010551
53832_2;size=1;	53832	interleukin 20 receptor subunit alpha	TATATTTGTTGCATGGAAAC	20	12.0209	2.45034	37.826	2.16927e-05	0.00105881
26534_4;size=1;	26534	olfactory receptor family 10 subfamily G member 2	ACACCTTGATGGCCTATGAC	20	11.8672	1.43897	37.601	2.17269e-05	0.00105976
3423;size=1;	3423	iduronate 2-sulfatase	GGCGGCACCTGTGGTCGAGT	20	-7.46367	8.13362	34.4106	2.17877e-05	0.00106202
9702;size=1;	9702	centrosomal protein 57	TCAAGATAAGATTCGACGCT	20	11.3071	1.57761	37.4774	2.21145e-05	0.00107723
51663_4;size=1;	51663	zinc finger RNA binding protein	GATGCTTAGCACCACGAATG	20	11.9487	1.73313	42.7164	2.21947e-05	0.0010787
342865_2;size=1;	342865	V-set and transmembrane domain containing 2B	AAAGATGTGACAGTACGGGA	20	11.6824	1.41367	37.4502	2.22007e-05	0.0010787
280636;size=1;	280636	selenoprotein H	TCACCAATGCTCGATAACAA	20	11.2573	1.42104	37.4587	2.21736e-05	0.0010787
55635_4;size=1;	55635	DEP domain containing 1	TATTTAACTTACAATTTGCT	20	-3.45105	4.30844	34.2961	2.22041e-05	0.0010787
56853_3;size=1;	56853	CUGBP Elav-like family member 4	GCTGGTGCAGTGATGCCCGG	20	11.5065	2.18116	37.4236	2.22855e-05	0.00108193
25888_4;size=1;	25888	zinc finger protein 473	AGGTCAGGTTGGGTCTTGGG	20	8.81072	2.23824	33.9505	2.23286e-05	0.0010833
286514_2;size=1;	286514	MAGE family member B18	GATTCTCACAACGAGCCTGG	20	-2.19711	4.42365	33.9356	2.23844e-05	0.00108529
4070_2;size=1;	4070	tumor associated calcium signal transducer 2	CCCCAAGAACGCCCGCACGC	20	-2.8954	6.72481	34.2386	2.24166e-05	0.00108612
3024_4;size=1;	3024	H1.1 linker histone, cluster member	AGCTCTTAAAAAGGCGCTGG	20	9.49675	2.78728	34.151	2.26742e-05	0.00109714
58157_4;size=1;	58157	neuroglobin	CAGCTCTGCCGGATCAGCTC	20	-2.92127	5.64694	34.1707	2.26707e-05	0.00109714
100130733_2;size=1;	100130733	leucine rich repeat containing 70	CAAATTAACTGCCGTAACTT	20	2.65919	4.01699	33.8531	2.26975e-05	0.00109754
390174_2;size=1;	390174	olfactory receptor family 9 subfamily G member 1	CAGTGAGAGAGTACACGCCC	20	12.7045	3.11808	37.7272	2.27725e-05	0.00109765
27180_4;size=1;	27180	sialic acid binding Ig like lectin 9	CTCACAGCCCTCAAACCCGG	20	12.1838	3.20153	37.7395	2.27329e-05	0.00109765
375611_2;size=1;	375611	solute carrier family 26 member 5	AACCATCAGCCCGACGCCTA	20	11.6303	1.59664	37.2789	2.27534e-05	0.00109765
57221_2;size=1;	57221	ARFGEF family member 3	AGTGACGCCTTCGCTCAACG	20	4.71303	3.64118	33.9881	2.27753e-05	0.00109765
91010_3;size=1;	91010	formin like 3	CAGACAAGGCCCGGCTCCTG	20	2.42336	4.32827	33.8354	2.27657e-05	0.00109765
79842;size=1;	79842	zinc finger and BTB domain containing 3	GGAGGCCAGCACAGCCCGAT	20	12.8136	3.12779	37.7021	2.28532e-05	0.00109875
11144_2;size=1;	11144	DNA meiotic recombinase 1	AGAGCTCTATGCAATGTCAA	20	11.224	2.14761	37.2464	2.28599e-05	0.00109875
54898_4;size=1;	54898	ELOVL fatty acid elongase 2	GACAATATGTTTGGACCGCG	20	8.21693	4.22623	34.1163	2.28762e-05	0.00109875
441639_3;size=1;	441639	olfactory receptor family 9 subfamily K member 2	CCATTATTATGACTGATCCT	20	8.12737	1.96188	33.81	2.28631e-05	0.00109875
3841;size=1;	3841	karyopherin subunit alpha 5	AAGATGCCATGGCTAGTCCA	20	4.55255	3.17897	33.8226	2.28146e-05	0.00109875
80326_4;size=1;	80326	Wnt family member 10A	GCATTGAGCACGGGCTCCGG	20	3.1612	3.6332	33.8034	2.28888e-05	0.00109875
255220_3;size=1;	255220	thioredoxin domain containing 8	AACGGTGTGGTCCCTGCAAA	20	12.4926	2.64748	37.6751	2.29404e-05	0.00110018
255919;size=1;	255919	CTD nuclear envelope phosphatase 1 regulatory subunit 1	TATAGCTGCTCGATGTCGAA	20	11.6414	1.61846	37.2194	2.29488e-05	0.00110018
8446_3;size=1;	8446	dual specificity phosphatase 11	CAGTTGGACAGCGGATGCCT	20	12.4471	2.79363	37.658	2.29957e-05	0.00110112
116841_2;size=1;	116841	synaptosome associated protein 47	CTTGGCAGATATCAAACGAT	20	12.1179	2.5584	37.5876	2.29986e-05	0.00110112
79714_3;size=1;	79714	coiled-coil domain containing 51	CCGCTTGGACCGTGTCTCCA	20	-2.76229	6.32293	34.075	2.30339e-05	0.00110208
8653_3;size=1;	8653	DEAD-box helicase 3 Y-linked	AACGGAGTGGACATAGTCGT	20	12.6277	2.52952	37.627	2.30967e-05	0.00110436
57456_3;size=1;	57456	KIAA1143	TCGATATATGATTCTTCCAT	20	12.6017	2.07716	37.1549	2.31631e-05	0.00110446
23101_3;size=1;	23101	MCF.2 cell line derived transforming sequence-like 2	ATTTACAGCTATTCGTGTCA	20	11.3613	1.24046	37.1622	2.31387e-05	0.00110446
441061;size=1;	441061	membrane associated ring-CH-type finger 11	TTGAAACTGCTTACCTGGCA	20	10.9639	1.70597	37.1626	2.31374e-05	0.00110446
26060_2;size=1;	26060	adaptor protein, phosphotyrosine interacting with PH domain and leucine zipper 1	GCATCGGATTTATGATGCAC	20	10.5429	1.96487	37.1514	2.31747e-05	0.00110446
26063;size=1;	26063	2,4-dienoyl-CoA reductase 2	AAAGTGGCCTTCATCACAGG	20	-3.83689	4.56442	34.0422	2.31599e-05	0.00110446
196394_2;size=1;	196394	antagonist of mitotic exit network 1 homolog	ATTAAAATAATGAGTATGCA	20	11.191	1.39267	37.1429	2.32032e-05	0.00110509
5300_3;size=1;	5300	peptidylprolyl cis/trans isomerase, NIMA-interacting 1	AGGACGAGGGCCGCCGTGAC	20	9.67284	2.51841	33.7923	2.33057e-05	0.00110925
55879;size=1;	55879	gamma-aminobutyric acid type A receptor theta subunit	CCAGATGGAACGGTGCGGTA	20	11.7792	2.71881	37.5549	2.33333e-05	0.00110984
1050_2;size=1;	1050	CCAAT enhancer binding protein alpha	GCCCCGACGCGCTCGTACAG	20	11.4355	1.67276	37.0923	2.33732e-05	0.00111101
1032_3;size=1;	1032	cyclin dependent kinase inhibitor 2D	CGCCCCACTCAGCCGGTCGC	20	12.6723	3.03318	37.5254	2.34311e-05	0.0011123
84532_4;size=1;	84532	acyl-CoA synthetase short chain family member 1	CGTGTTGGCCAGGCGGCACG	20	4.48726	3.10704	33.6669	2.34226e-05	0.0011123
2086_2;size=1;	2086	endogenous retrovirus group 3 member 1, envelope	GCACCCACACTACGTGGTCG	20	-1.43015	5.75837	33.6512	2.34851e-05	0.00111414
55228_4;size=1;	55228	PNMA family member 8A	TCTTGTTGAGCACGCGGTAC	20	12.1802	2.01596	42.2199	2.35167e-05	0.00111491
23013_2;size=1;	23013	spen family transcriptional repressor	GCTGCTGATTGAATCACTAC	20	11.7207	2.06033	42.2026	2.35644e-05	0.00111645
9499_2;size=1;	9499	myotilin	TCTGGCACTTGAATGAAACG	20	12.8922	2.86044	37.4443	2.37016e-05	0.00111654
3782_4;size=1;	3782	potassium calcium-activated channel subfamily N member 3	GATGTACAGGATGCGCTCGT	20	11.3775	1.28935	37.0091	2.36556e-05	0.00111654
56945_3;size=1;	56945	mitochondrial ribosomal protein S22	AACCTATAAGCTAATGACTC	20	11.1894	2.43217	37.0068	2.36675e-05	0.00111654
729288_2;size=1;	729288	zinc finger protein 286B (pseudogene)	CCCGCTTTCTCCGCTCGAAG	20	10.7053	1.897	37.0104	2.36512e-05	0.00111654
8352_3;size=1;	8352	H3 clustered histone 3	AGCAGCCCGTAAGAGCGCTC	20	6.06429	3.59927	33.9305	2.3595e-05	0.00111654
643414_4;size=1;	643414	lipase family member K	ACAGAAGCGACTCTACTACG	20	-4.67681	7.24595	33.9125	2.3666e-05	0.00111654
441054_3;size=1;	441054	chromosome 4 open reading frame 47	AAGAATTTATACACAAACCC	20	4.05412	3.61851	33.6079	2.36577e-05	0.00111654
407738_2;size=1;	407738	TAFA chemokine like family member 1	TGTCTACCTGGAAAAGTGGC	20	-4.00257	6.17113	33.9027	2.37045e-05	0.00111654
4665;size=1;	4665	NGFI-A binding protein 2	TGCAGCTCCCCCAGCGTCCG	20	3.9098	3.50099	33.5968	2.37022e-05	0.00111654
64215_2;size=1;	64215	DnaJ heat shock protein family (Hsp40) member C1	CACAGCAGCGGCGTCCGCGG	20	10.7723	1.89925	42.0816	2.39008e-05	0.00112506
126119_3;size=1;	126119	Josephin domain containing 2	GCAGAACGTTGTTGAGGGCG	20	11.6059	2.55222	37.1834	2.39255e-05	0.00112549
23277;size=1;	23277	clustered mitochondria homolog	TCTCCTGCACCATCTCCTGG	20	-3.82823	4.56675	33.8152	2.40535e-05	0.00113078
254042_4;size=1;	254042	methionyl aminopeptidase type 1D, mitochondrial	ATGTGGTAAAAAGTTAGTGG	20	11.056	2.08507	36.8877	2.40751e-05	0.00113106
401498_2;size=1;	401498	transmembrane protein 215	AGATGGCTGGCCCGATGGCC	20	2.48074	4.85685	33.6554	2.41344e-05	0.00113312
337960_3;size=1;	337960	keratin associated protein 13-3	CTCTTCCTACCCCAGCAACC	20	11.127	1.84915	36.8503	2.4206e-05	0.00113501
55092;size=1;	55092	transmembrane protein 51	TCAGGGCAGCAACAAGACCG	20	-1.85848	6.34174	33.4756	2.41947e-05	0.00113501
158880_2;size=1;	158880	ubiquitin specific peptidase 51	GTCAAGTTCTCCTCCGGCGC	20	11.3722	1.5198	36.8444	2.42265e-05	0.00113524
390927;size=1;	390927	zinc finger protein 793	TTCCCCGGAACAGGTTATGA	20	12.1764	2.477	37.1365	2.43486e-05	0.00113904
66005_4;size=1;	66005	chitinase domain containing 1	AGCCGCCTCAAAGACGCTGC	20	11.4976	3.12254	37.2485	2.43702e-05	0.00113904
154881;size=1;	154881	potassium channel tetramerization domain containing 7	TCTGGAGCCGGCCACGCCGA	20	8.93039	1.91963	33.4343	2.4365e-05	0.00113904
1489_2;size=1;	1489	cardiotrophin 1	TGCCCAGCTTCTCGCCGCCG	20	2.94555	4.30909	33.4404	2.43399e-05	0.00113904
55739_3;size=1;	55739	NAD(P)HX dehydratase	CTCACCGCGTCGATGACAAC	20	-2.45368	4.86962	33.5759	2.44304e-05	0.00114112
25758;size=1;	25758	KIAA1549 like	TTGAAGTTCAGTATCGCCAA	20	2.65503	4.54751	33.4276	2.44505e-05	0.00114133
27342_2;size=1;	27342	RAB guanine nucleotide exchange factor 1	ATGGTGGTGAAGGCGATCAC	20	-5.69968	3.38348	33.6252	2.44883e-05	0.00114218
10810_2;size=1;	10810	WASP family member 3	GAGGCGGTGGCTTATCACTC	20	4.15365	3.68606	33.4018	2.45003e-05	0.00114218
26043_2;size=1;	26043	UBX domain protein 7	ATAAATTCATACTCTGTGTG	20	10.9984	1.26082	36.7328	2.46223e-05	0.00114567
129831;size=1;	129831	RNA binding motif protein 45	CTGGCAGCTCTGCGAGCGGC	20	-4.87801	6.13546	33.6798	2.46051e-05	0.00114567
83417;size=1;	83417	Fc receptor like 4	TGGTATCATCGGCACTACTG	20	-2.13946	5.31563	33.4393	2.46116e-05	0.00114567
647286;size=1;	647286	retinal degeneration 3 like	CAGAAAATGATGTACTGCCA	20	-2.00281	4.75865	33.3687	2.46387e-05	0.0011457
10556_3;size=1;	10556	ribonuclease P/MRP subunit p30	TGCTTGCACACATTTAGATG	20	11.0737	1.9194	36.7185	2.46735e-05	0.00114585
55074_3;size=1;	55074	oxidation resistance 1	CCGAGCAGTTGTTACTGGAC	20	10.589	1.7495	36.7214	2.46631e-05	0.00114585
6649_3;size=1;	6649	superoxide dismutase 3	CTCGGACGCCTGGACGGGCG	20	2.53736	4.78523	33.4978	2.47645e-05	0.00114934
23239_3;size=1;	23239	PH domain and leucine rich repeat protein phosphatase 1	GCTAGAAAGAACCTCGGTGG	20	12.1428	2.64448	37.0844	2.4947e-05	0.00115708
353324;size=1;	353324	spermatogenesis associated 12	GGGTCCACCTTAGAAAAGTC	20	11.4506	2.24478	36.6282	2.50001e-05	0.0011588
9310_2;size=1;	9310	zinc finger protein 235	ACCAGATATGATATCCCAGT	20	12.0051	2.19594	41.6782	2.50644e-05	0.00116104
136306_2;size=1;	136306	SVOP like	CCCGGGCATCATCCTCATCG	20	3.58646	4.35156	33.5514	2.51413e-05	0.00116386
2103_4;size=1;	2103	estrogen related receptor beta	ACAGGATGTCCTCGGACGAC	20	12.1353	2.63831	37.0184	2.51834e-05	0.00116507
51118_4;size=1;	51118	UTP11 small subunit processome component	CCTCAAAGCTCTTCGGAAGA	20	11.0433	1.74158	36.555	2.52683e-05	0.00116825
10113;size=1;	10113	prolactin regulatory element binding	CAGCACACCTTACCGCTACC	20	11.7697	2.28948	41.5907	2.53253e-05	0.00117014
84895;size=1;	84895	mitoguardin 2	CCCTGCCATGGCGTTCCGGA	20	13.0965	3.70495	36.9696	2.53599e-05	0.00117025
79867;size=1;	79867	tectonic family member 2	CTTCTGGCCTTACCGCACCG	20	3.27884	4.65591	33.5033	2.53456e-05	0.00117025
23603_2;size=1;	23603	coronin 1C	CTCAAAGAGAGTCGGCATCG	20	12.7718	3.13734	36.9642	2.53797e-05	0.00117043
23211;size=1;	23211	zinc finger CCCH-type containing 4	ATGCACGCAGACATGCCGAT	20	12.6787	3.01896	36.9523	2.54227e-05	0.00117167
65117_4;size=1;	65117	arginine and serine rich coiled-coil 2	CCTGTGTCTTGATCTTGAGC	20	11.6119	1.67548	36.4917	2.55028e-05	0.00117461
201163_4;size=1;	201163	folliculin	TGATGATGCTGTACCAGCGC	20	12.8007	2.88843	36.9111	2.55735e-05	0.00117712
93611_3;size=1;	93611	F-box protein 44	ACAGGAGCTGAACGCACAGC	20	11.7732	1.89837	41.5012	2.55955e-05	0.00117739
63920_3;size=1;	63920	zinc finger BED-type containing 8	GTTAGTGAAACCTTGTGCAC	20	3.11066	4.174	33.1279	2.5672e-05	0.00118017
51552_3;size=1;	51552	RAB14, member RAS oncogene family	CTGCAGATTTGGGATACGGC	20	-4.04134	5.07761	33.4206	2.5701e-05	0.00118075
64284_3;size=1;	64284	RAB17, member RAS oncogene family	AGGAGAAGTCCTGGTGATGC	20	12.2411	2.47925	36.7601	2.58338e-05	0.00118536
25998;size=1;	25998	inhibitor of Bruton tyrosine kinase	GAGTGGGATTTATATCAAGC	20	11.4948	2.44877	36.5334	2.58235e-05	0.00118536
79147_4;size=1;	79147	fukutin related protein	CCGGCAGCAGAGGCACGACG	20	-2.26963	5.31348	33.3032	2.5935e-05	0.00118892
143098_4;size=1;	143098	membrane palmitoylated protein 7	AAGCCTGCATTCATTGGTAA	20	-2.00447	4.85559	33.0663	2.59442e-05	0.00118892
26528_3;size=1;	26528	DAZ associated protein 1	AAAACCACCAACCAGTCTCG	20	13.7589	3.59852	36.8015	2.59785e-05	0.00118974
23131;size=1;	23131	G-patch domain containing 8	CCAACTCATGGAGCCGCCGA	20	-5.43796	8.08809	33.3506	2.60067e-05	0.00119029
10551_2;size=1;	10551	anterior gradient 2, protein disulphide isomerase family member	CTTGATGATTATTCATCACT	20	-5.87585	8.33669	33.3445	2.60331e-05	0.00119074
1950_4;size=1;	1950	epidermal growth factor	ACATCCACCATTATCGGGTG	20	-2.86466	4.3351	33.0304	2.61044e-05	0.00119326
4211_2;size=1;	4211	Meis homeobox 1	AGGGAAAATGCCTATCGATT	20	12.6349	2.37242	36.6664	2.61358e-05	0.00119394
84248;size=1;	84248	forty-two-three domain containing 1	ATTCAGGATGAGAGTGCGAT	20	-2.73327	5.30836	33.3121	2.6176e-05	0.00119503
1317;size=1;	1317	solute carrier family 31 member 1	TATAGCTCATCCCCATATGG	20	11.1194	1.77704	36.304	2.62132e-05	0.00119582
575;size=1;	575	adhesion G protein-coupled receptor B1	GGGTCGCCAGTGCAACCGCG	20	11.0793	1.62471	41.2964	2.62263e-05	0.00119582
161436;size=1;	161436	EMAP like 5	ACCTGATGATGTCGTCGCTG	20	2.5633	4.36333	32.9927	2.62738e-05	0.0011968
51561;size=1;	51561	interleukin 23 subunit alpha	TTCACAGAAGCTCTGCACAC	20	2.37631	4.94083	33.1417	2.62806e-05	0.0011968
8048;size=1;	8048	cysteine and glycine rich protein 3	TCTTGACAGCACGACAGTCG	20	3.67552	4.25793	33.2848	2.62971e-05	0.0011968
4986;size=1;	4986	opioid receptor kappa 1	TGCCGTGTGCCACCCCGTGA	20	12.3539	2.42483	36.6112	2.63194e-05	0.00119706
148581_2;size=1;	148581	ubiquitin conjugating enzyme E2 U	CTTACCTGATACATTTACGT	20	10.4768	1.5966	36.2704	2.63426e-05	0.00119737
64151_4;size=1;	64151	non-SMC condensin I complex subunit G	ACCCACAATCCCAATATCCC	20	10.5064	2.09997	36.2501	2.64212e-05	0.00120019
6634_4;size=1;	6634	small nuclear ribonucleoprotein D3 polypeptide	CTTCCCCCGATATACCTCAC	20	10.817	1.42087	36.2319	2.64919e-05	0.00120265
4342_4;size=1;	4342	MOS proto-oncogene, serine/threonine kinase	CGATAACATCGTGCGCGTGG	20	10.969	1.50782	41.1899	2.65613e-05	0.00120505
26099_2;size=1;	26099	SUZ RNA binding domain containing 1	AGGACGATAGCCTTCCCGCG	20	7.35973	3.34478	33.2193	2.65902e-05	0.00120561
51571;size=1;	51571	family with sequence similarity 49 member B	AGCTGGCCACGAAATACGAG	20	3.99299	4.4249	33.2108	2.66285e-05	0.00120659
5025_4;size=1;	5025	purinergic receptor P2X 4	CGTGTCGTACTCGAACAGGA	20	11.7803	2.22322	41.158	2.66627e-05	0.00120739
442425;size=1;	442425	forkhead box B2	AACTTGTAGATGTCGCTCAG	20	11.8215	2.41575	36.3774	2.6684e-05	0.00120761
30_4;size=1;	30	acetyl-CoA acyltransferase 1	CTGCCGAGAGAAGCTCGTCG	20	11.1608	1.52747	41.1278	2.67593e-05	0.00121026
4025;size=1;	4025	lactoperoxidase	CTCCCGTAATGGTGCGGTAA	20	11.8457	2.33451	41.1058	2.68295e-05	0.00121268
4248_3;size=1;	4248	beta-1,4-mannosyl-glycoprotein 4-beta-N-acetylglucosaminyltransferase	GGCCTCCCTCAGCCCTAACC	20	11.2368	2.18565	36.1391	2.68555e-05	0.0012131
8848_4;size=1;	8848	TSC22 domain family member 1	CCGCTGCAGACATTAGCGCT	20	13.2813	3.07761	36.5345	2.6997e-05	0.00121722
255252_4;size=1;	255252	leucine rich repeat containing 57	TTCCTATCAGCAAAGGCGGT	20	9.77359	1.84	36.1069	2.69832e-05	0.00121722
5675;size=1;	5675	pregnancy specific beta-1-glycoprotein 6	CACTCAGCACATCACCTGGA	20	-2.20358	5.78694	33.1352	2.69636e-05	0.00121722
51633;size=1;	51633	OTU deubiquitinase 6B	ACAGGAGATATGTATACTCC	20	-2.68777	5.47614	33.1209	2.70375e-05	0.0012183
5699;size=1;	5699	proteasome 20S subunit beta 10	CTGACTGGACCGCAGCTCTA	20	11.7907	2.49753	41.0297	2.70751e-05	0.00121923
55344;size=1;	55344	phosphatidylinositol specific phospholipase C X domain containing 1	GCACTGCAGAAATGCCAACG	20	11.6292	2.4665	36.2803	2.71154e-05	0.00122029
7976_3;size=1;	7976	frizzled class receptor 3	CTTGTGAACCTATTACCTTG	20	-3.04017	4.63486	33.099	2.7138e-05	0.00122055
344657;size=1;	344657	leucine rich repeats and IQ motif containing 4	GAGGAAGCTGACAACGACAA	20	11.4929	2.22821	36.0444	2.72328e-05	0.00122406
5001_2;size=1;	5001	origin recognition complex subunit 5	CAACAACGTTTGTGTTACAT	20	12.504	2.1589	40.9721	2.72626e-05	0.00122465
2187_2;size=1;	2187	FA complementation group B	ACCACACTGCTGTAAGCAGG	20	11.117	1.40814	40.94	2.73677e-05	0.00122861
158471_3;size=1;	158471	prune homolog 2 with BCH domain	CATATCTGAGATCGTTGCAG	20	12.7109	2.48667	36.4001	2.75268e-05	0.00123312
28968_4;size=1;	28968	solute carrier family 6 member 16	CCTCGGCCTGTACTTCAATG	20	12.7036	2.97906	36.3978	2.75361e-05	0.00123312
221785_2;size=1;	221785	zinc finger and SCAN domain containing 25	ACTGGAGAAAGAGTTGCCAT	20	12.3131	2.39351	36.2795	2.75256e-05	0.00123312
64778_3;size=1;	64778	fibronectin type III domain containing 3B	GGTAGCCATGATGCCCCACT	20	-3.27982	7.07534	33.0227	2.7492e-05	0.00123312
11211;size=1;	11211	frizzled class receptor 10	TTGCACATCGGGATCTCGAT	20	11.7991	1.64498	40.8748	2.75826e-05	0.00123445
5566_2;size=1;	5566	protein kinase cAMP-activated catalytic subunit alpha	ACCTCACCTTCTGTTTGTCG	20	11.0534	1.43663	35.95	2.76148e-05	0.00123513
6509_4;size=1;	6509	solute carrier family 1 member 4	AGGATTGGTCCTGTTTGCTC	20	12.1343	1.51048	35.9191	2.77411e-05	0.00124001
85461_3;size=1;	85461	tetratricopeptide repeat, ankyrin repeat and coiled-coil containing 1	AATCTAATTGACGTCCGTAG	20	8.9628	2.4148	32.6709	2.77707e-05	0.00124004
83539_2;size=1;	83539	carbohydrate sulfotransferase 9	AGAGAACAAAAAGTAACTTC	20	4.8299	3.0148	32.6698	2.77758e-05	0.00124004
9787_2;size=1;	9787	DLG associated protein 5	GGGGCAATGAAAACTATTCT	20	12.1927	1.80326	40.7878	2.78727e-05	0.0012436
23254_2;size=1;	23254	kazrin, periplakin interacting protein	TGCCACACTGGAGAGCCGCG	20	-3.40536	5.90097	32.9261	2.79478e-05	0.00124619
23600;size=1;	23600	alpha-methylacyl-CoA racemase	CTGCTGGAGCCCTTCCGCCG	20	10.8135	1.81236	40.7549	2.79831e-05	0.001247
8729;size=1;	8729	golgi brefeldin A resistant guanine nucleotide exchange factor 1	CAGTAGGAAGCATACTCGCA	20	10.8189	1.54358	35.841	2.80634e-05	0.00124958
9496_3;size=1;	9496	T-box transcription factor 4	AGACCAGCTGCCGCATCCAG	20	-6.19696	7.37947	32.8962	2.80901e-05	0.00124958
10631_3;size=1;	10631	periostin	TTACTTTGCACCGAGTAATG	20	-1.92541	5.93295	32.6042	2.80926e-05	0.00124958
9344_3;size=1;	9344	TAO kinase 2	GAGGACCAAGGATGCCGTGC	20	8.88495	2.17243	32.5901	2.81611e-05	0.00125186
81542;size=1;	81542	thioredoxin related transmembrane protein 1	GGGAACTGCAAGACTCCCGG	20	11.6035	1.89431	35.8005	2.82322e-05	0.00125349
51067_4;size=1;	51067	tyrosyl-tRNA synthetase 2	CTCCCAGAGCTCTTCGACCG	20	10.4411	1.4916	35.8043	2.82163e-05	0.00125349
728661;size=1;	728661	solute carrier family 35 member E2B	TCCCAGTGATCGGGAGGAGT	20	13.3588	3.55219	36.2051	2.83164e-05	0.00125646
5126_3;size=1;	5126	proprotein convertase subtilisin/kexin type 2	TCATCTGTGTACCGAGGGTA	20	10.9376	1.15871	35.7486	2.84502e-05	0.00125779
2043_4;size=1;	2043	EPH receptor A4	TGATTGGATCACCCGAGAAG	20	9.79243	1.64781	35.7542	2.84266e-05	0.00125779
51122_3;size=1;	51122	COMM domain containing 2	CTGCCTCAAGTGGACAGCGC	20	-3.26147	4.3878	32.8324	2.83976e-05	0.00125779
341350_3;size=1;	341350	ovochymase 1	AGCGATGATAAAGTTGAACC	20	-3.04608	4.28276	32.6064	2.84427e-05	0.00125779
51193_3;size=1;	51193	zinc finger protein 639	CTACACCCTTCTCGTTATTC	20	-2.97172	4.52569	32.8253	2.84322e-05	0.00125779
56131_3;size=1;	56131	protocadherin beta 4	TTGCAGCTGGATCGTCAGAC	20	2.32122	4.94812	32.6543	2.83844e-05	0.00125779
11112;size=1;	11112	3-hydroxyisobutyrate dehydrogenase	CTTTAGAATCCCATTTGCTC	20	11.5883	1.8029	35.7409	2.84825e-05	0.00125825
11118;size=1;	11118	butyrophilin subfamily 3 member A2	ACTTACCCACTTCAGCTCCA	20	-2.8299	6.16044	32.8123	2.84951e-05	0.00125825
55359_2;size=1;	55359	serine/threonine/tyrosine kinase 1	AGATAGTAACCAACAAAGTT	20	12.1765	2.37104	35.9795	2.85556e-05	0.00126016
100169851;size=1;	100169851	prostate and testis expressed 3	TCCAGGACTCACCCACAATG	20	13.1081	2.53021	41.1661	2.85793e-05	0.00126044
4776_2;size=1;	4776	nuclear factor of activated T cells 4	GGAGAGCCAGCCCGCCAGGT	20	10.6785	1.7955	35.7075	2.86241e-05	0.00126165
1642_4;size=1;	1642	damage specific DNA binding protein 1	GTATGGGAAGATTGCGGTCA	20	10.2718	1.83575	35.6755	2.87605e-05	0.00126689
92806;size=1;	92806	CENPB DNA-binding domain containing 1	GTGTTACGACGATTTGAAGC	20	10.9461	1.8601	35.6686	2.87897e-05	0.00126741
6730_4;size=1;	6730	signal recognition particle 68	CTCCTCCCGAACCACCTGGA	20	10.9674	1.47049	40.4719	2.89555e-05	0.00127316
10106_3;size=1;	10106	CTD small phosphatase 2	TAGTGCCTATAGAGATTGAG	20	10.4107	1.60014	35.6326	2.89445e-05	0.00127316
3237_3;size=1;	3237	homeobox D11	CTTGCTAGCGAAGTCAGACG	20	10.2162	1.7722	35.6258	2.89736e-05	0.00127319
3739_4;size=1;	3739	potassium voltage-gated channel subfamily A member 4	GCCTGGGCAGCATAACCATA	20	10.8704	2.20979	35.6162	2.9015e-05	0.00127424
56478;size=1;	56478	eukaryotic translation initiation factor 4E nuclear import factor 1	GACCTGTAGTGATGGTGTCT	20	13.1093	3.08594	36.0217	2.9083e-05	0.00127569
4240_4;size=1;	4240	milk fat globule-EGF factor 8 protein	GGGTAACTGGAACAAAAACG	20	-1.6712	5.82252	32.405	2.90795e-05	0.00127569
29929_2;size=1;	29929	ALG6 alpha-1,3-glucosyltransferase	ATTGCTCTCCATACATCACG	20	10.8598	1.49955	35.5905	2.91261e-05	0.00127681
64225;size=1;	64225	atlastin GTPase 2	GAACATTCATATGGTTTGGA	20	11.7319	1.54513	35.5657	2.9234e-05	0.00128077
7561_4;size=1;	7561	zinc finger protein 14	GCTCTATGAAGATGTGATGC	20	11.7569	2.95129	35.9716	2.92966e-05	0.00128273
7107_3;size=1;	7107	G protein-coupled receptor 137B	GGTTATCGTCTCTGTGCGAG	20	11.174	1.02114	35.547	2.93154e-05	0.00128279
23710_4;size=1;	23710	GABA type A receptor associated protein like 1	TACCATGGGCCAACTGTATG	20	2.29348	5.25619	32.5978	2.93531e-05	0.00128367
90332_4;size=1;	90332	exocyst complex component 3 like 2	ATTCATCCTCCAAACCCCGC	20	-2.86175	5.59118	32.6304	2.93957e-05	0.00128454
1879_3;size=1;	1879	EBF transcription factor 1	AAGAGGGCGTACCTTCCGAG	20	-2.58103	4.76401	32.5609	2.94084e-05	0.00128454
9439;size=1;	9439	mediator complex subunit 23	ACCACCCCAAAACTGTCTGA	20	12.0969	2.32837	35.7162	2.94784e-05	0.00128682
4891;size=1;	4891	solute carrier family 11 member 2	ATGGTGGAGTTGGCTATCAT	20	9.2381	2.02267	32.3115	2.9556e-05	0.00128944
23143;size=1;	23143	leucine rich repeats and calponin homology domain containing 1	TACACCAGCACGTGGAAGAT	20	3.01694	4.85521	32.58	2.96513e-05	0.00129282
79091_4;size=1;	79091	methyltransferase like 22	TGGTACGGCTGAACAGCGTG	20	10.2807	2.19566	35.4432	2.97726e-05	0.00129718
8943_2;size=1;	8943	adaptor related protein complex 3 subunit delta 1	GCTTCCCAGAGCTTTCACGA	20	-3.54902	3.4594	32.2668	2.9787e-05	0.00129718
4522_3;size=1;	4522	methylenetetrahydrofolate dehydrogenase, cyclohydrolase and formyltetrahydrofolate synthetase 1	AAGCATCCCTTAGGCGTACA	20	-7.62286	8.34616	32.545	2.98297e-05	0.00129826
388381;size=1;	388381	chromosome 17 open reading frame 98	TCCGCCCTACAACGCGCAGC	20	13.5537	3.46255	35.8354	2.98863e-05	0.00129995
284958_3;size=1;	284958	5'-nucleotidase domain containing 4	CATGAATAACATCCACCAGT	20	-3.73789	3.80877	32.2388	2.99328e-05	0.00130119
284266_2;size=1;	284266	sialic acid binding Ig like lectin 15	ACCGAGATGTTGACGATCCG	20	-2.29335	5.75458	32.5212	2.99519e-05	0.00130124
84925_3;size=1;	84925	solute carrier family 49 member 4	CGGGTCCCGGGCGGGTATAC	20	-2.42483	5.62636	32.5106	3.00065e-05	0.00130284
160851;size=1;	160851	diacylglycerol kinase eta	ACAGTTGCTAAATCCGGCTC	20	11.028	1.63916	35.3854	3.00304e-05	0.0013031
114880_4;size=1;	114880	oxysterol binding protein like 6	TAGCAATTGCCGACTTACAG	20	12.4971	2.40149	35.7415	3.01084e-05	0.00130415
7739_2;size=1;	7739	zinc finger protein 185 with LIM domain	TAAACGGTGCCTGTGTCTCC	20	12.4643	2.14971	35.4914	3.00955e-05	0.00130415
84836;size=1;	84836	abhydrolase domain containing 14B	TGGCAGCTTCCTGGCGGCTG	20	11.0413	1.34294	35.373	3.0086e-05	0.00130415
63908_3;size=1;	63908	NSF attachment protein beta	CAATCTGCTGATTATTACAA	20	12.8069	2.97738	35.7771	3.01424e-05	0.00130484
158158_4;size=1;	158158	RAS and EF-hand domain containing	ACCTTCCAGGAGTTCGCGCG	20	11.4192	2.35761	35.4137	3.02311e-05	0.0013079
158747_4;size=1;	158747	motile sperm domain containing 2	AAGTCATCATCTACTAGTGG	20	2.3404	4.30432	32.1784	3.025e-05	0.00130794
51244_3;size=1;	51244	coiled-coil domain containing 174	TCATTTCAGGGTGGATTACG	20	11.9936	1.96413	35.3312	3.02746e-05	0.00130823
3065_2;size=1;	3065	histone deacetylase 1	CGACATGTTATCTGGACGGA	20	11.9548	1.84445	35.3171	3.03387e-05	0.00131022
51780_4;size=1;	51780	lysine demethylase 3B	TTGGGAACATGGTCCGGCTC	20	11.1724	2.18159	35.3019	3.04078e-05	0.00131242
8654_4;size=1;	8654	phosphodiesterase 5A	TCAACTTCTGCATTGAACCG	20	7.70881	3.06541	32.4284	3.04336e-05	0.00131276
10573;size=1;	10573	mitochondrial ribosomal protein L28	AGGCCTATAGTGCACGGGAG	20	11.6519	1.44531	35.2796	3.05096e-05	0.00131526
10048_2;size=1;	10048	RAN binding protein 9	AGTCTCCGGAGTCGTCCTGC	20	12.8027	3.04926	35.6755	3.05957e-05	0.00131819
339804_2;size=1;	339804	chromosome 2 open reading frame 74	AGAAAACAGAAGGGACATGG	20	11.8412	2.19485	35.2644	3.06928e-05	0.00131858
339231;size=1;	339231	ADP ribosylation factor like GTPase 16	CACAGGTGAGCTCCCGGGAT	20	10.912	1.0932	35.239	3.06955e-05	0.00131858
1849_4;size=1;	1849	dual specificity phosphatase 7	CACCGTGCTGCTCTACGACG	20	10.8191	1.46216	35.2527	3.06327e-05	0.00131858
27185_2;size=1;	27185	DISC1 scaffold protein	GGCTACATGAGAAGCTCGAC	20	7.40473	4.2084	32.3803	3.06866e-05	0.00131858
8763_3;size=1;	8763	CD164 molecule	GCAGCTGTTTCGACCTTCAC	20	2.56586	4.09524	32.097	3.06828e-05	0.00131858
3428_4;size=1;	3428	interferon gamma inducible protein 16	AAAACGCCCAGTGATAGTGA	20	3.02159	3.81454	32.0627	3.08678e-05	0.0013252
55079_2;size=1;	55079	FEZ family zinc finger 2	GCGCATCATGGCCAAGACGT	20	-2.17336	5.04984	32.0645	3.09685e-05	0.00132874
5836_2;size=1;	5836	glycogen phosphorylase L	CGCGAAGTAGTAGTCGCGGG	20	12.934	3.15238	35.5713	3.10683e-05	0.00133224
201134_3;size=1;	201134	centrosomal protein 112	TTATTGCATATGCTTAAACG	20	-4.0482	4.03519	32.3033	3.10971e-05	0.00133269
26233_3;size=1;	26233	F-box and leucine rich repeat protein 6	GAAGCGCGCCGCTGTGCGCG	20	12.6044	2.52871	35.5491	3.11699e-05	0.00133423
26292_4;size=1;	26292	MYC binding protein	GTGCTGGACACGCTGACCAA	20	11.1333	1.83914	39.8677	3.11655e-05	0.00133423
118426_3;size=1;	118426	BLOC-1 related complex subunit 5	AGAGTCCAGTTTCTCCAATT	20	11.086	2.80361	35.5138	3.13327e-05	0.00134041
343171_3;size=1;	343171	olfactory receptor family 2 subfamily W member 3	CTGACCGACCCCATCTGGAG	20	12.1753	3.23332	35.5058	3.13697e-05	0.00134121
390191;size=1;	390191	olfactory receptor family 5 subfamily B member 12	GGTTCCCAACCAGAGTGATG	20	11.3497	1.68659	35.0837	3.14194e-05	0.00134254
8218_3;size=1;	8218	clathrin heavy chain like 1	CATGCTCCAGTGGTAGACCG	20	11.0763	3.14964	32.239	3.14441e-05	0.00134281
10540;size=1;	10540	dynactin subunit 2	GCAGATTTCTCAGATCGTAT	20	11.9881	2.33769	35.2752	3.15061e-05	0.00134467
85004;size=1;	85004	RAS like estrogen regulated growth inhibitor	ATATTTGGGAGAGCAGGCGT	20	10.7392	0.879246	35.03	3.16742e-05	0.00135105
221687_3;size=1;	221687	ring finger protein 182	TGAAGACACTGCGGAGTCTC	20	9.84931	1.57077	35.0202	3.17209e-05	0.00135225
9862_4;size=1;	9862	mediator complex subunit 24	AGCGCTGGAGTGACTACCAA	20	11.7724	4.59431	35.4108	3.18124e-05	0.00135535
55625_4;size=1;	55625	zinc finger DHHC-type containing 7	CGTCACGGATGAACCAGACC	20	-2.29803	5.08332	32.0713	3.18404e-05	0.00135575
51122_2;size=1;	51122	COMM domain containing 2	CAGTGGTCGCCGAGTTTGGG	20	-3.35982	4.82413	32.1376	3.20008e-05	0.00136178
7498_3;size=1;	7498	xanthine dehydrogenase	GTTCTGCAGACGATCATACT	20	11.4578	2.35481	35.0355	3.21266e-05	0.00136624
26059_3;size=1;	26059	ELKS/RAB6-interacting/CAST family member 2	AGATGCGCTGAGATTACGAC	20	-2.04519	5.11802	31.8319	3.21431e-05	0.00136624
6049_2;size=1;	6049	ring finger protein 6	AGAGATGGAACGAATTACAG	20	12.1327	2.14221	34.9492	3.23947e-05	0.00137533
83844;size=1;	83844	ubiquitin specific peptidase 26	AGTAAATCATCAGCAAACGA	20	11.5912	2.24888	34.9144	3.23944e-05	0.00137533
25851_4;size=1;	25851	tectonin beta-propeller repeat containing 1	CACACACATACACGTAGACC	20	2.84803	4.7024	32.0362	3.25682e-05	0.00138189
9474_2;size=1;	9474	autophagy related 5	TCCTACCTGATATATTCTAA	20	10.991	1.46059	39.4885	3.26524e-05	0.00138465
55327_3;size=1;	55327	lin-7 homolog C, crumbs cell polarity complex component	AGGATGAGAATGTCCTTCAC	20	11.5818	1.52703	34.8179	3.27041e-05	0.00138527
9757_3;size=2;	9757	lysine methyltransferase 2B	GAGTCGAGGCTGCGTGCCGG	20	10.9451	2.1355	34.8177	3.2705e-05	0.00138527
84839_2;size=1;	84839	retina and anterior neural fold homeobox 2	CCAGCTGGAGCGGGCGTTCG	20	11.536	1.69958	34.805	3.2768e-05	0.00138548
283_4;size=1;	283	angiogenin	TTGTTGTTGGTCTTCGTGCT	20	9.48969	1.89444	34.8057	3.27646e-05	0.00138548
84080_2;size=1;	84080	enkurin domain containing 1	GAATCTCCCTGATCCGCCTC	20	3.90447	4.22832	31.9938	3.2809e-05	0.00138548
66035_2;size=1;	66035	solute carrier family 2 member 11	AGGACTAGGTGATCGGGCAG	20	-2.80811	4.92839	31.9911	3.28244e-05	0.00138548
201158;size=1;	201158	trans-golgi network vesicle protein 23 homolog C	CAAGATAATTGTAACCATAC	20	1.89573	4.67436	31.7183	3.27924e-05	0.00138548
29126_4;size=1;	29126	CD274 molecule	TCCAGATGACTTCGGCCTTG	20	-1.46985	6.17045	31.7288	3.27317e-05	0.00138548
93323_3;size=1;	93323	HAUS augmin like complex subunit 8	AGGCCCACGAGCTGAAGCGC	20	12.5126	2.93207	35.1873	3.2883e-05	0.00138715
3053_4;size=1;	3053	serpin family D member 1	CGTTGGCATTTCTACTGCGA	20	12.0768	1.96522	34.7417	3.30832e-05	0.00139479
57231;size=1;	57231	sorting nexin 14	TGAGAGAGATGCATCAACCT	20	-2.32485	6.33318	31.9377	3.31305e-05	0.00139597
3239_3;size=1;	3239	homeobox D13	CGTTGTAGCGGCGCGCCCGG	20	11.6513	2.09324	34.7214	3.31853e-05	0.00139688
81669_2;size=1;	81669	cyclin L2	ACTTGGTATAAAAGAACCGC	20	11.6331	1.27177	34.7165	3.32097e-05	0.00139688
5602_4;size=1;	5602	mitogen-activated protein kinase 10	GTCAAGGACAGCATCATACG	20	11.218	1.63135	34.7127	3.32289e-05	0.00139688
3748_3;size=1;	3748	potassium voltage-gated channel subfamily C member 3	GGCAAGATCGTGATCAACGT	20	10.7829	1.31292	34.7172	3.32061e-05	0.00139688
55850_4;size=1;	55850	unconventional SNARE in the ER 1	AGGCCCTGAAGGTCCACGCG	20	12.1469	2.09975	39.3294	3.33005e-05	0.00139908
84839_4;size=1;	84839	retina and anterior neural fold homeobox 2	TGTTCCTGAGCCCGGGCGAG	20	12.398	2.82954	35.0842	3.33907e-05	0.00140206
83855;size=1;	83855	Kruppel like factor 16	CGCCGGCCTGGATGTGCGCG	20	12.7338	2.61467	35.0608	3.35074e-05	0.00140564
283316_3;size=1;	283316	CD163 molecule like 1	GGAATGTCAACACCGGGAAT	20	12.0083	2.56585	35.0593	3.35146e-05	0.00140564
5066_2;size=1;	5066	peptidylglycine alpha-amidating monooxygenase	AATAGGAACTACGGGTCTGG	20	11.1714	1.45725	34.642	3.35871e-05	0.00140787
9475_4;size=1;	9475	Rho associated coiled-coil containing protein kinase 2	CTGCTGAGTTCAGGTACTAC	20	9.67785	2.31673	34.6346	3.36245e-05	0.00140863
51479_3;size=1;	51479	ankyrin repeat and FYVE domain containing 1	AATGATCTGCAAGTTGTTGG	20	11.3428	1.49322	39.2288	3.37183e-05	0.00141093
79135;size=1;	79135	apolipoprotein O	TAGCCAAAAGGAGTCCAATA	20	2.97409	4.08656	31.5608	3.37171e-05	0.00141093
5796_2;size=1;	5796	protein tyrosine phosphatase receptor type K	CCGGCAGGAGATGACTCACA	20	11.4867	2.11306	39.2125	3.37864e-05	0.00141297
10268;size=1;	10268	receptor activity modifying protein 3	GCAGGCGGCTGCAACGAGAC	20	3.57442	3.72266	31.5365	3.38626e-05	0.00141456
170575_3;size=1;	170575	GTPase, IMAP family member 1	GCCTGGAGAAGAACCGTCTC	20	-1.61517	5.4117	31.5363	3.38635e-05	0.00141456
4041_2;size=1;	4041	LDL receptor related protein 5	CCAACAGAATCGAAGTGGCG	20	2.65398	4.42032	31.5261	3.39248e-05	0.00141631
54785_4;size=1;	54785	BLOC-1 related complex subunit 6	AGGCCCTAGTCTTTGGCGGC	20	11.8973	2.43043	34.8739	3.39659e-05	0.00141722
4254;size=1;	4254	KIT ligand	TCATTGTTGGATAAGCGAGA	20	8.28739	1.68182	31.5129	3.40038e-05	0.00141798
148304_3;size=1;	148304	chromosome 1 open reading frame 74	AGAGCTCCAGAGCTATCTGG	20	12.2613	2.38016	34.89	3.40318e-05	0.00141834
58986_3;size=1;	58986	post-glycosylphosphatidylinositol attachment to proteins 6	TTGAACGATTGTGGACCCTA	20	3.41542	3.94358	31.4914	3.4134e-05	0.00142178
81035_4;size=1;	81035	collectin subfamily member 12	TCCTTCGGTTACAAGCGGTT	20	13.1404	3.52072	34.9235	3.42e-05	0.00142305
6539_2;size=1;	6539	solute carrier family 6 member 12	ATTGGCCCAACGCCACCTCC	20	11.2235	1.39044	39.1137	3.42036e-05	0.00142305
2627_4;size=1;	2627	GATA binding protein 6	CCCGAAGGGATGCGAAGCGT	20	-2.65699	4.37323	31.4722	3.42503e-05	0.00142418
400451_2;size=1;	400451	family with sequence similarity 174 member B	GCAGCTGACCAACTTTCCAC	20	1.90704	4.43642	31.4683	3.42741e-05	0.00142435
8417_3;size=1;	8417	syntaxin 7	AAAGCTTGATACCTGTTCAC	20	-5.63515	7.26963	31.6955	3.45597e-05	0.00143346
55915_2;size=1;	55915	LanC like 2	GACAGGCTGTGTTCGTCCCC	20	-5.07334	5.81378	31.6935	3.45721e-05	0.00143346
56925_2;size=1;	56925	latexin	TCAAATGTGAAGTTGACTTC	20	3.49747	3.93932	31.4294	3.45369e-05	0.00143346
267020;size=1;	267020	ATP synthase membrane subunit g like	TCCATTTGTCCGTAACCTTG	20	-2.08882	4.33094	31.4232	3.45489e-05	0.00143346
388558;size=1;	388558	zinc finger protein 808	AATTCCTGAACCCTGCACAG	20	10.9781	2.1968	34.4469	3.45982e-05	0.00143372
64839_3;size=1;	64839	F-box and leucine rich repeat protein 17	GGGGACGCTGTCCGAGCCGG	20	11.9852	2.1267	39.0091	3.46516e-05	0.00143512
153830;size=1;	153830	ring finger protein 145	GGGACATTCCCAAGGCGAGA	20	10.3294	2.53015	31.6567	3.4795e-05	0.00143948
55244;size=1;	55244	solute carrier family 47 member 1	TGAGCACTTACAGGAAGAGC	20	-1.80546	5.34355	31.383	3.47964e-05	0.00143948
10558_3;size=1;	10558	serine palmitoyltransferase long chain base subunit 1	TCTCTAAAGAAGTATGGCGT	20	-2.32032	4.66453	31.3795	3.48179e-05	0.00143955
2191;size=1;	2191	fibroblast activation protein alpha	CATAAATACTGAATTGGACG	20	10.9701	1.71296	34.3995	3.48491e-05	0.00144002
164153_4;size=1;	164153	ubiquitin like 4B	CTTGGAGAAGATGGCGCTAA	20	5.71568	3.55102	31.6363	3.49199e-05	0.00144156
339779_4;size=1;	339779	proline rich 30	ATGGCGCTGGCATCAGTACA	20	2.63075	4.26925	31.3596	3.49415e-05	0.00144156
23379;size=1;	23379	interactor of little elongation complex ELL subunit 1	AACACAACACACAGACTACC	20	-1.69112	5.34883	31.3588	3.49459e-05	0.00144156
10971;size=1;	10971	tyrosine 3-monooxygenase/tryptophan 5-monooxygenase activation protein theta	TCTTGTAGGCCACGGAGAGC	20	12.0716	3.02728	34.7681	3.50038e-05	0.00144313
7094_4;size=1;	7094	talin 1	ACCCCTGAAGATCCGTATGC	20	8.04965	2.31017	31.3393	3.50675e-05	0.00144494
113235;size=1;	113235	solute carrier family 46 member 1	TGGACCCTCTACATGAACGT	20	5.39766	4.13042	31.6089	3.50876e-05	0.00144495
2911_4;size=1;	2911	glutamate metabotropic receptor 1	TGGCTGAATAAGCGATCTGG	20	11.4804	1.61746	38.8917	3.51626e-05	0.00144722
343641_2;size=1;	343641	transglutaminase 6	CCAGCGTGAGGCTGAACGAC	20	-2.31539	5.36518	31.5916	3.51942e-05	0.0014477
27252_3;size=1;	27252	kelch like family member 20	AGGTGTACCAACATTCGACC	20	10.676	1.99704	34.302	3.53715e-05	0.00145417
22864;size=1;	22864	R3H domain containing 2	TCCACTGAAGCTGCTAGCTT	20	12.6571	2.72127	34.6904	3.54137e-05	0.00145508
84893;size=1;	84893	F-box DNA helicase 1	CAGGCAAAGCTCACCGTATG	20	12.9009	2.67674	34.6746	3.54982e-05	0.00145773
58533_4;size=1;	58533	sorting nexin 6	AGGAGAAGGGTCAATGACGA	20	4.29815	3.8004	31.5192	3.5547e-05	0.00145891
79176_4;size=1;	79176	F-box and leucine rich repeat protein 15	CCACCGATGGAGCCGTCCGG	20	11.9441	1.53368	38.7973	3.55795e-05	0.00145942
143379_4;size=1;	143379	chromosome 10 open reading frame 82	CCTGCCCAGCCAGGGATCGG	20	11.2592	3.06123	34.6519	3.56192e-05	0.00146023
54930_4;size=1;	54930	HAUS augmin like complex subunit 4	TCTTTACTCAGGTTACAAGG	20	12.1525	2.27923	34.4449	3.58309e-05	0.00146725
4987_2;size=1;	4987	opioid related nociceptin receptor 1	ACCTGGCCGTGTGTGTCGGA	20	10.8822	1.8518	34.2208	3.58137e-05	0.00146725
55573_4;size=1;	55573	CDV3 homolog	AATGAAAAGAGACAAGATCC	20	-1.83521	4.68888	31.2	3.59481e-05	0.00147122
645811_2;size=1;	645811	coiled-coil domain containing 154	GGTGACCAAGCTCGGCGAAG	20	11.1461	1.86073	34.1911	3.59772e-05	0.00147158
25802;size=1;	25802	leiomodin 1	CCAGATCTGAGTCCCGTCTG	20	12.3378	1.8679	34.1812	3.60314e-05	0.00147298
57673;size=1;	57673	BEN domain containing 3	CGAAAGCAGCTGGTCAGCGA	20	-2.28815	5.1215	31.3862	3.61251e-05	0.00147597
641700;size=1;	641700	endothelial cell surface expressed chemotaxis and apoptosis regulator	GGCACCTCTTACCTCGGAAC	20	2.41761	5.20612	31.4353	3.6173e-05	0.0014771
5590;size=1;	5590	protein kinase C zeta	TGACAGCATTAAAGACGACT	20	11.4124	2.00809	38.6194	3.63816e-05	0.00148478
9448;size=1;	9448	mitogen-activated protein kinase kinase kinase kinase 4	GCCTGCTGACCGAGCGCGAG	20	-3.50569	4.49661	31.3919	3.64504e-05	0.00148676
79444_4;size=1;	79444	baculoviral IAP repeat containing 7	GTGGACCACAGCCGAGCCAC	20	10.6316	3.04858	31.3871	3.64812e-05	0.00148718
388630_3;size=1;	388630	TraB domain containing 2B	GATCACGCCGAATCGTCCAC	20	12.4752	3.76414	34.4794	3.65556e-05	0.00148854
54883_2;size=1;	54883	CWC25 spliceosome associated protein homolog	GAACCGTGACGAGTACCTGC	20	9.96889	2.77912	31.3778	3.65411e-05	0.00148854
9066_3;size=1;	9066	synaptotagmin 7	GCCCTCGCGCGACGTCCTGC	20	-6.13576	7.73102	31.3686	3.66004e-05	0.00148885
91056_3;size=1;	91056	adaptor related protein complex 5 subunit beta 1	CCTTGGTCCTCCTACCCCCG	20	-3.86707	5.26438	31.368	3.66039e-05	0.00148885
83468_3;size=1;	83468	glycosyltransferase 8 domain containing 2	TGTTCTATGTAGTGGGACTC	20	11.5207	2.24673	38.5634	3.66386e-05	0.00148942
84152;size=1;	84152	protein phosphatase 1 regulatory inhibitor subunit 1B	CAACGCCTGCCATGCTGTTC	20	11.1632	1.98389	38.551	3.66954e-05	0.0014909
9859_2;size=1;	9859	centrosomal protein 170	GGATTTGGGCAGCCTCAATG	20	11.0075	1.84245	34.0547	3.67376e-05	0.00149178
1580;size=1;	1580	cytochrome P450 family 4 subfamily B member 1	GGAAGAGGAGACACCGGCCT	20	12.0984	1.77065	45.9436	3.68695e-05	0.00149594
335_2;size=1;	335	apolipoprotein A1	GATGGAGCTCTACCGCCAGA	20	11.7626	2.15317	34.0525	3.69548e-05	0.00149594
26100_3;size=1;	26100	WD repeat domain, phosphoinositide interacting 2	TACCCAGGGAGCGCGACCAT	20	11.485	3.92646	31.3175	3.69317e-05	0.00149594
51071;size=1;	51071	deoxyribose-phosphate aldolase	TGGAGCTACAGAAATCGACG	20	11.2284	2.47801	34.2285	3.69478e-05	0.00149594
56984;size=1;	56984	proteasome assembly chaperone 2	AATCCATATGCGACCACAGA	20	10.8033	1.82368	34.0148	3.69634e-05	0.00149594
8784_3;size=1;	8784	TNF receptor superfamily member 18	GGGACAAGGGTGGTGCCGGC	20	2.70586	4.1289	31.0487	3.69323e-05	0.00149594
1812_3;size=1;	1812	dopamine receptor D1	TTATCAGGTTCCGACACCTG	20	11.4466	1.81235	38.4818	3.70163e-05	0.00149724
55731;size=1;	55731	family with sequence similarity 222 member B	GGCCATCATGAACCCCCCAG	20	-1.89258	5.48242	31.0198	3.71236e-05	0.00150075
9048_4;size=1;	9048	artemin	CCTCTCACCTACCCGGCAGG	20	2.54875	4.4182	31.0039	3.72297e-05	0.00150421
746_2;size=1;	746	transmembrane protein 258	AAAAGCACCACGGTCAGATG	20	12.6277	2.05165	34.0847	3.73983e-05	0.00150894
57002_3;size=1;	57002	YAE1 maturation factor of ABCE1	AGAAGCAGACGAGTCGCTCC	20	11.5515	1.14978	38.406	3.73716e-05	0.00150894
79706_4;size=1;	79706	PRKR interacting protein 1	GGCTACAGGTTCAAGTGCTG	20	10.8234	2.45391	31.2447	3.74091e-05	0.00150894
54899_4;size=1;	54899	PX domain containing serine/threonine kinase like	CTGACCCACAGCCATGGACG	20	12.2398	2.10707	38.3914	3.74403e-05	0.00150936
10456_4;size=1;	10456	HCLS1 associated protein X-1	CCCCCCCAAAGATCCTGGGC	20	2.55995	5.4278	31.2309	3.75003e-05	0.00151094
57111;size=1;	57111	RAB25, member RAS oncogene family	GCTGATCGGCGAATCAGGTG	20	11.7507	2.16422	33.9633	3.7539e-05	0.00151102
5366_3;size=1;	5366	phorbol-12-myristate-13-acetate-induced protein 1	TACCTGCTGGAGCCCGCGCG	20	-1.50224	5.73266	30.9569	3.75439e-05	0.00151102
79661_4;size=1;	79661	nei like DNA glycosylase 1	TGCTCTCAAAGGGCACCTCA	20	11.2371	1.76824	33.9083	3.75747e-05	0.00151143
51362;size=1;	51362	cell division cycle 40	GGACCCTGAACCCGAACCAT	20	12.5545	1.7953	38.3161	3.77978e-05	0.0015185
147719;size=1;	147719	LY6/PLAUR domain containing 4	GCTGCACAAGTCTCAAATGC	20	3.19511	4.62798	31.1838	3.78133e-05	0.0015185
493856;size=1;	493856	CDGSH iron sulfur domain 2	GGAGCTGCACCTTCACGATA	20	-3.18628	5.22611	31.1871	3.77916e-05	0.0015185
7764;size=1;	7764	zinc finger protein 217	CAGCTCTCTTGGCAGTCCGA	20	11.5243	1.03833	38.2937	3.7905e-05	0.00152135
5201_4;size=1;	5201	prefoldin subunit 1	CTGACTGTGAATTGCTTCCT	20	11.4601	1.43082	38.2571	3.80806e-05	0.00152671
8772_2;size=1;	8772	Fas associated via death domain	GGGAGGCGAGCAGCTCGCGC	20	-4.43797	7.62076	31.1441	3.80798e-05	0.00152671
15_3;size=1;	15	aralkylamine N-acetyltransferase	GGCGCTGACAGCGTCCTCCG	20	10.4622	1.28052	33.7998	3.82091e-05	0.00153101
204;size=1;	204	adenylate kinase 2	TGGGTCCCTTTACCGGCCCC	20	12.8831	2.22111	34.1292	3.83093e-05	0.00153419
63977;size=1;	63977	PR/SET domain 15	GTTGCAGTCATCCTCGTTGG	20	11.4927	1.33202	38.2008	3.83528e-05	0.00153508
197342;size=1;	197342	essential meiotic structure-specific endonuclease subunit 2	GATCTCAGACTCCGACGCTG	20	11.8195	1.847	38.1887	3.84114e-05	0.0015364
5796_4;size=1;	5796	protein tyrosine phosphatase receptor type K	AAAAACGCAAAGATGCCATG	20	11.5589	1.67933	38.1853	3.8428e-05	0.0015364
5349_3;size=1;	5349	FXYD domain containing ion transport regulator 3	AGGTCATTGGCGTCCAGGAC	20	11.0954	1.26886	38.1565	3.85684e-05	0.00154117
1439_2;size=1;	1439	colony stimulating factor 2 receptor beta common subunit	GTGACGACAAAACTCTGGCA	20	11.9479	2.16523	33.8348	3.8621e-05	0.00154242
26100_4;size=1;	26100	WD repeat domain, phosphoinositide interacting 2	TCAAAGGCCAGTGCCGCTAA	20	8.00574	3.54829	31.0557	3.8681e-05	0.00154397
23013_3;size=1;	23013	spen family transcriptional repressor	GCAGACTGAACTGATCGAGC	20	11.8377	1.26556	38.1164	3.87652e-05	0.00154648
388969_2;size=1;	388969	chromosome 2 open reading frame 68	TCCGACGGAACCAGATCGCT	20	10.8674	1.19615	33.6938	3.88404e-05	0.00154864
203228;size=1;	203228	C9orf72-SMCR8 complex subunit	TTCTCCATTTAGAGTGTGGT	20	-5.79632	5.76675	31.0193	3.89312e-05	0.00155055
2288;size=1;	2288	FKBP prolyl isomerase 4	ACTCACCTCAAATACAAGCG	20	-3.98514	4.73943	31.0215	3.89166e-05	0.00155055
7913_3;size=1;	7913	DEK proto-oncogene	TAAAAAGGTCTTACAGTGCC	20	11.1976	1.3757	33.6744	3.89573e-05	0.00155074
4249_4;size=1;	4249	alpha-1,6-mannosylglycoprotein 6-beta-N-acetylglucosaminyltransferase	GAGACTACGGATCCGGCGAA	20	6.04097	3.34078	31.0045	3.9034e-05	0.00155295
5129_3;size=1;	5129	cyclin dependent kinase 18	CACCACAGGACGTCAGCAAG	20	13.4828	2.88631	38.6608	3.90591e-05	0.0015531
440603;size=1;	440603	BCL2 like 15	ACTGGTCACCCAACATCCGA	20	-5.10325	6.10401	30.992	3.91203e-05	0.00155383
118430_4;size=1;	118430	mucin like 1	CATGAAGTTCTTAGCAGTCC	20	-2.05254	5.4614	30.861	3.91096e-05	0.00155383
3759_3;size=1;	3759	potassium inwardly rectifying channel subfamily J member 2	ACGTGGTGAAGATGTCTGCG	20	8.95162	2.02614	30.7235	3.91523e-05	0.00155425
26737_4;size=1;	26737	olfactory receptor family 1 subfamily L member 1	GAGACGAGTGTCTGAGCGGA	20	13.1983	3.03899	34.0026	3.92925e-05	0.00155897
55728_3;size=1;	55728	NEDD4 binding protein 2	ATTGGATTCCACATCGGTGG	20	10.852	1.3793	33.6141	3.93227e-05	0.00155931
2022;size=1;	2022	endoglin	AGGACGGCATCGAGATCCCC	20	-1.61028	5.25723	30.6913	3.93799e-05	0.00156073
57489_2;size=1;	57489	outer dense fiber of sperm tails 2 like	TCTTATTCATTCTTGATTGC	20	4.42131	3.0405	30.6809	3.94539e-05	0.00156281
55286;size=1;	55286	chromosome 4 open reading frame 19	TGCAGAAAAATGACCCTCAG	20	13.3433	3.46487	33.9608	3.95432e-05	0.00156304
57103_3;size=1;	57103	TP53 induced glycolysis regulatory phosphatase	ATGACTCAAGACTTCGGGAA	20	12.0112	2.37206	33.8971	3.94998e-05	0.00156304
60676;size=1;	60676	pappalysin 2	CATGTGCCGTCCATCGTAAG	20	11.2746	1.57963	33.5789	3.95382e-05	0.00156304
10690_4;size=1;	10690	fucosyltransferase 9	ACATCAAACCTACCAACAGC	20	-2.36199	4.21036	30.668	3.95455e-05	0.00156304
441061_4;size=1;	441061	membrane associated ring-CH-type finger 11	CGGCGGCAGTCGGTGTCGCG	20	12.0029	1.77819	37.9325	3.96811e-05	0.00156755
8888;size=1;	8888	minichromosome maintenance complex component 3 associated protein	AGGCCCAGAGGTAGCCACAA	20	11.2699	1.83085	37.9244	3.97223e-05	0.00156801
7515_3;size=1;	7515	X-ray repair cross complementing 1	CCCAACCGCGTTCGCATGTT	20	3.94583	3.61836	30.6414	3.97361e-05	0.00156801
3706_2;size=1;	3706	inositol-trisphosphate 3-kinase A	GCTGCACGTTGCCGCGGCTC	20	9.42553	1.8218	33.5225	3.98863e-05	0.00157309
60526;size=1;	60526	lipid droplet associated hydrolase	TGAAATAGCTGCCTATTGAA	20	-1.7336	5.98683	30.6085	3.99726e-05	0.00157564
6615;size=1;	6615	snail family transcriptional repressor 1	CTTCCAGCAGCCCTACGACC	20	11.6535	1.47497	37.8705	3.99961e-05	0.00157571
60676_2;size=1;	60676	pappalysin 2	GGAAGCCTGGGTTAAACCGG	20	10.417	1.58386	33.4976	4.00407e-05	0.00157661
343099_3;size=1;	343099	coiled-coil domain containing 18	TTTAATCTCCTGATCCACAG	20	11.3889	1.79068	37.8461	4.01203e-05	0.0015788
11009;size=1;	11009	interleukin 24	CGCACCTGGCTAAAGTCCAC	20	-2.44368	4.52363	30.5854	4.01398e-05	0.0015788
1943_3;size=1;	1943	ephrin A2	CGGACCGCTACGCCGTCTAC	20	12.5657	1.91255	33.4922	4.0339e-05	0.00158578
2591_4;size=1;	2591	polypeptide N-acetylgalactosaminyltransferase 3	TATGGAAGTAACCATAACCG	20	12.0766	2.34197	33.7311	4.05007e-05	0.00159128
3763_3;size=1;	3763	potassium inwardly rectifying channel subfamily J member 6	GATATCGGTCAGGTAGCGAT	20	11.0131	1.18209	33.4146	4.05615e-05	0.00159246
55287_3;size=1;	55287	transmembrane protein 40	AAGGATGAGCTTCAACTCTA	20	-2.72204	5.94616	30.7869	4.05747e-05	0.00159246
158787_3;size=1;	158787	RIB43A domain with coiled-coils 1	TGTGCGGAACCGAGTCATGG	20	-6.4229	8.19905	30.78	4.06251e-05	0.00159319
79729;size=1;	79729	SH3 domain containing 21	AGAGCACAGCAGCCCGGTAA	20	-2.76492	5.33036	30.7783	4.06369e-05	0.00159319
10554_4;size=1;	10554	1-acylglycerol-3-phosphate O-acyltransferase 1	CATCGACCGGAAGCGCACGG	20	10.9706	1.5979	33.3747	4.08144e-05	0.00159912
114826_3;size=1;	114826	SET and MYND domain containing 4	ACATTCAAGGCCTAACACTG	20	10.9223	1.53631	37.7084	4.08322e-05	0.00159912
390084_2;size=1;	390084	olfactory receptor family 56 subfamily A member 5	ATGATGGATGAGTACTGTAG	20	12.3795	2.54912	33.7149	4.10567e-05	0.00160456
55600_4;size=1;	55600	intelectin 1	CAGCAAAGCAGTCTACCCAG	20	5.44345	4.14272	30.7259	4.1019e-05	0.00160456
56674;size=1;	56674	TMEM9 domain family member B	TCAGGCCCCCGCACAGGCAT	20	-1.71167	5.30037	30.4602	4.10593e-05	0.00160456
255022;size=1;	255022	calcium homeostasis modulator 1	CAGCAGGATGCCCGCGCTGT	20	-1.48076	5.5559	30.4647	4.10258e-05	0.00160456
100293516_2;size=1;	100293516	zinc finger protein 587B	TGAGCTCCCCCACACTGAAA	20	13.139	3.04611	33.6933	4.11926e-05	0.00160826
10509;size=1;	10509	semaphorin 4B	CAACCGAAGACGCGCTGCAA	20	5.51098	3.67735	30.6997	4.12112e-05	0.00160826
148137_4;size=1;	148137	proline and serine rich 3	CTGCTGCACTTTGACTGCTG	20	3.30372	4.10463	30.5585	4.12204e-05	0.00160826
10827;size=1;	10827	family with sequence similarity 114 member A2	CAGTTTCCATCTTCAAGGAT	20	3.41412	3.88199	30.4305	4.12806e-05	0.00160974
4010_2;size=1;	4010	LIM homeobox transcription factor 1 beta	ACGACTCGTTGACTCGCATC	20	-5.94093	7.6976	30.6803	4.13547e-05	0.00161177
90488_4;size=1;	90488	transmembrane protein 263	CCAAGCCACACCACCAATGG	20	-2.11489	4.76452	30.411	4.14275e-05	0.00161374
619208;size=1;	619208	family with sequence similarity 229 member B	CCACTGGAAACCTCCTTGGC	20	-1.90603	5.07334	30.3894	4.15898e-05	0.0016192
1528_3;size=1;	1528	cytochrome b5 type A	CCTTTGAACAGCATCCTGGT	20	10.7913	1.72723	33.238	4.16944e-05	0.00162186
4357_2;size=1;	4357	mercaptopyruvate sulfurtransferase	TGGCGTCGTAGATCACGACG	20	-4.12755	5.67519	30.6334	4.17027e-05	0.00162186
22_2;size=1;	22	ATP binding cassette subfamily B member 7	GCCACATCAACTCGGCGCCT	20	12.6633	2.51812	33.5708	4.19739e-05	0.00163104
23474_4;size=1;	23474	ETHE1 persulfide dioxygenase	GCCAGCCCTGGCCACACCCC	20	10.5228	3.03517	30.5959	4.19837e-05	0.00163104
10536_3;size=1;	10536	prolyl 3-hydroxylase 3	GGGCCCCGAGAAGCACGGCG	20	12.801	2.65044	33.5505	4.2105e-05	0.00163424
23030_2;size=1;	23030	lysine demethylase 4B	CTTGGCCAGGCCCGCCCGGT	20	11.2404	2.00389	33.1711	4.21335e-05	0.00163424
1133_4;size=1;	1133	cholinergic receptor muscarinic 5	CAAAGGCTGGTGATTTACTG	20	9.20081	1.84978	30.3207	4.21117e-05	0.00163424
3191;size=1;	3191	heterogeneous nuclear ribonucleoprotein L	CCAGAAGATCTCCCGCCCTG	20	11.2426	1.54281	33.1635	4.21833e-05	0.0016353
83855_2;size=1;	83855	Kruppel like factor 16	GCACATCCAGGCCGGCGGCG	20	13.6894	3.02496	33.5086	4.23777e-05	0.00164129
343641_4;size=1;	343641	transglutaminase 6	AGGTGGACTGGCAGCGGTCG	20	10.841	1.5234	33.1334	4.23829e-05	0.00164129
57191;size=1;	57191	vomeronasal 1 receptor 1	AGATCAAGATTAGATCCCCA	20	11.2156	1.84699	33.1132	4.25171e-05	0.00164473
22931;size=1;	22931	RAB18, member RAS oncogene family	GTGAAAACAATTTCAGTGGA	20	9.97923	2.21802	30.3397	4.25038e-05	0.00164473
494188_2;size=1;	494188	F-box protein 47	GGATATCAGCATGCTAAGCA	20	-2.28653	5.92213	30.5174	4.2579e-05	0.00164625
54432_4;size=1;	54432	Yip1 domain family member 1	AAGTATGGTACTTACTGCGG	20	11.2321	1.40443	33.0913	4.26633e-05	0.00164776
653509;size=1;	653509	surfactant protein A1	CCTGGAGGGCCCCTCTCGCC	20	-4.28939	4.54791	30.5076	4.26539e-05	0.00164776
8905;size=1;	8905	adaptor related protein complex 1 subunit sigma 2	TCTTCTCTTTGTCTGATAGT	20	11.5891	1.18637	37.3586	4.27067e-05	0.00164797
2201_4;size=1;	2201	fibrillin 2	TGCCACCATTGGACGGGCGT	20	-1.69921	6.23271	30.2427	4.2714e-05	0.00164797
54474_2;size=1;	54474	keratin 20	AAACGCTGGGTGTCGTCCCG	20	-3.22421	4.8562	30.4812	4.28567e-05	0.0016526
642446;size=1;	642446	tripartite motif containing 64B	TACCAGATTGGTGTTGAAGT	20	3.41945	3.51804	30.2129	4.29459e-05	0.00165516
10320_3;size=1;	10320	IKAROS family zinc finger 1	AGGTGGTGGAGAGGTCCTCG	20	11.7871	1.90918	33.0375	4.3025e-05	0.00165733
3645_3;size=1;	3645	insulin receptor related receptor	GATGCCACATCTGCGTGACG	20	9.15039	2.13513	33.0319	4.30632e-05	0.00165792
64112;size=1;	64112	modulator of apoptosis 1	CGGAAAGCGCTATTGATTGC	20	4.12324	4.09379	30.447	4.31204e-05	0.00165925
138151_4;size=1;	138151	NACC family member 2	CTCGTGGTCATGTACACGGC	20	12.6744	2.89077	33.357	4.33786e-05	0.0016683
255928;size=1;	255928	synaptotagmin 14	TGAAAGTGAAGATGAAGCGC	20	10.7798	1.68361	37.2224	4.34631e-05	0.00167067
219952;size=1;	219952	olfactory receptor family 6 subfamily Q member 1 (gene/pseudogene)	ACATGGGTCTCCGTAGTCGG	20	-5.01821	7.48856	30.3911	4.35563e-05	0.00167336
641371_2;size=1;	641371	acyl-CoA thioesterase 1	CGCTACCGCGCCGACACCCT	20	12.1422	1.91649	37.1789	4.37081e-05	0.00167582
93107_3;size=1;	93107	potassium voltage-gated channel modifier subfamily G member 4	GCTCTGCGATGATTACGACG	20	11.2206	1.43643	37.1897	4.36473e-05	0.00167582
25880_3;size=1;	25880	transmembrane protein 186	GGTAGTTTCTCCTTCGAGAT	20	-3.86118	3.49547	30.1159	4.37123e-05	0.00167582
6774_4;size=1;	6774	signal transducer and activator of transcription 3	ACGCCGGTCTTGATGACGAG	20	-2.82602	4.70838	30.3739	4.36913e-05	0.00167582
56904_2;size=1;	56904	SH3 domain containing GRB2 like, endophilin B2	CCCCTCTGCGTAGTTCACGG	20	12.8764	3.29908	33.2836	4.38735e-05	0.00168111
55611_4;size=1;	55611	OTU deubiquitinase, ubiquitin aldehyde binding 1	CTCGCGCTGCAGGTAGCCCG	20	12.5412	2.24765	37.2878	4.40301e-05	0.00168488
8569_4;size=1;	8569	MAPK interacting serine/threonine kinase 1	AAGCTGACCTCTGAATTGCT	20	10.8174	1.78735	37.118	4.4054e-05	0.00168488
10863_3;size=1;	10863	ADAM metallopeptidase domain 28	CTGGTTCCCACAAATTGGAG	20	10.524	2.06905	32.8824	4.40878e-05	0.00168488
3949_4;size=1;	3949	low density lipoprotein receptor	CTCACAGTGACACTCTGCGA	20	-2.74465	4.41898	30.1585	4.40778e-05	0.00168488
285761_3;size=1;	285761	discoidin, CUB and LCCL domain containing 1	GCTGGTTGTAGAGACGTAGC	20	2.33321	4.33837	30.0764	4.40291e-05	0.00168488
92086_4;size=1;	92086	gamma-glutamyltransferase light chain 1	TTCTACATGCCGGATGACGG	20	10.1583	2.11272	32.8611	4.42359e-05	0.00168788
221914;size=1;	221914	glypican 2	CGGACCCGGGAGCGAGGCAA	20	2.95466	4.6173	30.309	4.42051e-05	0.00168788
1114_2;size=1;	1114	chromogranin B	CGGGCACAGCCGAGAGCGAG	20	-1.97655	4.99501	30.0529	4.42189e-05	0.00168788
2494_2;size=1;	2494	nuclear receptor subfamily 5 group A member 2	TAAGTCCATTGGCTCGGATG	20	-2.31358	5.23658	30.3005	4.4273e-05	0.00168841
23468_2;size=1;	23468	chromobox 5	GAAGGTGCTAGACAGGCGCG	20	-4.46084	5.04498	30.2659	4.45496e-05	0.00169807
27335_4;size=1;	27335	eukaryotic translation initiation factor 3 subunit K	GGAAATGGCAGGTCTCCAGC	20	11.6599	1.61795	37.021	4.46107e-05	0.00169862
3936_3;size=1;	3936	lymphocyte cytosolic protein 1	GCTGCTTGCTTGCCTTTGCC	20	10.4082	1.52341	32.809	4.46007e-05	0.00169862
1160_2;size=1;	1160	creatine kinase, mitochondrial 2	TTATGCCAAGCTTCGCAACA	20	9.63401	1.52548	32.7867	4.47583e-05	0.00170334
158809_4;size=1;	158809	MAGE family member B6	CTTGTCTGGGTGATTGTCGT	20	12.552	2.28519	33.1286	4.49088e-05	0.00170818
158835;size=1;	158835	acyl-CoA wax alcohol acyltransferase 2	GCCTCACACAGGTAAACCGG	20	12.7104	2.47361	33.108	4.5083e-05	0.00170829
3646;size=1;	3646	eukaryotic translation initiation factor 3 subunit E	CAGCCATGGAAGACCTTACA	20	12.0888	1.77612	43.8879	4.50134e-05	0.00170829
51069_2;size=1;	51069	mitochondrial ribosomal protein L2	AAGATGGATTACCTGGGCGG	20	11.7834	1.87183	32.7454	4.50506e-05	0.00170829
55762_4;size=1;	55762	zinc finger protein 701	ATACATGCAAGTCATCACAT	20	11.3015	1.50557	32.7386	4.50996e-05	0.00170829
480_4;size=1;	480	ATPase Na+/K+ transporting subunit alpha 4	CAAGCTCTGGTAATTCGAGG	20	11.1593	1.02627	36.9426	4.50673e-05	0.00170829
128338_4;size=1;	128338	DNA damage regulated autophagy modulator 2	AAGGTAAAGCCGGGTCTATA	20	2.99751	4.40572	30.2153	4.49586e-05	0.00170829
200407_4;size=1;	200407	cellular repressor of E1A stimulated genes 2	GCTCACGATCACGTAGCCCG	20	-2.04123	6.19941	30.1977	4.50198e-05	0.00170829
341019_2;size=1;	341019	doublecortin domain containing 1	TCCCATCCAAAGTGCCTTCA	20	1.80963	5.50579	29.9574	4.4998e-05	0.00170829
23378_3;size=1;	23378	ribosomal RNA processing 8	AATCTCACGACCTCCGCCTG	20	10.4014	1.3413	32.7305	4.51569e-05	0.00170868
10261_4;size=1;	10261	immunoglobulin superfamily member 6	ACATGCCTGTGGTTTCGCTA	20	2.32673	4.52995	29.94	4.51415e-05	0.00170868
80150_3;size=1;	80150	asparaginase and isoaspartyl peptidase 1	AGCGCCGTGGATGCCGTAGA	20	12.6596	2.53485	37.4899	4.523e-05	0.00170878
9218_4;size=1;	9218	VAMP associated protein A	GGCCTCACACAGTACCGGCG	20	11.7715	1.29699	36.9172	4.52159e-05	0.00170878
7088_3;size=1;	7088	TLE family member 1, transcriptional corepressor	CAGAATTGAATGCCATCATC	20	10.5259	1.88938	36.9225	4.51848e-05	0.00170878
79822_4;size=1;	79822	Rho GTPase activating protein 28	AAAGGATAAGCAATCTATCA	20	11.5754	2.07488	32.7162	4.53014e-05	0.00171059
54828_2;size=1;	54828	BCAS3 microtubule associated cell migration factor	CGATGTCATCAGTCCCGTGG	20	12.6379	2.58851	33.0648	4.53865e-05	0.00171291
6295_4;size=1;	6295	S-antigen visual arrestin	CAAGCAACTTACCCACAGGC	20	13.2759	3.38094	33.0371	4.55822e-05	0.0017194
8434_3;size=1;	8434	reversion inducing cysteine rich protein with kazal motifs	TATTAATTGTGGACTAATAG	20	10.9975	1.05117	36.8434	4.56525e-05	0.00172027
84124_4;size=1;	84124	zinc finger protein 394	TTGGGAGCCCAACTATCCCG	20	5.95188	3.71699	30.1327	4.56348e-05	0.00172027
25771_4;size=1;	25771	TBC1 domain family member 22A	TGACCGACTTCACCAGCCGG	20	-2.36227	4.96909	30.1117	4.57056e-05	0.00172138
8128_3;size=1;	8128	ST8 alpha-N-acetyl-neuraminide alpha-2,8-sialyltransferase 2	GTGCCATCGTGGGCAACTCG	20	-2.85586	4.16685	29.8572	4.58326e-05	0.00172527
29099_4;size=1;	29099	COMM domain containing 9	CCGTGACCTGTCCTCTGCCG	20	6.16487	3.93244	30.0954	4.59445e-05	0.00172769
10486_4;size=1;	10486	cyclase associated actin cytoskeleton regulatory protein 2	GGAACGAGCTGTCAGCCGCC	20	-1.78463	4.94674	29.8442	4.59421e-05	0.00172769
352954;size=1;	352954	CASTOR family member 3	TCTTGGTCATGCCAATAGGC	20	-3.81592	6.45348	30.088	4.60057e-05	0.0017291
22839_3;size=1;	22839	DLG associated protein 4	GTATAAGAAGACCCCGCCAC	20	10.1198	0.94495	32.5857	4.62042e-05	0.00173567
29896_4;size=1;	29896	transformer 2 alpha homolog	CAGCGAACTGGGCGATCTCG	20	11.2735	1.13553	32.565	4.63566e-05	0.00174049
64100_2;size=1;	64100	epididymal sperm binding protein 1	TGAAAGGGAAGATACAGCGT	20	11.4658	1.55645	36.7152	4.64212e-05	0.00174112
27303;size=1;	27303	RNA binding motif single stranded interacting protein 3	AGAATACTAAGAGACGCTAA	20	11.3678	1.75359	32.5578	4.64092e-05	0.00174112
6038;size=1;	6038	ribonuclease A family member 4	GGGCTGGTCCAGCCCTCCTA	20	11.0593	1.39126	36.6903	4.65727e-05	0.0017459
158521_2;size=1;	158521	FMR1 neighbor	AGAGCTGGCAACTTATGAGT	20	11.4467	2.18086	32.5802	4.67644e-05	0.00175218
128209_3;size=1;	128209	Kruppel like factor 17	TGACAGTAAATCATCCGGGA	20	11.1261	2.0522	32.5047	4.68019e-05	0.00175269
29094_3;size=1;	29094	galectin like	CAAAATCATTTACCAGTCGT	20	12.3833	2.70182	32.8417	4.69906e-05	0.00175794
155435_4;size=1;	155435	RNA binding motif protein 33	GACAACACTAACGACCAATC	20	12.3459	2.86778	32.8446	4.69691e-05	0.00175794
5078;size=1;	5078	paired box 4	CTGTGCGGTAGTAACGCCCT	20	11.2734	2.26631	32.574	4.70239e-05	0.00175828
83741_4;size=1;	83741	transcription factor AP-2 delta	GCTGGTAGTACTGTTGCGAG	20	11.1009	2.33237	32.5819	4.70764e-05	0.00175934
7072_2;size=1;	7072	TIA1 cytotoxic granule associated RNA binding protein	TTTAGGAAGTCAAAGTGAAT	20	9.20576	2.71302	29.9537	4.71405e-05	0.00176083
56946;size=1;	56946	EMSY transcriptional repressor, BRCA2 interacting	GCACACAAGCAACCTATACC	20	12.4989	2.51918	32.8121	4.72082e-05	0.00176246
26090_2;size=1;	26090	abhydrolase domain containing 12	CCTTGTAAAGCTCCACGCGG	20	10.5856	1.12754	32.4417	4.72734e-05	0.00176399
116064_2;size=1;	116064	leucine rich repeat containing 58	CAGCGTGTCCACCGAGACGC	20	10.4477	2.14451	32.4342	4.73294e-05	0.00176517
201931;size=1;	201931	transmembrane protein 192	GCGTTGATGATACAGTCCTC	20	-2.11699	5.96645	29.9163	4.74621e-05	0.00176921
81578;size=1;	81578	collagen type XXI alpha 1 chain	GCCTGGAACACCGGGATCTA	20	-2.59993	5.2012	29.911	4.75077e-05	0.00177
729420_4;size=1;	729420	LMO7 downstream neighbor	CCTGGCTGGACAAAGGCGTA	20	12.7637	2.88871	32.7659	4.75504e-05	0.00177068
54715_2;size=1;	54715	RNA binding fox-1 homolog 1	GGCCTGTGTACTCTGGCGCG	20	-3.62397	5.06565	29.9024	4.7582e-05	0.00177096
146050_3;size=1;	146050	zinc finger and SCAN domain containing 29	GCCTGGAAGACCTAGATCTT	20	2.84521	4.2091	29.6421	4.7684e-05	0.00177384
84504_4;size=1;	84504	NK6 homeobox 2	GGGCCCGAAGTAAACGCCGG	20	-2.0171	5.15624	29.6266	4.78262e-05	0.00177823
84701_4;size=1;	84701	cytochrome c oxidase subunit 4I2	TTGTGTCTGCAGCCCGTGGT	20	10.6751	0.878281	32.3543	4.7936e-05	0.0017814
10446_2;size=1;	10446	leucine rich repeat neuronal 2	GAGCAACAGCATTGTCCGTG	20	1.49966	5.40915	29.6107	4.7961e-05	0.00178142
11345_2;size=1;	11345	GABA type A receptor associated protein like 2	ATATTTCGCTCGAATCTTCG	20	11.9145	2.30893	32.6315	4.79967e-05	0.00178183
10121_3;size=1;	10121	actin related protein 1A	ACCCAAGCACGTTCGTGTCA	20	10.5776	1.84034	32.3364	4.80725e-05	0.00178284
100288413_4;size=1;	100288413	endogenous retrovirus group MER34 member 1, envelope	TAGTCAAGATAGATAGTGTC	20	-1.66521	4.85539	29.5981	4.8073e-05	0.00178284
10732_2;size=1;	10732	transcription factor like 5	CCGCCAGCAGCGCCGAGTTG	20	-5.56346	6.46763	29.8382	4.81413e-05	0.00178447
63898;size=1;	63898	SH2 domain containing 4A	TTCATTACAGAGCACATCAT	20	-1.66079	5.23867	29.5643	4.83744e-05	0.00179219
6845;size=1;	6845	vesicle associated membrane protein 7	CTTGCCAAACATGCTTGGTG	20	-5.05105	6.4332	29.8062	4.84235e-05	0.0017931
5434_4;size=1;	5434	RNA polymerase II subunit E	GGTGTACTGCCAGCGCATGC	20	10.9328	2.02878	36.3862	4.84649e-05	0.00179372
23546;size=1;	23546	synaptogyrin 4	ACACAGGAGACCCGCATTGC	20	12.6879	2.71352	32.6244	4.86158e-05	0.00179629
8701_3;size=1;	8701	dynein axonemal heavy chain 11	AGGCGACATACTGGCAGTTA	20	12.5882	2.83299	32.6072	4.87466e-05	0.00179629
2213_4;size=1;	2213	Fc fragment of IgG receptor IIb	TGGAGCACGTTGATCCACTG	20	11.8005	2.10816	32.3472	4.87702e-05	0.00179629
517_4;size=1;	517	ATP synthase membrane subunit c locus 2	CCCTTGAAATGGCGCTGGTT	20	11.5483	2.40378	32.5396	4.87564e-05	0.00179629
1723_3;size=1;	1723	dihydroorotate dehydrogenase (quinone)	GCCCCTGCAGAGTCGGCATC	20	11.4718	1.28008	36.3412	4.87526e-05	0.00179629
4015_4;size=1;	4015	lysyl oxidase	TGTCTGGTTCTCCGCGCGCG	20	11.3416	1.47579	36.3576	4.86476e-05	0.00179629
80267_4;size=1;	80267	ER degradation enhancing alpha-mannosidase like protein 3	CCGGCTTTCAACACTACCAG	20	11.209	2.02329	32.251	4.87328e-05	0.00179629
284_3;size=1;	284	angiopoietin 1	CTTCTGAAGGACACTGTTGT	20	9.72647	1.49587	32.2447	4.87814e-05	0.00179629
493860_3;size=1;	493860	coiled-coil domain containing 73	ATTCATTATGAAGAGCAGAT	20	9.53251	1.49361	32.257	4.86855e-05	0.00179629
7157;size=1;	7157	tumor protein p53	GTGCTGTGACTGCTTGTAGA	20	-4.07984	7.40055	29.7671	4.87693e-05	0.00179629
79444;size=1;	79444	baculoviral IAP repeat containing 7	CGTCTTCCGGTTCTTCCCAC	20	12.2862	2.18366	32.5068	4.88076e-05	0.00179635
527;size=1;	527	ATPase H+ transporting V0 subunit c	CATTCAGGGAGTTGGCGATG	20	11.8633	2.17613	32.3946	4.89736e-05	0.00179693
7732_2;size=1;	7732	ring finger protein 112	AGCACCGTATGCAGAAGTCG	20	11.072	2.37547	36.3018	4.9006e-05	0.00179693
22995_3;size=1;	22995	centrosomal protein 152	CCTCGCTGCAGTCCGAATAC	20	9.84794	1.99742	29.5032	4.89239e-05	0.00179693
79020_3;size=1;	79020	chromosome 7 open reading frame 25	CTTGATCAGTTCCTTGGCTA	20	-9.16661	9.85064	29.7413	4.90002e-05	0.00179693
9945;size=1;	9945	glutamine-fructose-6-phosphate transaminase 2	AATTTGTTGTCATCCACAAT	20	-6.82257	6.38427	29.7513	4.89105e-05	0.00179693
2525_2;size=1;	2525	fucosyltransferase 3 (Lewis blood group)	CAGCAGCTGAAATAGCAGTG	20	-2.30891	5.36808	29.7395	4.90158e-05	0.00179693
84450;size=1;	84450	zinc finger protein 512	AAAGCTCAGGTGCATGCGTG	20	2.04695	4.71729	29.4925	4.90212e-05	0.00179693
84443_2;size=1;	84443	FERM and PDZ domain containing 3	TTTCATCAGTGCTGCGAAGA	20	1.85888	4.92193	29.5059	4.88997e-05	0.00179693
25939;size=1;	25939	SAM and HD domain containing deoxynucleoside triphosphate triphosphohydrolase 1	GTGTATCAATGATTCGGACG	20	11.5223	1.61764	32.2102	4.90511e-05	0.00179712
7013_3;size=1;	7013	telomeric repeat binding factor 1	AGTCCTCGGAGCGGCCGTCG	20	11.5246	1.4901	32.2012	4.91215e-05	0.0017988
140458_2;size=1;	140458	ankyrin repeat and SOCS box containing 5	AAGGCAGGCTTCGTGCAATG	20	12.2153	2.30241	32.531	4.91617e-05	0.00179936
50839_4;size=1;	50839	taste 2 receptor member 10	ATATTCAATTAGGTTACCGG	20	11.8562	2.33265	32.4882	4.92002e-05	0.00179987
4051_3;size=1;	4051	cytochrome P450 family 4 subfamily F member 3	AAGAACCAATTCCGTTTCGG	20	11.3175	1.60709	36.2591	4.92824e-05	0.00180106
9486_3;size=1;	9486	carbohydrate sulfotransferase 10	GAAAATCACCCAAAAGCATG	20	10.0932	2.1613	32.1811	4.92802e-05	0.00180106
23550_4;size=1;	23550	pleckstrin and Sec7 domain containing 4	TCTCTGAGCAAGGACTCGCC	20	-2.12897	5.71731	29.6562	4.97678e-05	0.00181789
202500;size=1;	202500	t-complex-associated-testis-expressed 1	GGAAACGCATGTTCTTCGAG	20	8.18804	2.37035	29.387	4.99886e-05	0.00182504
57192;size=2;	57192	mucolipin 1	TGCGACAAGTTTCGAGCCAA	20	5.99363	4.18384	29.6284	5.0022e-05	0.00182534
10277;size=1;	10277	ubiquitination factor E4B	CCCAGAGGGAGAACCCTCCG	20	11.8415	1.61854	42.795	5.02104e-05	0.00182828
1620_3;size=1;	1620	BMP/retinoic acid inducible neural specific 1	CCTTTGAAACTCCGGCATGA	20	11.5261	1.62163	32.0723	5.01463e-05	0.00182828
79582_3;size=1;	79582	sperm associated antigen 16	AATTCAGATGGCCCAAGAAC	20	11.4813	1.34959	36.1249	5.01629e-05	0.00182828
57209_3;size=1;	57209	zinc finger protein 248	TATAGCAATCTTGTCTCAGT	20	7.20121	3.43692	29.6065	5.02226e-05	0.00182828
153129_3;size=1;	153129	solute carrier family 38 member 9	AGCTGGAACTACATGGTCTG	20	-1.42651	6.21408	29.3613	5.02283e-05	0.00182828
58508;size=1;	58508	lysine methyltransferase 2C	CCAGATCCCTGTATTTGCTG	20	-6.477	5.87861	29.579	5.0476e-05	0.00183638
[truncated: 70,727 more rows]

## Sheet: gene_level
entrez_id	NGenes	Direction	PValue	FDR	logFC_median	logFC_mad	logFC_core	logFC_list
950	4	Down	1.06946e-41	1.97081e-37	-11.1429	0.449412	[-11.592275, -10.693452]	-12.315847;-11.3668;-10.918927;-10.760552
2629	4	Down	3.4815e-37	3.20785e-33	-11.5319	0.595866	[-12.127755, -10.936024]	-11.942931;-11.92466;-11.139119;-8.406396
23339	4	Down	1.42482e-26	8.75217e-23	-9.14651	1.74824	[-10.894753, -7.398271]	-11.160066;-9.491303;-8.801721;-7.016653
4864	4	Down	8.77744e-25	4.04376e-21	-7.39375	0.595598	[-7.989347, -6.798151]	-7.963899;-7.729505;-7.057994;-6.926054
2665	4	Down	3.81473e-24	1.40596e-20	-8.00348	0.309569	[-8.313045, -7.693908]	-8.243271;-8.181285;-7.825668;-7.45984
29062	4	Down	1.96064e-22	6.02178e-19	-5.34746	0.88906	[-6.236525, -4.458404]	-6.055882;-5.838373;-4.856556;-3.908534
5660	4	Down	2.77312e-22	7.30042e-19	-8.12296	0.487996	[-8.610951, -7.63496]	-8.548551;-8.355657;-7.890254;-5.575823
124997	4	Down	1.563e-20	3.60038e-17	-5.22264	0.407929	[-5.63057, -4.814713]	-6.123246;-5.41891;-5.026373;-4.868622
51324	4	Down	2.68094e-19	5.48938e-16	-8.19821	0.254799	[-8.45301, -7.943412]	-8.534818;-8.30005;-8.096372;-7.956331
29919	4	Down	3.24004e-19	5.97075e-16	-8.6998	1.38271	[-10.082507, -7.317088]	-9.903984;-9.360861;-8.038734;-4.733961
7879	4	Down	1.44377e-17	2.41871e-14	-7.34127	1.06867	[-8.409938, -6.272599]	-8.799231;-7.775508;-6.907028;-6.333893
83985	4	Down	4.82065e-16	7.40292e-13	-4.10809	0.230719	[-4.338807, -3.877369]	-4.581926;-4.210094;-4.006082;-3.898858
79158	4	Down	7.72932e-16	1.09566e-12	-4.53376	1.43872	[-5.972477, -3.095032]	-6.737826;-4.832303;-4.235206;-2.891492
23503	4	Down	1.05833e-14	1.39307e-11	-3.96699	0.42705	[-4.394045, -3.539945]	-4.326058;-4.184015;-3.749975;-2.847626
55207	4	Down	4.29144e-14	5.27218e-11	-6.20084	0.735872	[-6.936711, -5.464967]	-7.40059;-6.298813;-6.102865;-5.306136
6845	4	Down	4.03163e-13	4.64107e-10	-4.43159	0.264308	[-4.695898, -4.167282]	-5.051051;-4.537165;-4.326015;-4.180619
23557	4	Down	4.28143e-13	4.64107e-10	-5.22021	0.180509	[-5.400718, -5.0397]	-5.450835;-5.233087;-5.207331;-4.779715
85465	4	Down	7.28553e-13	7.45877e-10	-5.20017	0.35814	[-5.558314, -4.842033]	-5.506124;-5.377348;-5.022999;-4.225846
80208	4	Down	2.00406e-12	1.94373e-09	-3.66646	0.491827	[-4.158285, -3.174631]	-4.014336;-3.982045;-3.350871;-3.208021
54834	4	Down	1.41743e-11	1.30602e-08	-4.85919	0.377252	[-5.236444, -4.481939]	-5.294922;-4.932367;-4.786016;-2.647833
2647	4	Down	1.56823e-11	1.37616e-08	-5.87058	2.43971	[-8.310288, -3.430867]	-8.025052;-7.007228;-4.733927;-3.316736
118987	4	Down	2.81012e-11	2.35386e-08	-3.86735	0.393098	[-4.260448, -3.474252]	-4.293355;-3.971627;-3.763073;-3.230969
84162	4	Down	7.17731e-11	5.75059e-08	-3.09011	0.41932	[-3.509429, -2.67079]	-3.387153;-3.358719;-2.821499;-2.602119
1173	4	Down	7.75382e-11	5.95364e-08	-3.91227	1.35592	[-5.268189, -2.556355]	-6.477094;-3.958887;-3.865658;-2.12978
57617	4	Down	2.43756e-10	1.79678e-07	-6.47347	1.47903	[-7.952495, -4.994443]	-8.840992;-7.26619;-5.680748;-5.271011
118813	4	Down	3.72724e-10	2.64175e-07	-3.81471	0.901918	[-4.716626, -2.91279]	-4.718216;-4.127871;-3.501545;-2.294717
51552	4	Down	5.88284e-10	4.01515e-07	-3.98216	0.382256	[-4.364419, -3.599907]	-5.313911;-4.041342;-3.922984;-3.525685
5862	4	Down	1.0465e-09	6.88747e-07	-4.12376	0.697686	[-4.821449, -3.426076]	-4.953969;-4.50119;-3.746335;-3.560024
84925	4	Down	4.48072e-09	2.84727e-06	-2.47022	0.171046	[-2.641264, -2.299172]	-2.875133;-2.515609;-2.424826;-2.284871
8795	4	Down	5.22443e-09	3.20919e-06	-2.91778	0.591459	[-3.509242, -2.326324]	-3.541157;-3.092276;-2.74329;-1.860101
55823	4	Down	6.11268e-09	3.63369e-06	-6.53902	0.753242	[-7.29226, -5.785776]	-7.516994;-6.57715;-6.500885;-1.138179
80790	3	Down	7.2719e-09	4.18771e-06	-4.43734	0.273411	[-4.710752, -4.16393]	-4.621754;-4.437341;-2.810805
128637	4	Down	9.05489e-09	5.05647e-06	-2.24539	0.44424	[-2.689629, -1.80115]	-2.926983;-2.281791;-2.208988;-1.682519
23193	4	Down	2.08211e-08	1.1285e-05	-4.0425	0.361192	[-4.40369, -3.681307]	-4.459983;-4.112254;-3.972743;-2.309976
144455	4	Down	2.51426e-08	1.32379e-05	-3.27388	1.1765	[-4.450384, -2.097386]	-4.258886;-3.875958;-2.671811;-1.649949
7157	4	Down	5.01563e-08	2.56745e-05	-2.8232	0.408881	[-3.232081, -2.414319]	-4.079845;-3.047554;-2.598846;-2.495981
9697	4	Down	5.17066e-08	2.57527e-05	-2.61878	0.476401	[-3.095184, -2.142382]	-3.344173;-2.709698;-2.527868;-2.067043
8943	4	Down	7.55364e-08	3.66312e-05	-3.33512	0.323192	[-3.658307, -3.011923]	-3.569767;-3.549017;-3.121213;-3.113037
282991	4	Down	9.28526e-08	4.3874e-05	-3.77909	5.55644	[-9.33553, 1.777351]	-8.100277;-6.999894;-0.558285;0.495642
9681	4	Down	2.65606e-07	0.000122365	-2.34434	0.645579	[-2.98992, -1.698763]	-2.79907;-2.760486;-1.928197;-0.933683
27072	4	Down	2.80524e-07	0.000126085	-5.66496	0.28004	[-5.945002, -5.384923]	-7.284203;-5.731158;-5.598768;-5.353389
55317	4	Down	3.84646e-07	0.000168768	-3.05219	1.22896	[-4.28114, -1.82323]	-4.557174;-3.410483;-2.693887;-1.752645
27230	4	Down	5.59809e-07	0.000238746	-2.35766	0.365013	[-2.722674, -1.992648]	-3.181669;-2.395536;-2.319785;-1.90314
28952	4	Down	5.70047e-07	0.000238746	-3.43164	1.08951	[-4.521143, -2.342128]	-4.387718;-3.945278;-2.917993;-1.832735
201627	4	Down	6.07705e-07	0.000248862	-2.38508	0.761851	[-3.14693, -1.623228]	-3.487191;-2.743621;-2.026537;-1.715898
8772	4	Down	6.44008e-07	0.000257995	-2.96328	0.70884	[-3.672116, -2.254436]	-4.437971;-3.307091;-2.619462;-2.350879
54505	4	Down	1.07861e-06	0.000422906	-3.75537	0.978205	[-4.733575, -2.777165]	-4.69539;-4.134931;-3.375809;0.265747
6397	4	Down	2.1121e-06	0.00081087	-2.91231	0.472187	[-3.384502, -2.440129]	-4.671356;-3.227019;-2.597612;-2.590047
10670	4	Down	3.3963e-06	0.00127729	-3.38363	0.521533	[-3.905165, -2.8621]	-4.305735;-3.392416;-3.374849;-2.688878
402055	4	Down	3.54777e-06	0.00130757	-2.90831	0.412656	[-3.320969, -2.495656]	-3.304666;-3.068625;-2.748001;-2.280337
3949	4	Down	3.73068e-06	0.00134802	-3.5046	0.694302	[-4.198901, -2.810297]	-5.81663;-3.681247;-3.32795;-2.744647
91056	4	Down	5.03379e-06	0.0017839	-3.51929	1.12468	[-4.643972, -2.394609]	-4.688682;-3.867073;-3.171508;0.989281
10641	4	Down	5.59007e-06	0.00194366	-2.4553	2.05236	[-4.507662, -0.402945]	-4.356538;-3.322662;-1.587944;-0.408874
64121	3	Down	6.40151e-06	0.00218457	-3.8458	0.568181	[-4.413979, -3.277618]	-8.833406;-3.845799;-3.462566
9114	4	Down	7.37525e-06	0.00247111	-5.40353	0.906221	[-6.309754, -4.497312]	-6.403874;-5.625668;-5.181399;-2.236415
65082	4	Down	1.07595e-05	0.00354064	-3.75329	1.40034	[-5.153629, -2.352945]	-9.289435;-3.955048;-3.551526;-2.066013
1130	4	Down	1.25874e-05	0.0040695	-3.53792	0.757527	[-4.295444, -2.780391]	-4.369151;-3.728573;-3.347262;-2.521545
25912	4	Down	1.60991e-05	0.00511509	-2.18496	0.783845	[-2.968803, -1.401114]	-3.035554;-2.391755;-1.978162;0.649227
54849	4	Down	1.73453e-05	0.0054176	-1.99482	0.809463	[-2.804284, -1.185358]	-2.903748;-2.232697;-1.756945;-1.140746
6774	3	Down	2.10908e-05	0.00647769	-2.82602	0.347096	[-3.173113, -2.47892]	-3.06013;-2.826017;-2.460665
26276	4	Down	2.19467e-05	0.00663005	-2.90539	0.423156	[-3.328546, -2.482233]	-3.227102;-3.154506;-2.656272;-2.031611
55737	4	Down	2.50188e-05	0.00743622	-3.07107	1.67621	[-4.747283, -1.394864]	-4.38693;-4.016392;-2.125754;-1.738597
51228	4	Down	2.69908e-05	0.00789502	-1.77798	0.402352	[-2.180336, -1.375632]	-3.260596;-1.91623;-1.639739;-1.373464
27342	4	Down	2.90507e-05	0.00836478	-5.55544	0.580492	[-6.135935, -4.974951]	-6.194275;-5.699684;-5.411202;-1.197053
115548	4	Down	3.00116e-05	0.00850853	-2.47289	1.27144	[-3.744329, -1.201451]	-3.712725;-2.948203;-1.997577;-0.09037
1175	4	Down	4.20149e-05	0.0117311	-4.02736	0.281048	[-4.308404, -3.746308]	-4.360194;-4.073647;-3.981065;-1.906165
64778	4	Down	4.82011e-05	0.0132575	-2.57495	0.670714	[-3.24566, -1.904232]	-3.279817;-2.774855;-2.375036;-1.190794
5672	4	Down	5.18444e-05	0.0139695	-1.70776	1.11437	[-2.822135, -0.593389]	-3.218407;-1.953164;-1.46236;-0.449896
55745	4	Down	5.23059e-05	0.0139695	-3.56763	0.666208	[-4.233839, -2.901423]	-4.030642;-4.003321;-3.13194;-1.685205
9728	4	Down	5.57427e-05	0.0146747	-2.13305	0.566405	[-2.699452, -1.566641]	-2.590198;-2.439964;-1.826128;-1.450654
9524	4	Down	6.59301e-05	0.0168624	-2.19867	0.669988	[-2.868661, -1.528685]	-3.098085;-2.203062;-2.194284;-0.897212
92017	4	Down	6.61313e-05	0.0168624	-3.26428	0.70807	[-3.972346, -2.556207]	-3.840896;-3.642829;-2.885723;-1.958662
55626	4	Down	6.67982e-05	0.0168624	-2.35816	0.954332	[-3.312491, -1.403827]	-4.47383;-2.832514;-1.883804;-1.545138
25871	4	Up	7.30559e-05	0.0181929	11.1717	0.957502	[10.214208, 12.129211]	2.440852;10.578251;11.765168;11.869902
55770	4	Down	7.58089e-05	0.0186268	-2.29247	1.57952	[-3.871988, -0.712954]	-3.911875;-2.803806;-1.781136;-0.504055
26258	4	Down	7.94068e-05	0.0192541	-2.29846	1.05084	[-3.349297, -1.247614]	-4.86266;-2.341748;-2.255162;-0.924182
100509620	4	Up	8.80681e-05	0.0210769	7.7561	5.90134	[1.854765, 13.657445]	2.842233;4.709178;10.803032;12.684138
4289	4	Up	9.83267e-05	0.0232303	11.8488	0.640155	[11.208619, 12.48893]	10.99882;11.578236;12.119313;12.441794
165679	4	Down	0.000101833	0.0237541	-1.71777	1.0246	[-2.742365, -0.693171]	-4.078175;-1.732104;-1.703432;-0.349942
51122	4	Down	0.000103637	0.0238728	-2.59751	1.04145	[-3.638962, -1.556066]	-3.359816;-3.261468;-1.93356;-1.856573
63894	4	Down	0.000110862	0.0252217	-2.33486	1.0213	[-3.356153, -1.313557]	-4.243532;-2.622923;-2.046787;-1.245211
285527	4	Down	0.000128975	0.0289848	-1.84777	0.86473	[-2.712504, -0.983044]	-2.800467;-2.061585;-1.633962;-0.221872
79893	4	Up	0.000141119	0.0313319	8.3973	7.85637	[0.540936, 16.253667]	0.654876;3.363042;13.43156;13.961134
29956	4	Down	0.000145183	0.0318504	-2.31531	1.60081	[-3.916124, -0.714497]	-4.132555;-2.657534;-1.973087;0.458289
3092	4	Down	0.000155556	0.0337245	-1.94772	0.882683	[-2.830403, -1.065038]	-2.668758;-2.417405;-1.478035;-0.90563
9342	4	Down	0.000159196	0.0341123	-1.86107	0.65237	[-2.51344, -1.208699]	-4.493815;-1.942981;-1.779158;-1.062945
79071	4	Down	0.000162997	0.0345255	-2.18041	0.991197	[-3.171604, -1.18921]	-3.371626;-2.450274;-1.910541;-1.113167
256957	4	Down	0.000216592	0.0449946	-1.42311	0.438132	[-1.861247, -0.984982]	-2.433027;-1.512469;-1.33376;-0.921437
26100	4	Up	0.000217306	0.0449946	11.4675	0.396865	[11.070611, 11.864341]	8.005737;11.449926;11.485026;11.985289
4017	4	Down	0.000234383	0.0479913	-1.83621	1.01626	[-2.852473, -0.819958]	-2.618923;-2.424419;-1.248011;-0.976006
2932	4	Up	0.000244681	0.0495492	11.3329	0.466436	[10.866436, 11.799307]	9.748259;11.076308;11.589435;11.705521
55228	4	Up	0.000273052	0.0546934	8.34447	5.67228	[2.672186, 14.016757]	3.028924;4.528347;12.160597;12.180155
84246	4	Up	0.000278892	0.0549328	12.0859	1.18238	[10.903514, 13.268281]	6.402855;11.68718;12.484614;13.282194
79803	4	Down	0.000282336	0.0549328	-1.48321	0.622893	[-2.106107, -0.860321]	-2.108582;-1.747384;-1.219045;-0.907112
161	4	Down	0.0002849	0.0549328	-3.20019	1.62874	[-4.828928, -1.571445]	-14.212995;-4.077374;-2.322999;-1.880232
54520	3	Down	0.00028617	0.0549328	-2.9001	1.45563	[-4.35573, -1.444474]	-5.203975;-2.900102;-1.918294
84273	4	Down	0.00028957	0.0550124	-2.24893	0.840925	[-3.089854, -1.408004]	-2.993307;-2.638944;-1.858914;-1.49745
201931	4	Down	0.000312437	0.0585383	-1.59946	0.501975	[-2.101431, -1.097482]	-2.116993;-1.759074;-1.439839;-0.036328
253832	4	Down	0.000314483	0.0585383	-1.18579	0.379191	[-1.564978, -0.806595]	-2.854158;-1.317572;-1.054001;-0.80605
27085	4	Up	0.000345379	0.0629392	11.4073	0.686186	[10.721138, 12.093511]	2.500975;11.043289;11.77136;11.968942
84343	4	Down	0.000350843	0.0629392	-1.38555	0.273692	[-1.659238, -1.111854]	-1.670456;-1.469842;-1.30125;-0.875264
93624	4	Up	0.000353794	0.0629392	10.6908	1.74213	[8.948691, 12.432961]	8.838766;9.526805;11.854846;11.876913
9897	4	Down	0.000353921	0.0629392	-2.78863	1.91418	[-4.702813, -0.874447]	-4.620223;-3.784095;-1.793164;-1.201898
3069	4	Down	0.000356786	0.0629392	-1.70899	1.1375	[-2.846493, -0.571488]	-3.352961;-2.057502;-1.360479;-0.523032
28991	4	Down	0.000358618	0.0629392	-2.21698	1.08861	[-3.30558, -1.128371]	-3.328716;-2.573742;-1.860208;-0.583748
219438	4	Up	0.000362584	0.0630348	3.91798	3.78329	[0.134686, 7.701268]	0.31341;2.418954;5.417;13.361211
24139	4	Down	0.000381591	0.0657192	-1.76435	0.365204	[-2.129557, -1.399149]	-2.105071;-1.916289;-1.612417;-0.717831
26175	4	Down	0.000471297	0.0804172	-1.95748	0.486628	[-2.444108, -1.470852]	-2.348857;-2.222555;-1.692405;-0.57725
57020	4	Down	0.000496483	0.0836824	-3.10926	1.39859	[-4.507849, -1.710677]	-4.526772;-3.578422;-2.640104;-0.741966
284257	4	Down	0.000499515	0.0836824	-2.50276	2.07958	[-4.582334, -0.423183]	-4.232643;-3.578183;-1.427334;1.9201
9474	4	Up	0.000539006	0.0894847	11.556	0.33526	[11.220779, 11.891298]	10.991008;11.531188;11.58089;11.983447
402573	4	Up	0.000581955	0.0957524	11.6238	1.08983	[10.534004, 12.713655]	1.625551;11.138275;12.109384;12.608429
10881	4	Up	0.000603276	0.0983821	11.8769	0.424602	[11.452255, 12.301459]	-0.145733;11.694517;12.059197;12.267298
158427	4	Up	0.000677002	0.109437	1.78166	1.30703	[0.474629, 3.088685]	0.088176;1.711981;1.851333;13.4471
2512	3	Down	0.000710393	0.113692	-2.00445	1.64254	[-3.646993, -0.361912]	-3.112331;-2.004452;-0.346649
130074	4	Down	0.000720167	0.113692	-1.61855	0.595973	[-2.214525, -1.02258]	-2.110255;-1.930805;-1.306299;-0.809393
6503	4	Up	0.000728524	0.113692	6.90056	6.21961	[0.68095, 13.120171]	0.014215;3.668324;10.132797;12.058464
8001	4	Up	0.000733233	0.113692	10.4477	2.15127	[8.296426, 12.598964]	4.412419;9.380391;11.514999;12.282414
10542	4	Down	0.000734172	0.113692	-1.56383	0.799665	[-2.363498, -0.764168]	-4.478354;-1.947868;-1.179798;-0.869134
55092	4	Down	0.000743817	0.11381	-1.33446	0.451831	[-1.786288, -0.882626]	-1.858482;-1.419944;-1.24897;-0.566701
56124	4	Down	0.000747289	0.11381	-1.63247	1.22094	[-2.853412, -0.411532]	-3.800489;-2.251176;-1.013768;-0.604151
54455	4	Down	0.000776112	0.117083	-1.86012	2.47151	[-4.33163, 0.611395]	-4.675555;-2.741574;-0.97866;0.59245
23478	4	Down	0.0007844	0.117083	-3.4298	0.885278	[-4.315077, -2.54452]	-4.414223;-3.639598;-3.219999;-2.445081
55970	4	Down	0.0007882	0.117083	-1.73351	1.57077	[-3.304287, -0.162744]	-3.91969;-2.414719;-1.052311;-0.295778
55243	4	Down	0.000794196	0.117083	-1.31424	0.96658	[-2.280817, -0.347658]	-2.511188;-1.423591;-1.204883;-0.119693
554251	4	Down	0.000826612	0.120895	-1.60638	0.560156	[-2.166541, -1.046228]	-2.111214;-1.857195;-1.355574;-0.937168
391107	4	Down	0.000872461	0.126596	-1.73219	0.556242	[-2.288427, -1.175943]	-2.683331;-1.99163;-1.47274;-1.24127
3344	4	Up	0.000889687	0.128087	10.853	1.03145	[9.821545, 11.884445]	0.931391;10.551346;11.154644;11.942752
54951	4	Down	0.000957737	0.136025	-2.75509	1.34927	[-4.104368, -1.405819]	-4.160821;-3.169512;-2.340675;-0.950639
81614	4	Down	0.000964816	0.136025	-1.56497	0.652271	[-2.21724, -0.912698]	-2.039038;-1.970801;-1.159136;-0.344651
56478	4	Up	0.000970146	0.136025	11.1046	1.84878	[9.255819, 12.953372]	2.026862;10.615382;11.593809;13.109348
84513	4	Down	0.000974346	0.136025	-1.85574	1.44296	[-3.298698, -0.412783]	-3.944615;-2.340736;-1.370745;-0.394213
83550	4	Down	0.00102268	0.141699	-1.42227	0.452206	[-1.874478, -0.970066]	-1.874072;-1.580489;-1.264055;-0.378913
1201	4	Down	0.00106725	0.145919	-1.33604	0.36433	[-1.700373, -0.971712]	-2.129257;-1.549185;-1.1229;-1.057711
389541	4	Down	0.00107497	0.145919	-2.1757	0.138973	[-2.314669, -2.036722]	-2.282927;-2.255936;-2.095455;-0.752549
2022	4	Down	0.00107689	0.145919	-1.27245	0.294351	[-1.5668, -0.978099]	-1.610276;-1.331697;-1.213202;-0.916651
23412	4	Down	0.00112812	0.151745	-3.24618	1.96026	[-5.20644, -1.285928]	-5.862052;-3.274665;-3.217703;-0.512745
23254	4	Down	0.00116375	0.154626	-2.25788	0.750454	[-3.008331, -1.507422]	-3.405363;-2.721755;-1.793998;-1.709406
203197	4	Down	0.00116632	0.154626	-1.40618	0.829783	[-2.235963, -0.576397]	-2.20314;-1.8203;-0.992059;-0.700939
4240	4	Down	0.00118294	0.154641	-1.50296	0.449412	[-1.952371, -1.053547]	-1.940964;-1.671203;-1.334715;-0.065545
51646	4	Up	0.00118322	0.154641	5.78053	8.69246	[-2.911936, 14.47299]	-1.408075;1.243157;10.317897;13.139443
23392	4	Up	0.0012012	0.155886	11.6832	0.782937	[10.90022, 12.466094]	1.464481;11.280633;12.085681;12.3368
23325	4	Down	0.00121323	0.156346	-2.16105	1.68556	[-3.846617, -0.475487]	-3.85418;-2.842729;-1.479374;-0.568933
26528	4	Up	0.00123321	0.157817	8.31085	7.86733	[0.443516, 16.178179]	2.502327;3.146025;13.47567;13.75891
1282	4	Down	0.00132839	0.167823	-1.79681	0.275622	[-2.07243, -1.521186]	-2.154142;-1.811283;-1.782333;-0.589844
117143	4	Up	0.00132961	0.167823	12.2846	0.999812	[11.284767, 13.28439]	-0.166412;11.670155;12.899001;13.018883
84978	4	Down	0.00134714	0.16877	-1.58484	1.81348	[-3.39832, 0.22864]	-2.866011;-2.750021;-0.419659;0.133591
10015	4	Up	0.00136478	0.16877	10.9406	1.29041	[9.650198, 12.23102]	4.408459;10.326402;11.554816;12.067142
27069	4	Down	0.00137649	0.16877	-2.01459	1.51918	[-3.533767, -0.495404]	-4.589958;-2.185962;-1.84321;-0.136614
546	4	Up	0.00138255	0.16877	9.73613	1.77768	[7.958445, 11.513808]	7.470443;9.561162;9.911091;11.959221
124245	4	Up	0.00138965	0.16877	11.37	0.337911	[11.032106, 11.707927]	10.170161;11.196966;11.543067;11.652801
5209	4	Down	0.00139207	0.16877	-1.68817	1.33375	[-3.021925, -0.354423]	-4.534038;-1.855736;-1.520611;-0.056531
408187	4	Down	0.00142592	0.171744	-2.0812	1.04002	[-3.121225, -1.041175]	-3.0772;-2.647125;-1.515275;-1.244151
54464	4	Up	0.00145644	0.174281	10.9922	1.07613	[9.916053, 12.068319]	6.072573;10.465098;11.519273;11.916782
197257	4	Up	0.00150322	0.178719	5.76901	5.28174	[0.48727, 11.050745]	1.323727;3.089322;8.448693;12.776929
353322	4	Down	0.00156551	0.184931	-3.44337	1.09655	[-4.539917, -2.346827]	-4.55751;-3.808453;-3.078291;-1.814908
30	4	Up	0.00163704	0.19117	11.3808	0.791508	[10.589267, 12.172283]	6.26287;11.160777;11.600773;12.228507
337880	4	Down	0.00163908	0.19117	-1.30186	0.827349	[-2.129206, -0.474507]	-2.208873;-1.510919;-1.092794;-0.094872
27333	4	Down	0.00171127	0.197537	-1.32412	1.23979	[-2.563914, -0.084325]	-2.941847;-1.596233;-1.052006;0.076228
5833	4	Down	0.00172285	0.197537	-1.86698	1.16521	[-3.032193, -0.701772]	-3.076047;-2.563388;-1.170577;-0.991541
3228	4	Down	0.00172658	0.197537	-1.13242	0.460947	[-1.593365, -0.67147]	-1.581825;-1.304821;-0.960015;-0.593282
6926	4	Up	0.00173654	0.197537	11.3272	0.896627	[10.430575, 12.223829]	2.910929;11.135868;11.518537;12.345401
352999	4	Down	0.00175781	0.198729	-1.5348	0.623927	[-2.158725, -0.910871]	-2.022259;-1.889004;-1.180593;-0.264296
5191	4	Up	0.00176878	0.198751	3.28471	4.12068	[-0.835963, 7.405391]	0.033165;0.977547;5.591882;12.559752
51019	4	Down	0.00178038	0.198842	-2.7204	0.712943	[-3.433339, -2.007452]	-3.278316;-3.124224;-2.316568;-0.918822
10238	4	Down	0.0018821	0.208935	-1.11944	0.850784	[-1.970226, -0.268659]	-3.054495;-1.128904;-1.109981;0.018787
80024	4	Down	0.00190002	0.209662	-1.46821	1.99595	[-3.46416, 0.527738]	-3.561668;-2.15965;-0.776772;0.532848
9381	4	Down	0.00200565	0.220001	-1.33115	0.422459	[-1.753603, -0.908686]	-1.985861;-1.384525;-1.277764;-0.814636
7410	3	Up	0.00204859	0.223381	10.5972	3.94885	[6.64837, 14.546071]	1.627303;10.59722;13.260684
9880	4	Up	0.00210049	0.227693	9.84012	2.16931	[7.670813, 12.009428]	4.793773;8.530028;11.150212;11.456384
84899	4	Down	0.00216166	0.232954	-1.23521	0.758978	[-1.994191, -0.476236]	-2.018993;-1.475281;-0.995146;-0.288222
5912	4	Down	0.00217503	0.233032	-1.91927	1.22252	[-3.141786, -0.696752]	-6.744337;-2.330002;-1.508537;-0.680849
51726	4	Down	0.00219172	0.233463	-2.17959	0.222377	[-2.401965, -1.95721]	-2.529366;-2.322995;-2.03618;-2.023012
3099	4	Down	0.00222302	0.234163	-2.40754	0.758554	[-3.166098, -1.648989]	-3.418202;-2.420162;-2.394926;3.230104
91614	4	Down	0.00223637	0.234163	-1.58197	0.875462	[-2.457434, -0.706511]	-2.830279;-2.017642;-1.146303;-0.83666
79982	4	Down	0.00223642	0.234163	-2.8517	0.264387	[-3.116087, -2.587314]	-3.895197;-2.930457;-2.772944;-2.573805
144983	4	Down	0.00228429	0.237732	-0.776932	0.916638	[-1.693569, 0.139706]	-3.571297;-1.279474;-0.274389;-0.042947
5705	4	Down	0.00229631	0.237732	-4.33079	1.63008	[-5.96087, -2.700709]	-9.522535;-5.18996;-3.471619;-2.991011
403253	4	Down	0.00232936	0.239807	-2.20594	3.22414	[-5.430085, 1.018195]	-6.133769;-3.303258;-1.108632;1.046048
27335	4	Up	0.00234636	0.240215	11.0842	0.060538	[11.023653, 11.14473]	11.006734;11.079985;11.088398;11.659868
79882	4	Up	0.00238374	0.242693	8.35839	4.36929	[3.989107, 12.72768]	0.156668;6.137078;10.579709;12.031164
1026	4	Down	0.00247319	0.248896	-2.2353	1.59938	[-3.834682, -0.635917]	-4.208483;-2.419654;-2.050945;0.262913
5129	4	Up	0.00248452	0.248896	11.0994	1.97533	[9.124022, 13.074688]	2.721634;10.818153;11.380558;13.482841
29081	4	Down	0.00248518	0.248896	-2.15452	1.3104	[-3.464914, -0.844121]	-9.081944;-2.650111;-1.658924;-0.882411
27314	4	Up	0.00251663	0.250684	6.9233	6.91816	[0.005139, 13.84146]	1.971379;2.542749;11.30385;12.115895
58498	4	Down	0.00254746	0.252051	-2.99657	1.03972	[-4.036286, -1.956853]	-3.828184;-3.567513;-2.425627;-0.169453
4249	4	Up	0.00256055	0.252051	9.06412	5.07857	[3.985555, 14.14269]	0.466547;6.040965;12.08728;12.891859
84572	4	Down	0.0025714	0.252051	-1.02839	0.572575	[-1.600967, -0.455817]	-1.571513;-1.257664;-0.79912;-0.079941
2027	4	Down	0.00262987	0.254183	-2.52023	3.0059	[-5.526138, 0.485671]	-4.704211;-4.391166;-0.649301;9.962954
214	4	Down	0.00263105	0.254183	-1.35086	0.677674	[-2.028533, -0.673185]	-2.003929;-1.611959;-1.089759;-0.380871
390110	4	Up	0.00264055	0.254183	10.6415	1.47321	[9.168337, 12.114754]	0.796322;9.726048;11.557043;11.713379
4105	4	Down	0.00265525	0.254183	-1.26842	0.347675	[-1.616094, -0.920743]	-2.420467;-1.352965;-1.183871;-0.883958
11009	4	Down	0.00267998	0.254183	-1.59212	1.26031	[-2.852434, -0.331811]	-2.443676;-2.440706;-0.743539;0.313273
22878	4	Down	0.00268313	0.254183	-3.22218	1.81881	[-5.040992, -1.403375]	-7.239566;-3.579134;-2.865233;-1.125595
817	4	Up	0.00268969	0.254183	9.3449	2.85632	[6.488585, 12.201222]	1.104576;8.347292;10.342515;12.200412
9129	4	Up	0.00270876	0.254678	10.5899	2.4253	[8.164577, 13.015182]	1.252824;9.207219;11.972539;12.478908
8369	4	Up	0.002736	0.254681	2.01162	0.939084	[1.072539, 2.950708]	0.825847;1.930592;2.092654;13.145027
23196	4	Down	0.00273642	0.254681	-1.38501	0.374715	[-1.759723, -1.010292]	-2.332825;-1.595647;-1.174368;-1.090163
4025	4	Up	0.00277307	0.256719	8.01641	6.32209	[1.694325, 14.338499]	0.18157;4.187093;11.845731;12.715472
55237	4	Up	0.00278618	0.256719	7.01822	6.73703	[0.281193, 13.755244]	0.33662;3.089917;10.94652;12.17804
91039	3	Up	0.00281241	0.257846	12.3112	1.13859	[11.172654, 13.449841]	3.006479;12.311247;13.079218
54471	4	Down	0.00285163	0.260148	-1.47794	0.679809	[-2.157745, -0.798127]	-2.085891;-1.787031;-1.168841;-0.845939
8771	4	Down	0.00287906	0.26064	-0.82453	0.450137	[-1.274668, -0.374393]	-2.335385;-0.962117;-0.686944;-0.35489
339977	4	Down	0.00288531	0.26064	-1.14199	0.178565	[-1.320557, -0.963427]	-1.340166;-1.25782;-1.026164;-1.016939
23013	4	Up	0.00290394	0.261043	11.1598	0.918325	[10.241439, 12.078089]	0.881535;10.598868;11.72066;11.837672
22884	4	Down	0.00293609	0.262652	-1.44372	0.05392	[-1.497639, -1.3898]	-1.497341;-1.462835;-1.424604;-0.297405
9507	4	Down	0.00296895	0.26399	-3.44077	0.384792	[-3.825558, -3.055974]	-3.764804;-3.635806;-3.245726;-2.490055
79718	4	Down	0.00297969	0.26399	-3.09361	0.917162	[-4.010776, -2.176453]	-4.001878;-3.422585;-2.764644;-1.890003
54541	4	Up	0.00313485	0.276407	5.00965	3.54578	[1.463872, 8.555427]	1.905146;3.330965;6.688334;13.116524
7803	4	Up	0.00320296	0.281067	9.82812	0.930334	[8.897789, 10.758457]	2.01735;9.60498;10.051266;10.859983
90332	4	Down	0.00325202	0.282876	-0.984942	0.483547	[-1.468489, -0.501395]	-2.861749;-1.083965;-0.885919;-0.43167
317671	4	Up	0.00325427	0.282876	9.15424	2.55495	[6.599294, 11.709183]	4.630332;8.300192;10.008285;11.746765
81619	4	Down	0.00328575	0.28306	-1.31386	0.184652	[-1.498512, -1.129208]	-1.88855;-1.38462;-1.2431;-1.135528
91683	4	Down	0.00330185	0.28306	-1.25091	0.660395	[-1.911305, -0.590515]	-2.07281;-1.681133;-0.820687;-0.790273
2009	4	Down	0.00330247	0.28306	-1.72934	0.496917	[-2.226256, -1.232423]	-2.225606;-1.903405;-1.555274;-0.293767
23774	4	Up	0.00340765	0.289557	10.0478	0.547984	[9.49983, 10.595798]	9.334327;10.022082;10.073547;11.618798
9908	4	Down	0.0034097	0.289557	-1.33817	0.369135	[-1.70731, -0.96904]	-3.872249;-1.383674;-1.292676;-0.885718
256471	4	Down	0.00348164	0.293711	-1.14125	1.13186	[-2.273114, -0.009389]	-2.318108;-1.491258;-0.791245;0.142049
79684	4	Up	0.00349049	0.293711	7.23809	6.62764	[0.610451, 13.865723]	2.619774;2.915842;11.560332;11.949709
7464	4	Down	0.00359264	0.300933	-1.02112	0.336824	[-1.357947, -0.684299]	-1.861532;-1.102467;-0.93978;-0.648097
10273	4	Up	0.00363165	0.302824	10.8989	1.35546	[9.543451, 12.254373]	4.424758;10.280503;11.517322;12.108995
80108	4	Up	0.00376767	0.311427	11.6676	0.419895	[11.247752, 12.087542]	-0.260501;11.601339;11.733954;12.16777
266	4	Down	0.00376862	0.311427	-1.25224	0.107926	[-1.360162, -1.14431]	-1.705434;-1.264853;-1.239619;-1.119263
9765	4	Down	0.00380266	0.312558	-2.01932	0.974016	[-2.993333, -1.045302]	-3.29597;-2.056594;-1.982041;-0.07215
55763	4	Down	0.00381624	0.312558	-1.00258	0.222792	[-1.225375, -0.77979]	-3.573986;-1.077269;-0.927897;-0.776726
8727	4	Down	0.00385813	0.314591	-0.637229	0.906475	[-1.543704, 0.269246]	-3.447567;-0.787861;-0.486598;0.434957
57673	4	Down	0.00391769	0.316141	-1.52503	0.612088	[-2.137121, -0.912945]	-2.288153;-1.587607;-1.462458;0.570984
8481	4	Down	0.00391909	0.316141	-1.6137	0.318777	[-1.932473, -1.294919]	-3.235462;-1.637289;-1.590102;-1.207265
79719	4	Down	0.00393356	0.316141	-1.35092	1.66395	[-3.014873, 0.313032]	-3.45336;-2.285089;-0.416751;-0.040448
152815	4	Down	0.00394576	0.316141	-1.79079	0.799931	[-2.590719, -0.990856]	-2.577761;-2.166956;-1.41462;-1.087863
57700	4	Down	0.00398609	0.317941	-1.26538	0.299116	[-1.564495, -0.966262]	-1.982204;-1.282137;-1.24862;-0.878635
8340	3	Up	0.00400273	0.317941	2.46508	0.936964	[1.528112, 3.40204]	1.833102;2.465076;6.791181
6256	4	Down	0.00405637	0.320108	-1.77578	0.857306	[-2.633082, -0.91847]	-2.625102;-2.082941;-1.468611;-0.006987
3094	4	Down	0.00406476	0.320108	-2.5306	1.7993	[-4.329903, -0.7313]	-4.444312;-3.044116;-2.017087;-0.396153
29982	4	Up	0.00412359	0.322847	5.65921	8.25742	[-2.598208, 13.91663]	-2.240486;1.506027;9.812394;12.645133
1611	4	Up	0.00413457	0.322847	2.52269	2.73347	[-0.210775, 5.256162]	-0.007743;1.365731;3.679655;13.165654
84196	4	Up	0.0041882	0.32362	10.2046	0.883653	[9.320943, 11.088249]	9.593097;9.624063;10.785129;11.708004
151613	4	Down	0.00418878	0.32362	-1.8634	1.05502	[-2.91842, -0.808376]	-3.153137;-1.996864;-1.729932;0.37903
2626	4	Down	0.00421443	0.32362	-1.23059	0.901802	[-2.132396, -0.328793]	-2.691726;-1.73423;-0.726959;-0.517716
9439	4	Up	0.00421471	0.32362	7.01835	7.82475	[-0.806405, 14.843096]	1.541427;1.93982;12.096871;12.96461
23099	4	Up	0.0042847	0.327629	10.3273	1.42117	[8.906163, 11.748506]	1.97619;10.260725;10.393944;12.17786
50618	4	Down	0.00434597	0.330236	-1.24378	0.473331	[-1.717108, -0.770447]	-1.707242;-1.418828;-1.068728;-0.527253
154661	3	Down	0.00435464	0.330236	-1.58825	0.418306	[-2.006555, -1.169943]	-2.179121;-1.588249;-1.306106
2646	4	Down	0.00438739	0.331356	-2.6232	0.356063	[-2.979259, -2.267132]	-2.960813;-2.765901;-2.48049;1.590013
8675	4	Down	0.00443039	0.333238	-1.42914	0.651918	[-2.081059, -0.777224]	-2.194451;-1.543257;-1.315026;0.110682
729830	4	Down	0.00447769	0.334884	-1.90594	1.0284	[-2.934338, -0.877537]	-3.108866;-2.090302;-1.721572;0.646574
84324	4	Down	0.00450532	0.334884	-1.80207	1.01819	[-2.820254, -0.783882]	-5.125817;-1.979142;-1.624994;-0.605628
9821	4	Up	0.0045068	0.334884	9.16935	0.865592	[8.303757, 10.034941]	8.402808;8.768221;9.570476;10.787956
10267	4	Down	0.00463036	0.342684	-1.30283	0.75878	[-2.061606, -0.544045]	-2.060243;-1.568989;-1.036662;-0.054151
63923	4	Down	0.00468241	0.34515	-1.62068	1.63778	[-3.258457, 0.017107]	-3.097054;-2.354278;-0.887071;-0.144941
63908	4	Up	0.00472495	0.346898	7.62614	6.5376	[1.088541, 14.163747]	1.522539;3.987807;11.264481;12.806913
80174	4	Down	0.00482848	0.353092	-1.49639	0.430019	[-1.926407, -1.066369]	-1.91595;-1.656914;-1.335862;-0.529032
63892	4	Up	0.00490824	0.357506	7.87679	5.70227	[2.17452, 13.579063]	1.942293;4.517873;11.23571;12.210133
118430	4	Down	0.00494427	0.358713	-0.845944	1.11681	[-1.962755, 0.270867]	-2.052545;-1.267467;-0.424422;0.239091
8406	4	Down	0.00499108	0.359645	-1.24635	0.689252	[-1.935598, -0.557094]	-2.223369;-1.495291;-0.997402;-0.565503
4926	4	Up	0.00499632	0.359645	9.6284	2.01097	[7.617433, 11.639363]	4.48831;9.159692;10.097104;11.872447
50805	4	Up	0.00503822	0.359645	6.96866	8.16233	[-1.193671, 15.130982]	0.557397;1.565299;12.372011;12.576127
90313	3	Down	0.00505247	0.359645	-2.11446	0.228842	[-2.343305, -1.88562]	-2.268815;-2.114463;-0.258951
93058	4	Down	0.00506065	0.359645	-0.734899	0.25378	[-0.988679, -0.481119]	-1.587287;-0.820551;-0.649247;-0.478207
6285	4	Down	0.00507861	0.359645	-0.604208	2.22702	[-2.831227, 1.622812]	-2.54986;-1.662764;0.454348;1.618242
23329	4	Up	0.00509374	0.359645	7.34738	6.75737	[0.590012, 14.104756]	1.46505;3.220545;11.474223;12.336114
2521	4	Up	0.00514285	0.361727	5.82434	8.21461	[-2.390262, 14.038949]	-1.60836;1.326857;10.32183;12.408208
8408	4	Up	0.00523417	0.366717	10.1269	2.39623	[7.730622, 12.523089]	0.530604;9.179796;11.073915;12.412271
7069	4	Down	0.00525359	0.366717	-1.02366	0.736297	[-1.759961, -0.287367]	-2.052567;-1.238003;-0.809325;-0.244752
286362	4	Down	0.00532235	0.370114	-1.26359	0.839273	[-2.10286, -0.424314]	-7.231135;-1.492933;-1.034242;-0.360769
163	4	Down	0.00545477	0.376895	-2.58285	1.36573	[-3.948577, -1.217117]	-5.207823;-3.18963;-1.976064;-1.347285
4254	4	Up	0.00546076	0.376895	4.79171	5.95197	[-1.16026, 10.743673]	0.258296;1.296024;8.287389;12.188117
64223	4	Down	0.00548641	0.377252	-2.60214	1.86842	[-4.470556, -0.733719]	-5.347405;-2.969664;-2.234611;-0.449202
128338	4	Up	0.0055707	0.381624	3.52306	0.83442	[2.688639, 4.357479]	1.878752;2.997509;4.048608;4.123126
11238	4	Up	0.00570791	0.389575	10.7782	1.42799	[9.350163, 12.20614]	2.886662;9.83046;11.725843;11.75679
150209	4	Up	0.0057291	0.389578	11.8379	0.215189	[11.622725, 12.053103]	3.455088;11.781183;11.894645;12.071469
54108	4	Up	0.00579906	0.392886	10.9022	0.387124	[10.515124, 11.289373]	10.548566;10.733708;11.07079;11.738556
146310	4	Up	0.00583803	0.394078	10.2548	2.30473	[7.950066, 12.559529]	3.089608;9.320891;11.188703;12.429932
55006	4	Down	0.00589549	0.395607	-1.61144	1.61542	[-3.226852, 0.003978]	-5.184673;-2.261069;-0.961805;-0.081904
219869	4	Down	0.00590363	0.395607	-1.82976	0.270942	[-2.100706, -1.558822]	-2.897325;-1.897513;-1.762015;-1.532017
8776	4	Up	0.00596463	0.396856	10.0898	2.00318	[8.086654, 12.093011]	0.559969;9.774117;10.405548;12.476368
30837	4	Up	0.00597135	0.396856	8.08193	4.89899	[3.18294, 12.980923]	0.348776;4.895469;11.268394;11.504118
57085	4	Down	0.00600704	0.396856	-1.13602	0.255244	[-1.39126, -0.880772]	-1.340551;-1.2758;-0.996232;0.114098
27076	4	Up	0.00602164	0.396856	2.84678	0.843371	[2.003406, 3.690149]	0.566682;2.826639;2.866916;3.964332
151742	4	Up	0.00604078	0.396856	11.0353	1.2723	[9.763001, 12.307595]	-0.726067;10.631038;11.439559;12.347343
79413	4	Down	0.00605148	0.396856	-1.58821	1.13316	[-2.72137, -0.455051]	-3.02737;-1.844077;-1.332344;-0.315466
1447	3	Down	0.00611043	0.398567	-1.07479	0.825596	[-1.900391, -0.249199]	-1.968984;-1.074795;-0.517938
8654	4	Up	0.00613832	0.398567	4.64762	6.32756	[-1.679936, 10.975186]	-0.826952;1.586439;7.708811;11.268965
387715	4	Up	0.00614245	0.398567	9.01196	3.78701	[5.224948, 12.798966]	0.444936;6.56967;11.454243;11.678275
4298	4	Up	0.00621572	0.401758	7.58974	6.40433	[1.185413, 13.994069]	2.137435;3.812404;11.367079;12.451724
23002	4	Up	0.00623523	0.401758	7.87778	6.50589	[1.371895, 14.383669]	0.088408;3.526927;12.228636;12.303249
54965	4	Up	0.0063293	0.406398	10.9949	0.547042	[10.44787, 11.541954]	3.524507;10.887924;11.101901;11.625873
2672	4	Up	0.00650605	0.413449	11.3198	0.213945	[11.105829, 11.533719]	9.149348;11.282367;11.357181;11.570975
4070	4	Down	0.00651002	0.413449	-1.1425	1.51015	[-2.652652, 0.367654]	-2.895403;-1.511986;-0.773012;0.525183
2201	4	Down	0.00651535	0.413449	-1.06834	0.63472	[-1.70306, -0.43362]	-1.699212;-1.293693;-0.842987;-0.09225
256006	4	Up	0.00652885	0.413449	6.96949	7.80473	[-0.835237, 14.774216]	1.100886;1.879285;12.059695;12.407717
387712	4	Up	0.00656446	0.41428	6.34863	10.3207	[-3.972029, 16.669299]	-0.966456;-0.268078;12.965349;13.654307
5927	4	Up	0.00658807	0.414351	11.8922	0.721571	[11.170641, 12.613784]	1.888795;11.476221;12.308204;12.449608
25809	4	Up	0.00661254	0.414476	3.48184	1.76645	[1.715397, 5.248289]	1.906886;2.673897;4.289789;5.349567
10914	4	Down	0.00666546	0.415898	-2.1384	0.614704	[-2.753101, -1.523692]	-2.614061;-2.491957;-1.784836;-1.444668
57533	4	Up	0.00668037	0.415898	6.63129	7.39374	[-0.762455, 14.025025]	0.923111;2.209968;11.052602;12.183987
353333	4	Down	0.00679327	0.420492	-1.79901	0.873532	[-2.67254, -0.925475]	-2.55172;-2.224673;-1.373342;-0.874737
60684	4	Down	0.00680266	0.420492	-2.19663	1.51825	[-3.714883, -0.678376]	-5.65106;-3.142062;-1.251196;-1.093966
3352	4	Up	0.00683532	0.420492	10.8613	1.56255	[9.298747, 12.423837]	0.738418;9.822538;11.900047;11.930382
283953	4	Up	0.00684543	0.420492	3.40191	2.60445	[0.797465, 6.006359]	0.259888;3.030585;3.773239;11.956252
81704	4	Down	0.00689534	0.4209	-1.1443	1.33789	[-2.482186, 0.193587]	-2.41526;-1.678124;-0.610476;0.386796
345274	4	Down	0.00691915	0.4209	-1.61834	0.474346	[-2.09269, -1.143997]	-2.121704;-1.754867;-1.48182;0.372792
64601	4	Down	0.00692059	0.4209	-2.5012	0.936959	[-3.438159, -1.564241]	-5.084458;-3.069822;-1.932579;-1.805881
9223	4	Up	0.00700335	0.422118	11.1488	0.338201	[10.810599, 11.487002]	10.709786;11.131588;11.166014;12.406593
2550	4	Up	0.00700351	0.422118	11.1497	0.976474	[10.173256, 12.126205]	-1.352601;10.598421;11.70104;11.915667
5796	4	Up	0.00702336	0.422118	7.32604	6.22215	[1.103889, 13.548197]	3.044581;3.165358;11.486728;11.558929
2998	4	Down	0.00703225	0.422118	-1.21689	0.940376	[-2.157262, -0.27651]	-4.757492;-1.694134;-0.739638;-0.425584
390940	4	Up	0.00713717	0.426024	2.08726	1.43877	[0.648488, 3.526038]	0.18434;2.049304;2.125221;13.023774
27294	4	Up	0.00714356	0.426024	3.08003	2.54012	[0.539909, 5.620142]	1.166732;1.566749;4.593303;13.338138
115557	4	Up	0.00718851	0.426629	1.13183	1.80568	[-0.67385, 2.937511]	-0.869429;0.69726;1.566401;14.097544
221687	4	Up	0.0072	0.426629	9.07463	2.76954	[6.305083, 11.844169]	1.676636;8.299944;9.849308;12.036005
391191	4	Up	0.00723693	0.427009	3.1757	4.00933	[-0.833638, 7.185029]	0.155667;0.787206;5.564184;12.826619
51534	4	Up	0.00725276	0.427009	10.7525	0.155711	[10.596775, 10.908196]	0.106294;10.672062;10.832909;10.882113
5596	4	Up	0.00747344	0.437719	7.66155	5.67458	[1.986975, 13.336128]	2.563316;4.026921;11.296182;11.68182
10314	4	Up	0.00748218	0.437719	8.21731	4.71638	[3.50093, 12.933682]	1.715941;5.259659;11.174953;11.621963
90288	4	Down	0.00758333	0.441914	-0.923483	0.349797	[-1.27328, -0.573686]	-1.411517;-0.98097;-0.865996;-0.5091
10362	4	Up	0.00760183	0.441914	11.4509	0.462236	[10.988675, 11.913146]	2.900381;11.337929;11.563891;11.961477
6760	4	Down	0.00764174	0.442837	-1.30182	0.714545	[-2.016364, -0.587273]	-6.560156;-1.619483;-0.984153;-0.655575
1995	4	Down	0.00775835	0.448185	-1.19358	1.66088	[-2.854458, 0.467292]	-2.322721;-2.304934;-0.082231;0.451211
164832	4	Up	0.00786008	0.452642	11.1118	1.12128	[9.990529, 12.233079]	-1.586938;10.770458;11.453151;12.283037
56954	4	Up	0.0080051	0.459318	8.8324	3.89412	[4.938281, 12.726513]	-0.319344;6.481565;11.18323;11.734655
9500	4	Down	0.00803085	0.459318	-1.63794	1.59446	[-3.2324, -0.043476]	-4.366548;-2.43547;-0.840406;-0.28457
7045	4	Down	0.00806974	0.459318	-1.2159	1.62523	[-2.841131, 0.409335]	-5.727281;-1.835266;-0.59653;0.357143
1859	4	Down	0.00809996	0.459318	-2.63625	0.754338	[-3.390592, -1.881916]	-3.287806;-3.00229;-2.270218;10.406768
54939	4	Down	0.00810063	0.459318	-2.49471	1.2572	[-3.751905, -1.237513]	-7.037639;-2.81409;-2.175328;-1.118156
253017	4	Down	0.00833705	0.468596	-0.804353	1.25863	[-2.062978, 0.454272]	-1.903102;-1.403466;-0.20524;0.530156
10299	4	Up	0.00834044	0.468596	11.4298	0.651148	[10.778673, 12.08097]	1.636268;11.103582;11.756061;11.981969
116540	4	Up	0.00834054	0.468596	8.04359	4.25047	[3.793114, 12.294056]	4.021833;5.479189;10.607981;11.212996
390442	4	Down	0.00840191	0.468935	-0.628995	1.42143	[-2.050425, 0.792435]	-2.58626;-1.506431;0.248441;0.411052
123876	4	Up	0.00840681	0.468935	6.37103	6.71237	[-0.341338, 13.083392]	1.092595;2.594603;10.147452;12.026462
55680	4	Down	0.00842291	0.468935	-1.50964	0.376421	[-1.886061, -1.133219]	-1.804516;-1.72255;-1.296731;-0.739792
158747	4	Up	0.00845796	0.469467	2.62109	0.805186	[1.815909, 3.42628]	1.815611;2.340398;2.901791;11.408468
51663	4	Up	0.00857236	0.470696	8.32089	5.62024	[2.700649, 13.941139]	0.093633;4.693122;11.948666;12.274728
22871	4	Down	0.00857594	0.470696	-1.43632	0.211014	[-1.647334, -1.225306]	-2.89082;-1.508515;-1.364125;-1.22386
441151	4	Down	0.00858324	0.470696	-1.59507	1.55932	[-3.154387, -0.035748]	-3.268804;-2.024825;-1.165311;0.381347
84080	4	Up	0.00863344	0.470696	2.68704	1.33989	[1.347152, 4.026933]	0.133995;2.096982;3.277102;3.90447
79785	4	Down	0.00863435	0.470696	-1.85207	0.462651	[-2.31472, -1.389417]	-2.213832;-2.114413;-1.589724;0.499737
8568	4	Up	0.0086425	0.470696	10.2797	0.659467	[9.620195, 10.939129]	1.835865;10.1345;10.424824;11.024108
9953	4	Up	0.00865888	0.470696	4.9359	6.60548	[-1.669579, 11.541374]	-0.335854;1.296983;8.574811;12.282489
3229	4	Up	0.0086866	0.470813	3.75733	0.875158	[2.882171, 4.632488]	2.800986;3.533101;3.981558;11.252515
2262	4	Down	0.008812	0.474913	-1.52323	0.365002	[-1.88823, -1.158226]	-3.001449;-1.613577;-1.432878;-1.121196
7355	4	Up	0.00882223	0.474913	7.94497	2.59353	[5.351447, 10.538502]	-0.293927;6.915627;8.974321;10.414248
10793	4	Down	0.00886405	0.474913	-1.57946	0.587856	[-2.167318, -0.991605]	-2.097849;-1.926683;-1.232239;-1.133676
5627	4	Down	0.00886531	0.474913	-1.75334	1.84358	[-3.596922, 0.090232]	-3.595554;-2.398088;-1.108602;1.002427
130617	4	Up	0.00894415	0.476538	2.22773	2.75556	[-0.527831, 4.983294]	0.039329;0.698931;3.756532;6.75656
6727	4	Up	0.00896113	0.476538	10.6935	0.804012	[9.889462, 11.497487]	3.470574;10.340422;11.046527;11.42502
57348	4	Up	0.00897323	0.476538	6.66951	5.74204	[0.927476, 12.411553]	2.412425;3.180701;10.158329;11.116722
23174	3	Down	0.00900394	0.476795	-1.11228	0.42924	[-1.541517, -0.683036]	-2.93958;-1.112276;-0.822758
118980	4	Down	0.00907021	0.478928	-1.58263	0.859259	[-2.441884, -0.723367]	-2.187262;-2.137113;-1.028138;-0.678013
7852	4	Up	0.00913054	0.480019	10.4236	1.45472	[8.96885, 11.878292]	1.686599;9.655799;11.191344;11.618191
8425	4	Down	0.00915377	0.480019	-1.02218	0.836852	[-1.859028, -0.185325]	-2.003579;-1.374846;-0.669506;-0.245949
2664	4	Down	0.00918527	0.480019	-3.16102	0.931858	[-4.092874, -2.229157]	-3.942759;-3.636331;-2.6857;-1.06363
23452	4	Up	0.00919671	0.480019	10.955	1.50473	[9.450309, 12.459763]	-0.394304;10.558488;11.351585;12.588336
8976	3	Down	0.00923096	0.480019	-2.21392	1.06248	[-3.276399, -1.151441]	-2.930552;-2.21392;0.331261
49856	4	Up	0.00924716	0.480019	2.83592	3.00624	[-0.17032, 5.84216]	-0.142104;1.758583;3.913258;10.885226
148930	4	Down	0.00931974	0.482093	-1.39383	0.644964	[-2.03879, -0.748862]	-1.943947;-1.713749;-1.073903;-0.439893
9993	4	Down	0.00933945	0.482093	-1.02228	0.666053	[-1.688336, -0.35623]	-2.554636;-1.304036;-0.74053;-0.405542
8417	4	Down	0.00946451	0.487184	-1.72938	1.51625	[-3.245632, -0.213128]	-5.635154;-2.590317;-0.868443;-0.544921
11190	4	Up	0.00953151	0.489266	6.9078	6.12495	[0.782855, 13.032754]	-0.132782;3.492412;10.323197;11.754856
51693	4	Down	0.00960348	0.491591	-1.38755	0.685851	[-2.073398, -0.701695]	-2.651226;-1.405283;-1.36981;-0.480082
2771	4	Down	0.00965638	0.49293	-1.69731	1.05158	[-2.748889, -0.645727]	-3.355737;-1.87493;-1.519687;-0.456366
23408	4	Up	0.00976467	0.494359	6.61392	7.83901	[-1.225089, 14.452925]	0.922495;1.730664;11.497171;12.5447
23225	4	Down	0.00976772	0.494359	-0.324685	0.415406	[-0.74009, 0.090721]	-3.513554;-0.472547;-0.176823;0.087828
728224	4	Up	0.00979254	0.494359	10.8224	0.281292	[10.541115, 11.103699]	1.930896;10.655086;10.989727;11.034544
284677	4	Down	0.00980011	0.494359	-1.73821	1.70203	[-3.440244, -0.036181]	-2.947179;-2.825254;-0.651171;0.272136
2254	4	Up	0.00981851	0.494359	4.0883	4.28801	[-0.199706, 8.376314]	0.385246;2.006916;6.169692;9.413046
6773	4	Down	0.00988422	0.496312	-1.31246	0.300283	[-1.612743, -1.012176]	-2.717708;-1.343166;-1.281753;-0.93809
84076	4	Up	0.0101225	0.505622	6.06896	6.46975	[-0.40079, 12.53871]	0.879217;2.531129;9.60679;12.287303
3718	4	Up	0.0101245	0.505622	11.0267	0.959409	[10.06726, 11.986077]	-3.35464;10.975488;11.077849;12.269712
7994	4	Up	0.010251	0.5098	10.2536	1.27763	[8.975979, 11.531242]	-0.026187;9.781669;10.725552;11.50517
8352	4	Up	0.0102635	0.5098	4.32753	1.91582	[2.411712, 6.243346]	1.280506;3.479885;5.175173;6.064286
387263	4	Down	0.0103021	0.509906	-1.17406	0.883075	[-2.057134, -0.290984]	-2.483948;-1.446977;-0.901142;-0.255725
9744	4	Down	0.0103243	0.509906	-1.76417	0.794804	[-2.558975, -0.969367]	-3.190533;-2.01551;-1.512831;-0.943334
10109	4	Down	0.0103487	0.509906	-2.38184	1.41272	[-3.794552, -0.969117]	-4.017368;-2.652031;-2.111639;-0.415237
904	4	Up	0.0103852	0.510345	7.39652	5.05476	[2.341761, 12.451272]	2.119354;4.501908;10.291125;11.32068
2622	4	Up	0.0104314	0.510813	2.53798	1.71659	[0.821392, 4.25457]	0.501464;2.25885;2.817111;12.287901
6192	4	Down	0.0104502	0.510813	-1.23498	0.729034	[-1.964013, -0.505945]	-2.015058;-1.635066;-0.834891;-0.651613
57589	4	Down	0.0106612	0.519745	-1.55098	0.682188	[-2.233169, -0.868792]	-2.671955;-1.863084;-1.238877;-0.942825
23251	4	Down	0.010697	0.520117	-1.34515	0.44428	[-1.789425, -0.900866]	-1.892223;-1.397393;-1.292898;0.090667
64795	4	Up	0.0107537	0.5215	7.2847	5.90305	[1.381645, 13.18775]	2.939527;3.666759;10.902636;12.000722
85476	4	Up	0.0108303	0.523833	10.8578	1.11385	[9.743994, 11.971687]	8.61038;10.748051;10.96763;12.250609
5189	4	Up	0.0110013	0.529974	7.11766	6.234	[0.883661, 13.351667]	1.178494;3.594515;10.640814;12.00407
84988	4	Up	0.0110832	0.529974	10.2857	3.18254	[7.103195, 13.468273]	1.48452;8.398879;12.172588;12.692065
9283	4	Up	0.0111148	0.529974	10.1213	2.00923	[8.112074, 12.130534]	1.089838;9.804915;10.437693;12.515328
9645	4	Up	0.0111206	0.529974	7.31363	5.97424	[1.339388, 13.287878]	2.915172;3.350947;11.276319;11.410092
9862	4	Up	0.0111653	0.529974	8.74305	5.16713	[3.575912, 13.910178]	0.396652;5.71367;11.772419;12.684037
9502	4	Up	0.0111922	0.529974	6.30519	8.38543	[-2.080243, 14.690624]	0.580643;0.717944;11.892438;12.957985
149699	4	Down	0.0111991	0.529974	-0.633605	0.202	[-0.835605, -0.431605]	-2.035332;-0.754133;-0.513078;-0.481639
27087	4	Up	0.0112173	0.529974	11.4044	1.14989	[10.254501, 12.554271]	-1.763772;10.76098;12.047793;12.312153
5681	4	Down	0.0112765	0.529974	-1.39601	0.498157	[-1.894163, -0.897849]	-6.013453;-1.70749;-1.084522;-1.035486
1828	4	Down	0.0112888	0.529974	-1.17762	0.811509	[-1.989131, -0.366113]	-1.762713;-1.687241;-0.668002;-0.270559
57111	4	Up	0.0112933	0.529974	7.31278	6.693	[0.619779, 14.005783]	1.555952;2.87485;11.750712;11.903586
60676	4	Up	0.0113024	0.529974	6.44114	6.19698	[0.244166, 12.63812]	2.057348;2.465331;10.416955;11.274637
2053	4	Down	0.0115395	0.535489	-2.60526	1.4536	[-4.058865, -1.151657]	-3.590573;-3.580834;-1.629688;0.343394
9487	4	Up	0.0116378	0.535489	10.4324	1.74419	[8.688165, 12.176555]	0.504994;10.293081;10.57164;12.645967
3705	4	Up	0.0116495	0.535489	8.34276	4.71701	[3.625757, 13.059774]	1.229588;5.444648;11.240882;11.807805
126272	4	Up	0.0116665	0.535489	9.83587	1.52346	[8.312407, 11.359324]	3.306465;8.93437;10.73736;10.989488
23276	4	Down	0.011671	0.535489	-2.10892	0.341021	[-2.449943, -1.7679]	-2.4538;-2.224074;-1.993768;-1.020947
92002	4	Down	0.0117163	0.535489	-1.04162	0.269935	[-1.311556, -0.771686]	-1.373178;-1.074201;-1.009041;-0.041925
220382	4	Down	0.0117358	0.535489	-0.838953	0.623786	[-1.462738, -0.215167]	-2.161756;-1.082741;-0.595164;-0.241266
9546	4	Up	0.0117406	0.535489	10.1168	0.72457	[9.392264, 10.841403]	8.764903;9.997868;10.235799;10.9753
388552	4	Down	0.0117502	0.535489	-2.1768	1.50919	[-3.685995, -0.667609]	-4.133115;-2.50635;-1.847254;-0.470476
392399	4	Up	0.011752	0.535489	3.51264	2.28029	[1.232349, 5.792929]	0.577163;3.372046;3.653232;12.283558
4166	4	Up	0.0117557	0.535489	6.88847	7.07778	[-0.189302, 13.96625]	-0.103527;3.203447;10.5735;12.751236
79794	4	Down	0.0117687	0.535489	-1.18318	0.213306	[-1.396488, -0.969876]	-1.389005;-1.265105;-1.101259;-0.39232
55357	4	Down	0.0118303	0.536968	-1.07746	1.07722	[-2.154682, -0.000238]	-2.207043;-1.682813;-0.472107;-0.22966
9865	4	Down	0.0118663	0.537279	-1.6623	1.04053	[-2.702836, -0.621773]	-2.979582;-1.748684;-1.575925;0.466007
646643	3	Up	0.0119136	0.538097	11.6608	0.659332	[11.001419, 12.320083]	0.893499;11.660751;12.105464
139189	4	Up	0.0119879	0.540025	6.70097	8.29345	[-1.592476, 14.994427]	0.030226;1.41639;11.985561;12.604102
54862	4	Down	0.0120149	0.540025	-2.10388	1.52085	[-3.624739, -0.58303]	-3.408113;-2.85126;-1.356509;0.328067
51705	4	Down	0.0120578	0.540538	-1.21629	0.618705	[-1.834996, -0.597586]	-1.705615;-1.561589;-0.870993;-0.146685
51146	4	Up	0.0121065	0.540538	8.42498	3.86087	[4.564111, 12.285842]	-0.430607;6.736403;10.113551;11.944639
337978	4	Down	0.0121391	0.540538	-1.15433	1.08624	[-2.240564, -0.06809]	-2.062924;-1.711044;-0.59761;1.135417
29119	4	Down	0.0121436	0.540538	-0.847002	0.397745	[-1.244747, -0.449257]	-2.028902;-1.084161;-0.609843;-0.54761
6908	4	Up	0.012231	0.542063	7.42723	5.81811	[1.60912, 13.245346]	1.004529;3.987646;10.86682;11.836173
4852	4	Down	0.0122367	0.542063	-2.90957	2.26711	[-5.176673, -0.642456]	-4.56211;-4.315307;-1.503823;-1.032432
134957	4	Down	0.0124005	0.545713	-1.54149	0.106249	[-1.647743, -1.435245]	-1.669855;-1.556461;-1.526527;-1.302684
84542	4	Down	0.0124265	0.545713	-2.13179	0.688614	[-2.820405, -1.443178]	-3.038163;-2.154348;-2.109236;-0.195955
114907	4	Up	0.0124279	0.545713	7.26992	6.07034	[1.19958, 13.340262]	2.000283;3.303563;11.236279;11.492341
83857	4	Down	0.0125688	0.545713	-1.44159	0.592033	[-2.033621, -0.849555]	-2.024815;-1.657002;-1.226174;0.403212
623	4	Up	0.012584	0.545713	6.02944	4.45368	[1.575755, 10.48312]	2.87375;3.17719;8.881685;11.326971
5009	4	Up	0.0125855	0.545713	3.06255	2.68582	[0.376734, 5.74837]	0.76835;1.733635;4.391469;5.997638
6045	4	Up	0.0125917	0.545713	10.6501	1.43111	[9.218947, 12.081171]	-0.114779;10.261636;11.038481;12.19218
56673	4	Up	0.0126015	0.545713	5.47607	5.75184	[-0.275768, 11.227918]	0.595374;2.597647;8.354503;11.851548
9020	4	Up	0.012603	0.545713	10.6732	1.48365	[9.189577, 12.156883]	8.74918;9.751001;11.595459;11.752422
23556	4	Up	0.0126152	0.545713	8.2677	6.58005	[1.687646, 14.84775]	-5.646023;4.181173;12.354223;13.057542
9968	4	Up	0.0127096	0.548505	2.79317	1.94574	[0.847427, 4.738907]	0.466708;2.494859;3.091475;10.967787
9590	4	Up	0.0127936	0.550843	4.52053	3.38332	[1.137203, 7.903849]	-0.036596;4.513609;4.527444;12.480938
6943	4	Down	0.0128626	0.551553	-1.44388	1.29021	[-2.734088, -0.153667]	-4.615992;-2.116617;-0.771138;-0.376147
54994	4	Up	0.0129051	0.551553	4.37421	2.04385	[2.330362, 6.418064]	2.106642;3.884667;4.86376;12.614511
4817	4	Up	0.0129169	0.551553	8.87161	5.30705	[3.564558, 14.178656]	0.305497;5.409744;12.33347;12.568855
80005	4	Down	0.0129298	0.551553	-1.6754	0.229426	[-1.904824, -1.445972]	-1.897846;-1.762441;-1.588355;1.510612
26273	4	Up	0.0130368	0.552266	10.9555	1.2204	[9.73512, 12.175917]	0.547188;10.27819;11.632846;11.924485
116224	4	Down	0.0130874	0.552266	-1.21321	0.100047	[-1.313256, -1.113163]	-1.338081;-1.223299;-1.203121;0.02461
79845	4	Up	0.0131082	0.552266	6.57931	7.00986	[-0.430549, 13.589176]	0.952532;2.74992;10.408707;12.407187
80232	4	Up	0.0131148	0.552266	4.83107	0.879374	[3.951698, 5.710446]	2.410156;4.336297;5.325847;5.522557
1585	4	Up	0.013119	0.552266	4.97903	2.69497	[2.284055, 7.674005]	1.827359;4.495229;5.46283;11.890248
9337	4	Up	0.0131263	0.552266	10.7943	0.607863	[10.186427, 11.402152]	8.628146;10.618766;10.969814;11.438761
760	4	Up	0.013183	0.55253	2.19351	2.38309	[-0.189583, 4.576598]	-0.495499;1.667769;2.719246;12.418009
11112	4	Up	0.0132218	0.55253	6.65714	7.86196	[-1.204818, 14.519106]	0.75633;1.726005;11.588283;12.331646
5049	3	Down	0.0132995	0.55253	-1.51719	1.2604	[-2.777595, -0.256787]	-2.367322;-1.517191;-0.35092
64760	4	Down	0.0133111	0.55253	-1.03802	0.527943	[-1.565967, -0.510082]	-1.498814;-1.28942;-0.786629;-0.405808
4641	4	Up	0.0133113	0.55253	9.99958	1.81704	[8.182541, 11.816614]	3.060971;8.996382;11.002773;11.44753
57646	4	Down	0.0133125	0.55253	-1.77606	0.560014	[-2.336073, -1.216046]	-2.34043;-1.967137;-1.584982;-1.177049
23008	4	Down	0.0133938	0.553726	-1.63494	0.524441	[-2.159377, -1.110495]	-2.127771;-1.849561;-1.42031;10.040414
8508	4	Up	0.0134071	0.553726	6.31589	7.22377	[-0.907878, 13.539665]	1.360709;1.526344;11.105443;11.768654
8301	4	Down	0.0134315	0.553726	-1.53459	1.08051	[-2.615106, -0.454076]	-2.609616;-1.917162;-1.152021;2.331234
1802	4	Up	0.0134935	0.555041	8.31633	4.96288	[3.353445, 13.279204]	-1.515602;5.05444;11.57821;11.749272
1258	4	Up	0.0135328	0.555418	3.69344	3.26808	[0.425357, 6.961518]	0.841582;2.136714;5.250161;11.927262
23362	4	Down	0.0136576	0.559295	-1.65948	0.899379	[-2.558856, -0.760099]	-2.392435;-2.139764;-1.17919;2.119814
9538	4	Up	0.013692	0.55946	3.26429	1.93983	[1.324458, 5.204116]	0.87169;3.04009;3.488483;13.014898
7528	4	Up	0.0137302	0.559778	10.188	1.28345	[8.904534, 11.47143]	9.238451;9.406165;10.969799;11.968971
247	4	Up	0.0137951	0.561184	10.4122	0.679834	[9.732381, 11.092048]	0.016238;10.180452;10.643977;11.097535
285148	4	Down	0.0139354	0.564973	-0.435523	0.415461	[-0.850985, -0.020062]	-1.965398;-0.568207;-0.302839;-0.007758
7746	4	Down	0.013952	0.564973	-1.22429	0.379572	[-1.603857, -0.844713]	-2.846485;-1.466903;-0.981666;-0.954867
6723	4	Up	0.01399	0.564973	11.1715	1.21587	[9.955648, 12.387394]	-1.818592;10.634052;11.70899;12.274242
55914	4	Down	0.0140109	0.564973	-0.977205	0.253202	[-1.230407, -0.724003]	-1.356748;-1.037656;-0.916754;-0.696092
23179	4	Up	0.0140929	0.566844	6.98805	7.45352	[-0.465468, 14.441572]	-2.152508;2.420912;11.555193;12.475573
56172	4	Up	0.0141188	0.566844	5.7345	5.63365	[0.10085, 11.368155]	1.504236;2.365076;9.103928;11.766456
84750	4	Down	0.0142205	0.569684	-0.864482	0.435917	[-1.300399, -0.428565]	-1.978534;-0.953554;-0.77541;-0.36551
55020	4	Down	0.0143556	0.571749	-0.722694	0.119976	[-0.84267, -0.602718]	-2.980984;-0.731192;-0.714196;-0.569346
128869	4	Up	0.0143627	0.571749	3.06182	2.62093	[0.440889, 5.682742]	0.82681;1.76124;4.362392;12.165326
64641	4	Down	0.0143651	0.571749	-0.997984	0.771697	[-1.769681, -0.226287]	-1.667854;-1.369119;-0.626849;0.265353
911	4	Down	0.0144073	0.572194	-0.9335	0.892886	[-1.826387, -0.040614]	-4.044517;-1.254841;-0.612159;-0.050354
51762	4	Up	0.0144837	0.572206	11.2992	1.28947	[10.009749, 12.588681]	3.657146;10.820733;11.777697;12.560198
389761	3	Down	0.0144983	0.572206	-1.65665	0.691217	[-2.347863, -0.96543]	-2.122865;-1.656646;-1.189109
55127	4	Up	0.0145076	0.572206	10.8208	1.55836	[9.262444, 12.379172]	7.235994;9.774103;11.867512;11.876307
375567	4	Up	0.0145318	0.572206	2.91772	0.654541	[2.263179, 3.57226]	1.991002;2.528832;3.306607;3.411796
8897	4	Down	0.0146371	0.573702	-1.56704	0.491336	[-2.058378, -1.075706]	-4.007972;-1.759983;-1.374102;-1.09718
3557	4	Down	0.0146391	0.573702	-1.4352	2.16536	[-3.600567, 0.730158]	-5.029559;-2.563756;-0.306652;0.357278
23341	4	Down	0.0146634	0.573702	-1.66002	0.608368	[-2.268385, -1.05165]	-2.126869;-2.013843;-1.306192;-0.521668
27236	4	Down	0.0147214	0.573702	-1.09587	0.930768	[-2.02664, -0.165104]	-2.46076;-1.52245;-0.669294;-0.266861
59352	4	Up	0.0147293	0.573702	7.74966	4.96233	[2.787327, 12.711994]	1.223763;4.706143;10.793178;11.400239
1117	4	Up	0.0147566	0.573702	7.05585	7.50502	[-0.449169, 14.560873]	-1.499168;2.778953;11.33275;12.903088
2067	4	Up	0.0150497	0.583866	10.2355	1.03591	[9.199573, 11.271395]	9.171639;9.588547;10.882421;10.985973
6637	4	Up	0.0151411	0.584749	2.3302	1.62804	[0.70216, 3.958245]	0.684918;1.779289;2.881117;5.987577
28968	4	Up	0.0151788	0.584749	4.48362	4.48184	[0.001776, 8.965454]	-0.849329;3.770642;5.196589;12.703576
81542	4	Up	0.0152482	0.584749	5.8932	6.4449	[-0.551699, 12.338101]	1.527186;1.565166;10.221236;11.603457
7535	4	Down	0.0152805	0.584749	-1.84474	1.50809	[-3.352837, -0.33665]	-3.4926;-2.231277;-1.45821;0.924369
5434	3	Up	0.0152873	0.584749	10.5344	0.590605	[9.943833, 11.125043]	9.896837;10.534438;10.932796
51513	4	Up	0.0153414	0.584749	8.63139	3.61767	[5.013715, 12.24906]	0.845724;6.238198;11.024577;11.118371
8358	4	Up	0.0153603	0.584749	2.77192	1.56472	[1.207199, 4.336645]	1.419181;2.013881;3.529963;11.725675
56990	4	Up	0.0153692	0.584749	11.659	0.357029	[11.30193, 12.015989]	2.786126;11.543334;11.774584;12.02496
90075	4	Up	0.015375	0.584749	6.42792	8.75549	[-2.327567, 15.183402]	0.502216;0.542631;12.313204;12.442587
83742	4	Down	0.0153898	0.584749	-1.17768	1.95703	[-3.134713, 0.779345]	-3.957008;-2.317044;-0.038325;0.322952
57139	4	Down	0.0154735	0.586668	-1.47555	0.455852	[-1.931397, -1.019692]	-1.916563;-1.649462;-1.301627;0.064743
1981	4	Down	0.0155245	0.586668	-2.5898	0.420085	[-3.00988, -2.16971]	-2.886522;-2.859755;-2.319835;-0.261405
4051	4	Up	0.0155753	0.586668	10.7064	0.922555	[9.783831, 11.628942]	2.493097;10.095258;11.317515;11.339768
79177	4	Up	0.0156228	0.586668	6.61246	7.01736	[-0.404895, 13.629815]	0.917392;2.220962;11.003959;11.687244
8566	4	Up	0.0156936	0.586668	7.61739	4.84304	[2.77435, 12.460422]	4.000811;4.700795;10.533977;11.352657
5371	4	Down	0.0156945	0.586668	-1.83579	0.905363	[-2.741155, -0.93043]	-2.841449;-2.051454;-1.620131;0.317194
2188	4	Up	0.0157056	0.586668	7.00579	5.33551	[1.670279, 12.341296]	3.353333;3.460741;10.550835;12.582615
5824	4	Up	0.0157239	0.586668	7.72501	7.62062	[0.104394, 15.345636]	0.357674;2.593821;12.856209;12.873898
168400	4	Down	0.0157268	0.586668	-1.21608	0.24404	[-1.46012, -0.97204]	-1.529062;-1.232304;-1.199856;0.68545
4322	4	Up	0.015794	0.587985	2.70203	0.829996	[1.872036, 3.532028]	1.618122;2.666293;2.737771;9.532088
25842	4	Up	0.0158765	0.588857	7.23239	7.98423	[-0.751836, 15.216618]	0.30886;2.401218;12.063564;13.171793
23140	4	Down	0.0158814	0.588857	-0.85166	1.33664	[-2.188297, 0.484976]	-2.427322;-1.223304;-0.480016;0.579793
23405	4	Up	0.0159848	0.591501	2.96415	4.26989	[-1.305742, 7.234045]	-0.607046;0.775341;5.152961;13.279863
8797	4	Down	0.0160717	0.593527	-0.703023	1.11036	[-1.813379, 0.407334]	-3.446485;-1.020643;-0.385402;0.477207
2318	4	Up	0.0162527	0.59901	4.09882	1.36229	[2.736538, 5.461112]	2.800143;3.559808;4.637843;10.385525
10855	3	Down	0.016287	0.599076	-1.60324	0.848382	[-2.451622, -0.754858]	-2.422472;-1.60324;-1.031014
24145	3	Up	0.0164779	0.600662	4.17624	2.95697	[1.219272, 7.133209]	2.181793;4.176241;11.168643
91603	4	Up	0.0165451	0.600662	6.31959	8.27581	[-1.956215, 14.595398]	-1.178875;1.759038;10.880145;12.922948
9406	4	Down	0.0165496	0.600662	-1.43868	0.901278	[-2.339958, -0.537402]	-4.14844;-1.925353;-0.952008;-0.709545
89874	4	Up	0.0165592	0.600662	1.75273	2.90824	[-1.155503, 4.66097]	-0.305158;-0.112531;3.617999;12.563527
23071	4	Up	0.016585	0.600662	5.63939	3.70246	[1.936929, 9.341845]	0.391994;5.540873;5.737901;10.535421
6390	4	Up	0.0165883	0.600662	9.89785	0.955497	[8.942353, 10.853347]	3.60905;9.403236;10.392464;10.692184
79644	4	Down	0.0165899	0.600662	-1.75999	0.497047	[-2.257036, -1.262941]	-2.139279;-2.051205;-1.468772;-0.628243
401505	4	Up	0.0165932	0.600662	3.01246	1.84684	[1.165628, 4.859298]	1.062019;2.471561;3.553365;12.950083
10559	4	Up	0.0166275	0.600662	11.3244	0.545441	[10.778915, 11.869798]	2.450025;11.149505;11.499208;11.885295
25998	4	Up	0.016735	0.600662	9.42733	2.69266	[6.734664, 12.119995]	0;7.862471;10.992188;11.494827
79733	4	Down	0.0167673	0.600662	-1.08725	0.631289	[-1.718537, -0.45596]	-1.8243;-1.201793;-0.972703;0.435191
647309	4	Down	0.0167762	0.600662	-0.865314	0.55203	[-1.417344, -0.313284]	-1.343393;-1.131913;-0.598715;0.310095
223117	4	Down	0.0167855	0.600662	-1.45011	0.689342	[-2.139447, -0.760764]	-2.015706;-1.814415;-1.085797;-0.517621
140894	4	Up	0.0167865	0.600662	2.81101	2.34444	[0.466567, 5.155451]	1.101714;1.357695;4.264323;11.694364
6713	4	Up	0.01685	0.601768	3.00801	1.49473	[1.513279, 4.502745]	1.592797;2.40686;3.609164;8.95773
146691	4	Down	0.0169702	0.604888	-1.44738	0.76953	[-2.216909, -0.677848]	-2.170063;-1.762776;-1.131981;-0.032731
54472	4	Down	0.0170201	0.605386	-1.29467	0.381409	[-1.676081, -0.913263]	-1.73763;-1.366227;-1.223117;-0.219387
23523	4	Up	0.0170499	0.605386	8.29758	4.58	[3.717582, 12.877588]	1.419678;5.575696;11.019474;11.754036
7441	4	Down	0.0171163	0.606574	-0.98064	0.496443	[-1.477083, -0.484197]	-1.5879;-1.043071;-0.918208;0.316171
255043	4	Up	0.0171975	0.607567	4.5459	5.66718	[-1.121275, 10.213078]	0.155388;1.291498;7.800305;11.622809
23001	4	Down	0.0172165	0.607567	-0.19871	0.151997	[-0.350707, -0.046713]	-2.925428;-0.278854;-0.118566;-0.073814
284366	4	Up	0.0172622	0.607567	2.93045	1.32973	[1.600717, 4.260175]	1.60318;2.463933;3.39696;11.118455
8330	4	Down	0.0172762	0.607567	-1.29554	0.038379	[-1.333919, -1.257161]	-1.573236;-1.319579;-1.271501;-1.267807
10868	4	Down	0.017371	0.609183	-1.89025	1.972	[-3.862251, 0.081746]	-4.309017;-2.131677;-1.648828;0.672901
151888	4	Down	0.0173882	0.609183	-0.878532	0.419795	[-1.298327, -0.458736]	-1.358103;-0.965257;-0.791806;-0.313878
11080	4	Down	0.0174501	0.609413	-1.26432	0.149229	[-1.413548, -1.115089]	-1.869016;-1.315475;-1.213162;-1.114168
60673	4	Up	0.0174609	0.609413	6.87734	6.5825	[0.294834, 13.459839]	1.830078;2.513923;11.24075;11.393598
205564	4	Up	0.0175352	0.610849	6.99621	7.77554	[-0.779329, 14.771745]	0.909842;2.200331;11.792085;12.689387
122876	4	Down	0.0175923	0.611273	-0.859604	0.665233	[-1.524837, -0.194371]	-2.73799;-1.14762;-0.571588;-0.250233
8372	4	Up	0.0176137	0.611273	6.87199	8.06867	[-1.19668, 14.940661]	0.952276;1.500068;12.243914;12.384556
6263	4	Up	0.0176482	0.611319	4.18068	4.65733	[-0.476655, 8.838012]	0.640361;1.43834;6.923018;11.919206
51086	4	Up	0.0177261	0.612865	10.8765	0.653181	[10.223276, 11.529638]	0.506081;10.770263;10.982651;11.651391
27152	4	Down	0.0178161	0.614822	-1.309	0.279016	[-1.588015, -1.029982]	-1.560997;-1.433387;-1.184609;-0.124107
6576	4	Up	0.0178711	0.615526	7.51152	5.4922	[2.019315, 13.003717]	2.597044;4.388057;10.634975;11.796935
84898	4	Down	0.0179366	0.615526	-1.65183	1.51882	[-3.170648, -0.13301]	-6.612356;-1.703021;-1.600637;0.345838
51208	4	Down	0.0179641	0.615526	-0.538908	1.57166	[-2.110571, 1.032755]	-2.629069;-1.501917;0.424101;0.618228
3237	4	Up	0.0179701	0.615526	6.36595	6.76711	[-0.401166, 13.13306]	0.703502;2.515656;10.216238;11.644366
23760	4	Down	0.0181546	0.618283	-0.842177	0.701139	[-1.543316, -0.141039]	-2.095572;-0.953652;-0.730702;-0.007829
9056	4	Up	0.0182035	0.618283	4.15368	1.2897	[2.863987, 5.443377]	0.896134;4.144914;4.16245;5.884689
841	4	Down	0.0182176	0.618283	-1.20189	1.33851	[-2.540395, 0.136623]	-2.965929;-1.243467;-1.160305;1.42975
8189	3	Up	0.0182521	0.618283	11.4423	0.179467	[11.262811, 11.621746]	9.640714;11.442279;11.563328
5000	4	Up	0.0182547	0.618283	7.00949	6.10827	[0.901215, 13.117766]	2.676796;3.102235;10.916747;11.89284
56477	4	Down	0.0183568	0.618283	-0.876706	0.558184	[-1.43489, -0.318522]	-2.226705;-0.90041;-0.853003;-0.14743
203245	4	Up	0.0183881	0.618283	2.80568	2.2157	[0.589981, 5.021382]	0.537619;2.084805;3.526558;12.404565
1139	4	Up	0.0183932	0.618283	10.5156	1.69802	[8.817576, 12.213607]	2.840573;9.615656;11.415527;11.906247
3316	4	Down	0.0184154	0.618283	-1.23689	0.791927	[-2.028821, -0.444966]	-2.255524;-1.286558;-1.187229;1.440277
79953	4	Down	0.018446	0.618283	-1.39329	0.823619	[-2.216906, -0.569667]	-2.11136;-1.9082;-0.878373;-0.797152
746	4	Up	0.0184545	0.618283	12.2166	0.462497	[11.754103, 12.679097]	-2.040337;12.003797;12.429403;12.627697
2268	4	Up	0.0184826	0.618283	9.55806	1.69299	[7.86508, 11.251051]	2.438972;9.189993;9.926138;11.473799
83855	4	Up	0.0184868	0.618283	11.3819	2.71273	[8.669162, 14.094626]	0.272104;10.029984;12.733804;13.689409
341019	4	Up	0.0185495	0.619257	1.11175	1.3996	[-0.287854, 2.511351]	-0.078411;0.41387;1.809627;12.119516
4919	4	Up	0.0186474	0.620249	10.0687	1.58324	[8.485466, 11.651938]	1.08321;9.74494;10.392464;11.880696
6783	4	Down	0.0186512	0.620249	-1.00703	0.587599	[-1.594631, -0.419433]	-6.884519;-1.106234;-0.90783;-0.313573
57551	4	Up	0.0186802	0.620249	8.0518	4.04664	[4.005167, 12.098438]	1.889104;5.928387;10.175218;11.387224
51268	4	Up	0.0187996	0.623093	2.2239	0.43317	[1.790728, 2.657067]	1.652849;2.210609;2.237187;12.667947
85441	4	Down	0.0188869	0.624212	-1.69912	0.775685	[-2.474803, -0.923432]	-3.694884;-1.961725;-1.43651;-0.91534
55244	4	Down	0.0189071	0.624212	-0.476775	0.710036	[-1.186811, 0.233262]	-1.805455;-0.708711;-0.244839;0.249115
7290	4	Up	0.0189657	0.624212	10.8457	1.82949	[9.01621, 12.675187]	9.548651;9.6748;12.016598;12.521452
23250	4	Up	0.0190016	0.624212	10.4253	1.73776	[8.687574, 12.163088]	2.426343;9.457903;11.392759;11.802105
141	4	Down	0.0190028	0.624212	-1.15463	0.694755	[-1.849383, -0.459874]	-2.950926;-1.45317;-0.856087;-0.515959
284695	4	Down	0.019061	0.62501	-0.797179	1.0046	[-1.801777, 0.207418]	-2.65954;-1.039603;-0.554756;0.315581
55122	4	Up	0.0191037	0.625146	11.4564	0.303122	[11.153252, 11.759496]	3.939081;11.399905;11.512843;11.808811
8131	4	Down	0.0191773	0.625146	-1.42005	1.00116	[-2.42121, -0.418892]	-2.69482;-1.495827;-1.344275;-0.025966
26262	4	Up	0.0191905	0.625146	10.4357	1.5675	[8.868175, 12.003181]	2.345321;9.548619;11.322737;11.663152
51633	4	Down	0.0192008	0.625146	-0.926433	2.3438	[-3.270231, 1.417365]	-2.687774;-2.49492;0.642054;0.66682
55635	4	Down	0.0192589	0.625355	-1.19146	0.763818	[-1.955274, -0.427639]	-3.451053;-1.194763;-1.18815;-0.164387
10417	4	Down	0.0193046	0.625355	-0.653735	1.42256	[-2.076293, 0.768824]	-1.975497;-1.250977;-0.056492;1.590682
151651	4	Up	0.019309	0.625355	1.3162	0.576068	[0.740129, 1.892265]	0.784531;1.070758;1.561636;2.903399
100134444	4	Down	0.0194373	0.627993	-0.762251	0.914899	[-1.677151, 0.152648]	-2.303203;-1.358369;-0.166134;-0.124187
3052	4	Up	0.0194742	0.627993	6.57293	7.98816	[-1.415232, 14.561087]	-0.397218;1.78389;11.361966;12.559769
8929	4	Up	0.0195245	0.627993	1.76144	1.41918	[0.342266, 3.180624]	0.312132;1.296311;2.226579;12.764858
283677	4	Down	0.0195268	0.627993	-1.44318	0.704388	[-2.147566, -0.738789]	-2.672515;-1.626198;-1.260157;-0.675991
284098	4	Up	0.0196099	0.629234	3.13306	0.98006	[2.153004, 4.113123]	1.848011;3.096035;3.170093;12.092389
389856	4	Up	0.0196671	0.629234	4.40804	4.31849	[0.08955, 8.726527]	-0.66435;3.654866;5.161212;11.708974
4013	4	Up	0.0196678	0.629234	8.95208	4.5105	[4.441579, 13.462573]	0.462525;6.108484;11.795668;12.193062
1758	4	Down	0.0197421	0.630515	-1.09135	0.45326	[-1.544611, -0.63809]	-3.023557;-1.338437;-0.844265;-0.726997
5999	4	Up	0.019829	0.63092	4.44598	1.23526	[3.210714, 5.681242]	1.177097;3.911718;4.980238;5.578066
23743	4	Up	0.0198554	0.63092	10.2152	1.14157	[9.073675, 11.356823]	0.111564;10.185517;10.244981;11.725479
124056	4	Up	0.0198692	0.63092	3.03583	1.43177	[1.604057, 4.467599]	1.889978;2.250246;3.821411;12.887931
55670	4	Up	0.0199842	0.63092	3.30002	1.309	[1.991013, 4.609021]	2.290085;2.544126;4.055908;4.464679
120400	4	Up	0.0199999	0.63092	6.50077	9.09996	[-2.599188, 15.600736]	-1.20986;1.777208;11.224341;14.052889
10236	4	Up	0.020007	0.63092	3.32753	1.04256	[2.284973, 4.370086]	0.571755;3.209853;3.445206;4.616242
79363	4	Up	0.0200199	0.63092	1.71574	0.616817	[1.098924, 2.332559]	1.116572;1.482836;1.948647;12.186329
6654	3	Up	0.0200287	0.63092	3.32769	1.21844	[2.109242, 4.546129]	2.505857;3.327686;12.621299
81502	4	Down	0.0202008	0.635255	-2.41501	1.64102	[-4.056033, -0.773997]	-3.582219;-3.461515;-1.368515;-0.970877
2792	3	Down	0.020246	0.635297	-1.12629	1.55869	[-2.684981, 0.432408]	-2.968991;-1.126286;-0.074961
348378	4	Down	0.020271	0.635297	-1.25845	0.561647	[-1.820101, -0.696807]	-1.778189;-1.496371;-1.020537;-0.493441
646262	4	Down	0.0203664	0.636085	-1.45766	0.564861	[-2.022522, -0.8928]	-1.876155;-1.801153;-1.114168;-0.314484
79706	3	Up	0.0203858	0.636085	10.8234	0.014429	[10.809018, 10.837876]	2.155646;10.823447;10.833179
57150	4	Down	0.0204233	0.636085	-1.20758	0.73707	[-1.944653, -0.470514]	-2.682028;-1.43728;-0.977887;-0.442987
56241	4	Down	0.0204342	0.636085	-0.837527	1.09617	[-1.933696, 0.258642]	-1.754796;-1.39897;-0.276084;0.694148
80863	4	Down	0.0205244	0.637814	-0.959609	0.926658	[-1.886267, -0.032952]	-1.831122;-1.338141;-0.581078;0.214513
51626	4	Down	0.0206114	0.639379	-1.00812	0.390709	[-1.398831, -0.617413]	-1.341976;-1.201328;-0.814917;-0.541363
10411	4	Down	0.0206442	0.639379	-1.03289	0.469343	[-1.50223, -0.563545]	-2.299868;-1.303923;-0.761853;-0.670788
23607	4	Up	0.0208348	0.642527	6.66451	6.59657	[0.067938, 13.261073]	2.048399;2.381965;10.947047;12.577796
1493	4	Down	0.0208549	0.642527	-1.16877	0.286698	[-1.455463, -0.882068]	-1.522211;-1.20207;-1.135461;0.053508
26130	4	Down	0.0208787	0.642527	-0.993839	0.707927	[-1.701766, -0.285912]	-1.884799;-1.383479;-0.604199;-0.428498
199990	4	Down	0.0208853	0.642527	-1.37651	1.31255	[-2.689064, -0.063961]	-2.645936;-1.877696;-0.875328;0.275603
23530	4	Up	0.0210192	0.645569	6.13822	8.08141	[-1.943193, 14.219635]	0.547618;0.827146;11.449296;11.836835
130752	4	Up	0.0210687	0.646012	4.41615	4.20163	[0.214513, 8.617782]	1.35548;1.808889;7.023407;11.667525
51373	4	Up	0.0212467	0.648817	2.86383	1.06241	[1.801425, 3.926235]	1.839918;2.454577;3.273082;11.700019
64863	4	Down	0.0213001	0.648817	-0.908775	0.490125	[-1.3989, -0.41865]	-2.864307;-1.175328;-0.642222;-0.514158
2710	4	Up	0.021312	0.648817	6.57716	7.0685	[-0.491345, 13.645661]	0.635265;2.613853;10.540464;12.149132
167555	4	Down	0.021321	0.648817	-1.06225	0.307044	[-1.369296, -0.755208]	-1.312316;-1.226385;-0.898119;0.780566
90060	4	Down	0.0213362	0.648817	-1.89172	2.30106	[-4.192782, 0.40934]	-4.863174;-3.007142;-0.7763;0.096947
79042	4	Up	0.0215089	0.652154	11.4352	0.8583	[10.576935, 12.293535]	1.117898;11.107674;11.762796;12.265506
7167	4	Up	0.0215167	0.652154	11.2479	0.343232	[10.90466, 11.591125]	9.677704;11.124451;11.371334;11.587464
2585	4	Up	0.0215638	0.652508	10.5571	0.98726	[9.569792, 11.544313]	-0.869663;10.443011;10.671094;11.774807
56157	4	Up	0.021708	0.655796	1.67137	1.61778	[0.05359, 3.289143]	0.382727;0.777656;2.565078;13.535986
29942	4	Down	0.0217751	0.656079	-2.61555	0.363384	[-2.978935, -2.252166]	-3.063708;-2.657591;-2.57351;0.519618
10548	4	Down	0.0218228	0.656079	-0.512915	0.646315	[-1.159231, 0.1334]	-3.586607;-0.650266;-0.375565;0.221601
3748	4	Up	0.0218242	0.656079	6.44599	6.44504	[0.000958, 12.891029]	1.777018;2.10906;10.782927;10.803294
140883	4	Up	0.0219852	0.657129	5.78139	5.26945	[0.511946, 11.050839]	0.723653;3.079669;8.483116;10.188055
390093	4	Up	0.0219945	0.657129	1.84934	1.90298	[-0.053646, 3.752324]	-0.626922;1.758509;1.94017;13.512512
11014	4	Up	0.0220172	0.657129	8.35497	2.5096	[5.845368, 10.864565]	-0.920845;8.278168;8.431765;11.66357
417	4	Up	0.0220325	0.657129	10.6314	1.07639	[9.554976, 11.707762]	1.679699;9.92382;11.338918;11.375855
2987	4	Up	0.0220432	0.657129	9.44947	1.86644	[7.583036, 11.315909]	7.477551;8.864483;10.034463;11.382271
134701	4	Up	0.0221108	0.657129	2.32087	2.60938	[-0.288506, 4.930251]	-0.701244;1.822985;2.81876;11.842439
64319	4	Up	0.0221351	0.657129	6.46957	6.4215	[0.048069, 12.89106]	1.206925;2.631718;10.307411;11.294197
160897	4	Down	0.0222676	0.657129	-1.47729	1.52918	[-3.006472, 0.051887]	-2.583666;-2.433755;-0.520831;0.944496
55454	4	Up	0.0222809	0.657129	2.45532	1.84166	[0.613661, 4.296976]	0.291848;2.134427;2.77621;12.062855
8649	3	Down	0.0223036	0.657129	-2.7687	0.303229	[-3.07193, -2.465472]	-2.973226;-2.768701;-0.156253
23210	4	Up	0.0223518	0.657129	11.2143	1.0564	[10.157911, 12.270709]	7.64785;10.819685;11.608935;12.244748
200407	4	Down	0.0223673	0.657129	-1.21917	1.10623	[-2.325396, -0.11294]	-2.041231;-1.889386;-0.54895;1.401332
55128	4	Up	0.0223929	0.657129	10.4085	2.26148	[8.146989, 12.669947]	1.032585;9.141458;11.675478;12.192152
63979	4	Up	0.0224064	0.657129	2.86172	0.735151	[2.126569, 3.596872]	0.265144;2.366288;3.357153;3.357994
3295	4	Up	0.0224244	0.657129	3.19353	1.39263	[1.800901, 4.586158]	1.773349;2.735079;3.651979;11.683064
5228	4	Up	0.0224495	0.657129	3.70647	3.57605	[0.130415, 7.282522]	0.521635;2.067272;5.345665;11.640172
85460	4	Down	0.0224653	0.657129	-0.986945	1.06763	[-2.054572, 0.080682]	-1.765132;-1.648968;-0.324923;0.175536
5881	4	Down	0.022698	0.662883	-1.85646	0.071043	[-1.927506, -1.785419]	-1.934155;-1.874606;-1.838319;-0.416193
65988	4	Down	0.0228205	0.665406	-1.03606	0.870936	[-1.906998, -0.165127]	-3.293163;-1.349801;-0.722323;-0.174925
80111	4	Down	0.0228827	0.665653	-2.04154	1.64623	[-3.687776, -0.395305]	-3.233998;-3.069825;-1.013256;-0.131894
10917	4	Down	0.0229259	0.665653	-1.09614	0.204132	[-1.300272, -0.892008]	-1.261185;-1.206464;-0.985815;1.309874
253970	4	Up	0.0229386	0.665653	6.45748	8.27746	[-1.819986, 14.734938]	0.851292;0.897517;12.017435;12.597357
1676	4	Down	0.0230083	0.665653	-0.959972	1.05142	[-2.011392, 0.091448]	-2.415372;-1.472677;-0.447267;-0.054331
58495	4	Down	0.0230444	0.665653	-1.19107	0.721766	[-1.912839, -0.469308]	-1.891586;-1.46421;-0.917937;1.326691
83417	4	Down	0.0230457	0.665653	-0.58538	0.26951	[-0.854891, -0.31587]	-2.139459;-0.731652;-0.439109;-0.368087
10489	4	Down	0.023086	0.665773	-0.737834	1.33122	[-2.069057, 0.593389]	-2.690158;-1.040783;-0.434885;0.755013
81492	4	Up	0.0231943	0.666933	3.00233	0.318448	[2.683884, 3.320779]	2.690627;2.884456;3.120207;6.509835
4885	4	Down	0.0231986	0.666933	-1.01034	0.533547	[-1.543884, -0.47679]	-1.549779;-1.190641;-0.830033;4.702646
56886	4	Down	0.0233011	0.667928	-1.09639	0.303224	[-1.399611, -0.793163]	-1.671502;-1.292424;-0.90035;-0.88338
29115	4	Up	0.0233137	0.667928	10.5259	0.706949	[9.819001, 11.232899]	0.490455;10.449722;10.602178;11.403383
8722	4	Up	0.023342	0.667928	7.22395	6.76153	[0.462419, 13.985478]	0.048196;3.438175;11.009723;12.559353
3455	4	Down	0.0234455	0.66985	-2.25743	1.11188	[-3.369309, -1.145547]	-3.338606;-2.676156;-1.838699;0.134195
282763	4	Up	0.0235182	0.670886	3.59689	2.25228	[1.344606, 5.849169]	1.141881;3.013607;4.180168;9.868
7027	4	Up	0.0237032	0.673049	9.41974	0.422016	[8.997725, 9.841757]	8.322081;9.20408;9.635402;9.773372
90381	4	Up	0.0237206	0.673049	6.81541	5.87852	[0.936887, 12.693931]	2.663854;3.036947;10.593871;11.943467
3145	4	Up	0.023724	0.673049	3.37817	0.417723	[2.96045, 3.795897]	2.989918;3.202928;3.553419;11.300183
100131137	4	Down	0.0237401	0.673049	-1.1316	0.427589	[-1.559189, -0.70401]	-1.631027;-1.208982;-1.054217;-0.304831
23658	4	Up	0.0238491	0.675098	9.79293	0.68504	[9.107886, 10.477966]	8.951362;9.710384;9.875468;11.278458
55063	4	Up	0.0239354	0.675098	6.73097	8.01878	[-1.287807, 14.74975]	-1.427353;1.415851;12.046092;12.233035
349075	4	Down	0.0239426	0.675098	-1.80555	1.33884	[-3.144389, -0.466709]	-3.376956;-2.040212;-1.570886;0.2558
4650	4	Down	0.0239589	0.675098	-1.51711	0.905633	[-2.422739, -0.611473]	-2.46808;-1.820696;-1.213516;-0.599014
10859	4	Up	0.0241228	0.677902	7.41289	4.98593	[2.426958, 12.398825]	3.577671;4.52218;10.303603;12.611017
80267	4	Up	0.024132	0.677902	4.71445	4.20367	[0.510785, 8.918121]	1.451323;2.306913;7.121993;11.209045
9147	4	Up	0.0242207	0.67934	1.98168	1.81403	[0.167645, 3.795704]	0.276373;1.239883;2.723466;12.816501
116085	4	Up	0.0242588	0.67934	3.08747	0.720937	[2.366532, 3.808406]	2.59426;2.608147;3.566791;4.710773
140461	4	Down	0.0242937	0.67934	-2.71108	1.22042	[-3.931503, -1.490659]	-3.850728;-3.21776;-2.204402;-0.491947
441381	4	Down	0.0243866	0.680903	-1.01329	0.711619	[-1.724907, -0.301668]	-1.521683;-1.476116;-0.550458;-0.516155
94274	4	Up	0.0244663	0.682094	3.55828	1.13162	[2.426659, 4.689905]	2.444873;3.145152;3.971411;12.240968
140803	4	Down	0.0245402	0.682557	0.258919	5.56491	[-5.305995, 5.823833]	-4.883592;-2.105536;2.623374;12.147716
219958	4	Up	0.024591	0.682557	2.05966	4.17902	[-2.119359, 6.238677]	-1.422564;-0.095535;4.214854;8.191309
23263	4	Up	0.0246468	0.682557	2.92291	4.66643	[-1.743517, 7.589342]	-2.99804;2.548938;3.296887;11.02682
56676	4	Up	0.0246771	0.682557	3.02016	1.92759	[1.092572, 4.947744]	0.801889;2.638149;3.402167;12.484816
10268	4	Up	0.0246994	0.682557	4.54078	4.81667	[-0.275889, 9.357441]	-0.990455;3.574415;5.507137;12.449391
84230	4	Down	0.0247051	0.682557	-0.730795	0.188144	[-0.918939, -0.54265]	-0.864102;-0.85129;-0.610299;-0.307029
51315	4	Down	0.0249721	0.686709	-1.93774	1.25274	[-3.190487, -0.684997]	-3.299805;-2.265609;-1.609875;-0.169618
5013	3	Up	0.0249735	0.686709	3.21051	5.21856	[-2.008052, 8.429069]	-0.309362;3.210509;12.22582
80740	4	Down	0.0250192	0.686709	-0.804605	0.143349	[-0.947955, -0.661256]	-1.483487;-0.817072;-0.792139;-0.623697
4853	4	Down	0.0250235	0.686709	-0.526913	2.08599	[-2.612906, 1.559079]	-6.571213;-1.906444;0.852617;0.907521
8034	4	Down	0.025068	0.686709	-0.822312	0.324864	[-1.147176, -0.497447]	-2.633135;-0.965807;-0.678816;-0.527571
55	4	Up	0.025079	0.686709	6.12282	6.42697	[-0.304151, 12.549782]	1.373612;1.924631;10.321;10.594491
7347	4	Up	0.0251958	0.688884	9.73054	1.85037	[7.880172, 11.580913]	3.535684;8.924117;10.536967;11.420233
643376	4	Down	0.0252577	0.689554	-1.20735	0.181017	[-1.388371, -1.026338]	-1.362084;-1.296813;-1.117896;-0.531178
29104	4	Up	0.0253274	0.690013	10.5018	0.777425	[9.724356, 11.279206]	-0.198147;10.233017;10.770545;11.281749
2077	4	Down	0.0253494	0.690013	-1.49616	0.677794	[-2.173953, -0.818365]	-2.190247;-1.716403;-1.275915;0.173952
1114	4	Down	0.0254292	0.690221	-0.5182	1.27594	[-1.794135, 0.757735]	-1.976549;-1.142914;0.106514;0.578299
3608	4	Up	0.0254774	0.690221	9.89607	1.97103	[7.92504, 11.867106]	5.541714;8.996029;10.796118;11.654916
26284	4	Up	0.0254982	0.690221	5.71544	9.6405	[-3.925069, 15.355939]	-1.462425;-0.111567;11.542438;13.115394
154467	4	Down	0.0255069	0.690221	-0.862994	0.775954	[-1.638948, -0.08704]	-1.963578;-0.909991;-0.815996;0.136756
57626	4	Up	0.025664	0.691577	10.4774	1.76209	[8.715322, 12.239511]	8.2146;10.3632;10.591633;12.90332
23647	4	Down	0.0256754	0.691577	-1.14158	1.13706	[-2.278637, -0.004516]	-2.435535;-1.792273;-0.49088;-0.2584
5349	4	Up	0.025699	0.691577	5.49254	6.70738	[-1.214839, 12.199925]	0.589079;1.347873;9.637213;11.095441
114803	4	Up	0.0257706	0.691577	10.0088	1.1141	[8.894659, 11.122863]	7.055416;9.848324;10.169198;11.351227
55658	4	Up	0.0257826	0.691577	9.51159	0.903154	[8.608438, 10.414745]	3.535486;9.310646;9.712537;10.528984
80149	4	Up	0.0258388	0.691577	2.98366	1.0633	[1.920361, 4.046958]	1.878112;2.654837;3.312482;11.262161
9960	4	Up	0.0258574	0.691577	10.0456	0.982469	[9.063099, 11.028038]	1.550341;9.888083;10.203055;11.213416
1879	4	Down	0.0259622	0.691577	-0.711363	0.882784	[-1.594147, 0.171421]	-2.581031;-0.893048;-0.529678;0.297811
7113	4	Up	0.0259824	0.691577	11.2742	0.745251	[10.528982, 12.019485]	0.62427;10.774304;11.774164;11.779634
239	4	Down	0.0259979	0.691577	-1.89725	1.28184	[-3.179093, -0.615406]	-3.404623;-2.418961;-1.375538;-0.689777
55744	4	Up	0.0260035	0.691577	2.21328	3.48382	[-1.270541, 5.697106]	-2.420418;2.147369;2.279196;12.850673
78994	4	Up	0.0260073	0.691577	3.65822	2.6865	[0.971715, 6.344722]	0.55013;3.142263;4.174173;9.888398
441061	4	Up	0.026072	0.692298	11.3541	0.770215	[10.583889, 12.12432]	-1.029874;10.963901;11.744307;12.002908
204	4	Up	0.026191	0.694458	9.78345	2.52525	[7.258201, 12.3087]	0.41616;9.476549;10.090353;12.883064
91543	4	Up	0.0262562	0.694744	4.02494	4.45513	[-0.430194, 8.480066]	0.133146;1.906839;6.143034;10.181906
26973	4	Up	0.0262772	0.694744	10.4317	0.513556	[9.918167, 10.945278]	9.039441;10.237378;10.626067;10.930155
55313	4	Up	0.0263733	0.696285	10.7191	1.75374	[8.96535, 12.472825]	3.114834;10.321093;11.117082;12.686853
136242	4	Up	0.0264221	0.696577	3.99813	1.84994	[2.14819, 5.848068]	1.5837;3.917024;4.079233;9.849402
397	4	Down	0.0264676	0.696778	-2.65935	1.04781	[-3.70716, -1.611542]	-3.73388;-2.998298;-2.320404;0.08691
11012	4	Up	0.026607	0.699353	3.62222	2.55459	[1.067636, 6.176808]	1.112455;2.685901;4.558544;10.990783
55135	4	Up	0.0266779	0.699353	9.90627	1.84887	[8.057394, 11.755139]	0.295505;9.022196;10.790337;11.516291
23038	4	Down	0.0266792	0.699353	-1.50857	1.04771	[-2.556278, -0.460854]	-2.448472;-1.982005;-1.035128;-0.397029
4818	4	Down	0.0267174	0.699357	-1.29113	0.289725	[-1.580851, -1.001401]	-1.659404;-1.313681;-1.268571;0.484559
348654	4	Up	0.0268327	0.700519	9.43825	1.26802	[8.170233, 10.706275]	8.535112;8.630859;10.245649;11.838628
84056	4	Down	0.0268556	0.700519	-3.05228	1.16851	[-4.220791, -1.883761]	-4.311345;-3.369512;-2.73504;-0.159588
5108	4	Down	0.0268993	0.700519	-2.48606	2.58134	[-5.0674, 0.095287]	-5.653177;-3.407392;-1.564721;0.074793
63928	3	Down	0.0269138	0.700519	-1.67036	0.271684	[-1.942042, -1.398675]	-2.425164;-1.670359;-1.48711
2821	4	Up	0.0269862	0.701412	7.36208	5.70292	[1.659163, 13.064998]	3.04213;3.9889;10.735261;12.03112
26471	4	Down	0.0271726	0.703664	-1.81523	0.549714	[-2.364947, -1.26552]	-2.393857;-1.978163;-1.652303;2.364818
317781	4	Up	0.0272155	0.703664	11.0973	1.23796	[9.859355, 12.335267]	5.856813;10.577738;11.616884;12.247718
51684	3	Down	0.0272174	0.703664	-1.11567	1.14635	[-2.262016, 0.030681]	-2.254906;-1.115667;-0.342466
8273	4	Down	0.0272256	0.703664	-0.868079	0.368114	[-1.236193, -0.499964]	-1.510751;-1.107716;-0.628441;-0.611137
55856	4	Up	0.0272673	0.703757	6.71165	4.78864	[1.923008, 11.500289]	0.14008;4.272064;9.151233;10.731851
2956	4	Up	0.0274148	0.706287	9.65409	2.62707	[7.027015, 12.281163]	0.815852;8.09412;11.214057;11.637994
10945	4	Up	0.0275024	0.706287	3.68314	3.55952	[0.123618, 7.242668]	1.240904;1.323648;6.042638;10.866946
400629	3	Up	0.0275095	0.706287	2.66574	4.27804	[-1.612301, 6.943786]	-0.219758;2.665742;11.452975
54785	4	Up	0.0275713	0.706287	7.02113	6.80933	[0.211799, 13.830454]	0.532524;2.71168;11.330574;11.897337
892	3	Up	0.0275806	0.706287	11.8787	0.054078	[11.824647, 11.932804]	1.93982;11.878725;11.915201
4586	4	Down	0.0276294	0.706287	-1.13651	0.431618	[-1.568127, -0.704892]	-1.468028;-1.387236;-0.885783;0.196386
78987	4	Down	0.0276337	0.706287	-0.521326	0.478189	[-0.999516, -0.043137]	-5.629948;-0.711675;-0.330978;-0.066606
130749	4	Up	0.0276761	0.706391	8.09532	4.58405	[3.511271, 12.679366]	1.358873;5.080559;11.110079;11.264354
8504	4	Up	0.0277837	0.708158	6.61846	7.39938	[-0.780913, 14.017842]	1.524411;1.730895;11.506034;12.524208
196403	4	Up	0.0278236	0.708193	10.8257	1.7638	[9.0619, 12.589491]	0.790231;10.120062;11.531329;12.49939
10467	4	Up	0.0278619	0.708193	10.7493	1.90085	[8.848461, 12.650171]	1.449132;9.792392;11.706241;12.35661
7701	4	Up	0.0279793	0.709816	5.91854	8.24252	[-2.323986, 14.161062]	-0.112101;0.830166;11.006911;12.4604
375748	4	Up	0.0280028	0.709816	2.91551	3.27983	[-0.364329, 6.195339]	-0.270344;1.676919;4.154092;12.107378
4603	4	Up	0.0280714	0.709914	3.60954	2.78519	[0.824352, 6.394724]	-0.036058;3.49797;3.721106;12.148483
6391	4	Up	0.0281507	0.709914	8.26391	2.91993	[5.343981, 11.183843]	4.029915;8.084809;8.443015;12.023742
9261	4	Down	0.0281687	0.709914	-2.89373	2.46984	[-5.363571, -0.42389]	-4.686512;-4.432718;-1.354743;-0.542541
55205	4	Up	0.0282579	0.709914	11.1516	0.296084	[10.85549, 11.447658]	0.265288;11.009368;11.29378;11.40878
146395	4	Up	0.0283033	0.709914	1.69628	0.868662	[0.827621, 2.564945]	0.854853;1.365903;2.026662;2.944304
645027	4	Down	0.0283812	0.709914	-1.47656	1.08004	[-2.556603, -0.396523]	-2.352627;-2.057453;-0.895673;-0.140757
7580	4	Up	0.0283856	0.709914	6.13443	7.94064	[-1.806208, 14.07507]	-0.803165;0.828895;11.439967;11.54067
762	4	Up	0.0284227	0.709914	7.1644	6.52092	[0.643482, 13.685314]	1.859239;3.244573;11.084223;12.041169
80127	4	Up	0.0284361	0.709914	2.44434	1.96359	[0.480756, 4.407931]	0.565048;1.674796;3.213891;11.217474
1535	4	Up	0.0284416	0.709914	10.0408	1.66186	[8.378925, 11.702649]	3.730823;9.195356;10.886218;11.437178
55728	4	Up	0.0284482	0.709914	10.1394	1.64375	[8.495674, 11.783182]	0.104348;9.426839;10.852017;11.644233
4683	4	Up	0.028469	0.709914	9.87815	1.7442	[8.133943, 11.622349]	4.71407;9.187327;10.568965;11.540225
9907	4	Down	0.0286779	0.713374	-0.258676	4.30971	[-4.568387, 4.051035]	-4.504459;-1.826614;1.309262;7.904347
11143	4	Up	0.0286852	0.713374	10.3799	0.91379	[9.4661, 11.29368]	8.948818;10.169738;10.590041;11.402424
255022	4	Down	0.0287417	0.713619	-0.522948	0.83031	[-1.353258, 0.307362]	-1.480764;-0.753959;-0.291938;0.366115
672	4	Up	0.0288017	0.713619	9.1212	2.21379	[6.907407, 11.33499]	0.595192;8.518088;9.724309;11.504453
51631	4	Up	0.0288112	0.713619	9.68244	1.03774	[8.644698, 10.720179]	2.86126;9.395947;9.96893;10.79584
162394	4	Up	0.028911	0.714776	7.3181	5.96977	[1.34833, 13.287867]	-0.170109;3.668796;10.967401;11.721903
7372	4	Up	0.0289732	0.714776	7.75316	4.67294	[3.080224, 12.426098]	4.582314;4.620302;10.886019;10.983776
56548	4	Up	0.0289743	0.714776	5.93931	7.83488	[-1.895572, 13.774195]	-1.162515;1.311533;10.56709;11.880646
503835	4	Down	0.0290667	0.7157	-1.552	1.40173	[-2.953734, -0.150265]	-3.741614;-1.560403;-1.543596;0.330511
3646	4	Up	0.0290894	0.7157	9.52784	3.26659	[6.261255, 12.794427]	1.853102;7.682195;11.373487;12.08876
5728	4	Up	0.0291799	0.716324	5.7895	7.01727	[-1.227772, 12.806763]	0.246106;1.866722;9.71227;11.953035
6210	4	Down	0.0291925	0.716324	-3.1748	1.35746	[-4.532259, -1.817334]	-5.277253;-3.626617;-2.722976;-1.795425
79109	4	Down	0.0293044	0.717431	-1.75981	0.330442	[-2.090254, -1.42937]	-2.906791;-1.836017;-1.683607;-1.390257
5359	4	Down	0.0293668	0.717431	-1.1413	1.00773	[-2.149032, -0.13357]	-1.974494;-1.667518;-0.615084;0.573495
56992	4	Down	0.0293905	0.717431	-1.4482	1.30005	[-2.748251, -0.148153]	-3.762972;-2.064434;-0.83197;-0.310692
320	4	Up	0.0293933	0.717431	0.62398	1.09304	[-0.469061, 1.717021]	-0.623316;0.396784;0.851176;13.058245
283537	4	Down	0.0294509	0.717885	-0.733077	0.215322	[-0.948399, -0.517755]	-1.452515;-0.774046;-0.692108;-0.483581
83734	4	Up	0.0295515	0.718531	6.18599	7.29669	[-1.110707, 13.482682]	1.135762;1.393107;10.978868;11.443279
57585	4	Up	0.0296826	0.718531	2.09245	1.44034	[0.652109, 3.532798]	1.077117;1.164792;3.020116;13.481893
84795	4	Down	0.0296998	0.718531	-0.953716	0.868511	[-1.822227, -0.085205]	-2.289864;-1.019102;-0.88833;0.152504
27121	4	Down	0.0297061	0.718531	-0.731006	1.07682	[-1.807822, 0.345809]	-2.048511;-0.866105;-0.595907;0.863508
55916	4	Up	0.0297168	0.718531	3.52972	1.72763	[1.802092, 5.257343]	1.375192;3.353707;3.705727;12.537976
161514	4	Up	0.0297464	0.718531	2.37005	2.46909	[-0.099043, 4.839144]	0.121161;1.288179;3.451922;11.810162
51479	4	Up	0.0297953	0.718531	2.49358	1.30798	[1.185598, 3.801556]	1.063146;2.159569;2.827585;11.342807
4072	4	Up	0.0298061	0.718531	1.27507	0.437888	[0.837181, 1.712957]	0.94827;1.011165;1.538972;12.178368
131540	4	Down	0.0298394	0.718531	-1.02568	0.650749	[-1.676429, -0.37493]	-2.324098;-1.332739;-0.71862;-0.454891
389015	4	Down	0.0298673	0.718531	-1.56455	0.342279	[-1.906824, -1.222265]	-1.831478;-1.75934;-1.36975;1.376645
23551	4	Up	0.029945	0.71865	2.71932	2.50962	[0.209693, 5.22894]	0.670006;1.383191;4.055442;11.304163
79641	4	Down	0.0299502	0.71865	-1.0741	0.429255	[-1.503355, -0.644844]	-1.478968;-1.313232;-0.834967;-0.734174
9895	4	Down	0.0300093	0.719105	-1.06095	1.54676	[-2.607716, 0.485808]	-2.433253;-1.775209;-0.3467;1.050708
55693	4	Up	0.0300473	0.719105	9.9686	1.97286	[7.995737, 11.941462]	-0.297715;8.881659;11.055541;11.543014
283777	4	Down	0.0302202	0.719399	-0.823148	0.795715	[-1.618863, -0.027433]	-1.798873;-0.920828;-0.725468;0.870374
5456	4	Down	0.0302344	0.719399	-1.15235	0.392171	[-1.54452, -0.760178]	-1.486949;-1.346781;-0.957917;0.451403
85364	4	Down	0.0303076	0.719399	-0.942134	0.528372	[-1.470507, -0.413762]	-1.480545;-1.116488;-0.767781;-0.272929
7733	4	Down	0.0303217	0.719399	-1.59078	0.961062	[-2.551847, -0.629722]	-2.329702;-2.148323;-1.033247;-0.497657
7305	4	Down	0.0303876	0.719399	-0.864578	0.046421	[-0.910999, -0.818157]	-1.574299;-0.890757;-0.838399;-0.828136
54956	4	Up	0.0304028	0.719399	2.37358	3.34622	[-0.97264, 5.719807]	-0.512281;0.745454;4.001713;12.408576
259217	4	Down	0.0304966	0.719399	-0.588919	0.984518	[-1.573436, 0.395599]	-1.733074;-1.008718;-0.169119;0.319378
8487	4	Up	0.0304986	0.719399	9.8538	2.03903	[7.814767, 11.892826]	-0.262016;8.507555;11.200038;11.258169
114132	4	Down	0.0305301	0.719399	-1.21509	0.817883	[-2.032974, -0.397208]	-1.924051;-1.609441;-0.820742;0.398118
643853	4	Down	0.0305572	0.719399	-0.594136	0.524708	[-1.118844, -0.069428]	-2.590534;-0.836463;-0.35181;-0.128641
23516	4	Down	0.030597	0.719399	-0.708724	0.251482	[-0.960206, -0.457241]	-2.07603;-0.847236;-0.570211;-0.507991
57542	4	Up	0.0307455	0.719399	6.02216	7.62121	[-1.599045, 13.643366]	0.695804;1.067652;10.976669;11.621089
51193	4	Down	0.030751	0.719399	-1.80951	1.68862	[-3.498131, -0.12089]	-2.971718;-2.925221;-0.693799;0.607384
91304	4	Up	0.0308216	0.719399	2.73842	3.17776	[-0.439343, 5.916185]	-0.710831;1.900928;3.575913;12.746068
26585	4	Down	0.0308289	0.719399	-0.469957	0.180438	[-0.650395, -0.289519]	-2.779435;-0.522806;-0.417109;-0.279399
55014	4	Down	0.03086	0.719399	-1.1996	0.516543	[-1.716147, -0.683061]	-1.752776;-1.343239;-1.055969;1.056458
30845	4	Down	0.0308881	0.719399	-1.20264	1.05048	[-2.253126, -0.152163]	-2.226996;-1.595373;-0.809916;0.571195
57007	4	Up	0.0309816	0.719399	9.61422	2.05798	[7.556241, 11.672206]	-0.003143;8.855223;10.373224;11.631404
55647	4	Down	0.031055	0.719399	-0.531325	2.32127	[-2.8526, 1.78995]	-4.147821;-1.579731;0.517081;1.551626
55715	4	Down	0.0310558	0.719399	-0.702651	0.699631	[-1.402282, -0.00302]	-1.432373;-1.109186;-0.296116;-0.165397
11311	4	Up	0.0310881	0.719399	8.377	3.17778	[5.199217, 11.554775]	2.430736;7.056842;9.69715;11.343607
399	4	Up	0.0311205	0.719399	1.98148	3.09068	[-1.109201, 5.072162]	-0.453433;0.247121;3.71584;11.45452
4783	3	Down	0.0311355	0.719399	-1.65954	0.670065	[-2.329606, -0.989476]	-3.080596;-1.659541;-1.207588
7561	4	Up	0.0311462	0.719399	5.27336	6.64948	[-1.37612, 11.922845]	0.747647;0.829049;9.717675;11.756852
167127	4	Up	0.0311495	0.719399	6.6348	7.22317	[-0.588365, 13.857972]	0.893056;2.371562;10.898045;12.115483
10863	4	Up	0.0311558	0.719399	5.94207	6.81346	[-0.871385, 12.755531]	1.332725;1.360193;10.523953;11.519416
138199	4	Up	0.0311781	0.719399	10.3465	0.781154	[9.565365, 11.127672]	1.771307;10.12561;10.567427;11.179372
50624	4	Down	0.0311901	0.719399	-1.7277	1.17273	[-2.900429, -0.55497]	-2.832674;-2.472783;-0.982616;-0.890793
820	4	Down	0.0311917	0.719399	-1.08105	0.949826	[-2.03088, -0.131228]	-1.976287;-1.467119;-0.69499;0.843858
10274	4	Up	0.031263	0.72	10.1106	1.47341	[8.637213, 11.584036]	7.961795;9.822841;10.398407;11.810446
112817	4	Down	0.0313237	0.72	-0.71092	0.094009	[-0.804929, -0.61691]	-0.905754;-0.77233;-0.64951;-0.645513
1950	4	Down	0.0313349	0.72	-0.309506	0.234961	[-0.544466, -0.074545]	-2.86466;-0.390055;-0.228957;-0.073097
390892	4	Up	0.031403	0.720089	3.63774	3.6112	[0.026544, 7.248946]	-0.798773;3.202819;4.07267;12.386383
8760	4	Up	0.031417	0.720089	10.6714	1.22923	[9.442218, 11.90067]	1.185982;10.298583;11.044304;11.956786
221091	4	Down	0.031587	0.721623	-0.643687	0.81987	[-1.463557, 0.176183]	-3.210848;-1.110431;-0.176944;-0.004441
11155	4	Down	0.0316753	0.721623	-1.25686	0.455556	[-1.712415, -0.801304]	-1.865161;-1.554023;-0.959696;-0.939486
10561	4	Down	0.031696	0.721623	-0.640084	1.04214	[-1.682228, 0.40206]	-2.215687;-0.869495;-0.410672;0.536338
245812	4	Down	0.0317211	0.721623	-1.03307	0.380038	[-1.413104, -0.653029]	-1.382949;-1.195847;-0.870285;0.05681
390927	4	Up	0.0317541	0.721623	7.30849	7.15711	[0.15138, 14.465595]	-0.228623;2.52156;12.095415;12.176366
10099	4	Down	0.0318029	0.721623	-0.784128	0.39307	[-1.177198, -0.391057]	-1.462006;-0.883241;-0.685014;-0.352997
51434	4	Up	0.031821	0.721623	10.3236	0.371194	[9.952385, 10.694773]	2.1091;10.172606;10.474553;10.67334
7597	4	Up	0.0318301	0.721623	6.4823	6.04067	[0.441634, 12.52297]	1.943421;2.872434;10.09217;12.544845
3706	4	Up	0.0318877	0.721623	7.51989	2.86682	[4.653073, 10.386711]	-0.730173;5.614254;9.425531;9.48154
57463	4	Up	0.0319075	0.721623	1.42068	1.30306	[0.117621, 2.723731]	0.349868;0.733687;2.107665;12.164412
637	4	Down	0.0319376	0.721623	-1.63899	0.970351	[-2.609344, -0.668642]	-2.728348;-1.858624;-1.419362;9.78738
29991	4	Down	0.0319538	0.721623	-0.931151	0.111837	[-1.042988, -0.819314]	-1.078719;-0.934449;-0.927852;-0.641919
2700	4	Up	0.0320574	0.723077	4.45946	3.91833	[0.541122, 8.37779]	1.596664;2.036489;6.882424;11.815206
132625	4	Down	0.032138	0.723474	-1.78385	0.896527	[-2.680378, -0.887324]	-3.149408;-2.041739;-1.525963;-0.83234
64225	4	Up	0.0321535	0.723474	2.51004	1.08126	[1.428778, 3.591299]	1.356454;2.205022;2.815054;11.731878
84844	3	Down	0.0322672	0.724263	-2.43281	0.307294	[-2.740106, -2.125519]	-2.640079;-2.432813;-2.074929
10130	3	Up	0.0322883	0.724263	10.5231	2.8274	[7.695727, 13.350522]	-0.90263;10.523125;12.430178
1439	4	Up	0.0323065	0.724263	7.38716	7.20874	[0.178416, 14.595898]	-0.678701;2.826396;11.947918;12.550854
260429	4	Down	0.0324513	0.724613	-0.63844	0.535091	[-1.173532, -0.103349]	-2.359251;-0.775464;-0.501417;-0.053636
148534	4	Down	0.0325542	0.724613	-0.615705	1.20732	[-1.823023, 0.591614]	-1.938882;-1.084677;-0.146732;0.543973
55839	4	Up	0.0325558	0.724613	9.76759	2.17413	[7.593462, 11.941717]	-0.591197;8.923611;10.611567;11.856468
170371	4	Down	0.0325574	0.724613	-1.27859	0.290025	[-1.568611, -0.988561]	-1.642364;-1.306047;-1.251125;1.535069
6624	4	Up	0.032566	0.724613	1.80229	1.34561	[0.456674, 3.147899]	0.445333;1.344033;2.26054;13.148231
5577	4	Up	0.0325707	0.724613	11.425	1.07804	[10.346979, 12.503057]	1.718453;10.831918;12.018119;12.286173
126123	4	Down	0.0325974	0.724613	-1.00554	0.738884	[-1.744425, -0.266657]	-2.263342;-1.018985;-0.992098;-0.022244
5734	4	Up	0.0326861	0.725711	7.1777	6.03766	[1.140045, 13.215366]	-0.597683;3.145698;11.209713;11.29039
1326	3	Up	0.032801	0.727386	1.84548	2.28952	[-0.444034, 4.135001]	0.301225;1.845484;12.937965
57369	4	Down	0.0331698	0.72919	-1.44231	1.64286	[-3.085172, 0.200548]	-3.714338;-1.704302;-1.180322;0.511887
51256	4	Up	0.0331989	0.72919	4.0548	1.58874	[2.466059, 5.643542]	2.951525;3.014892;5.094708;11.711812
254439	4	Up	0.0332159	0.72919	8.29304	4.57006	[3.722978, 12.863102]	0.066562;6.062578;10.523502;12.227508
389118	4	Down	0.0332244	0.72919	-0.754153	0.12691	[-0.881063, -0.627244]	-0.863825;-0.815681;-0.692626;-0.303681
9797	4	Down	0.0332507	0.72919	-1.22069	1.67898	[-2.899671, 0.458286]	-2.803366;-1.902929;-0.538456;1.054003
284	4	Up	0.0332835	0.72919	9.98898	1.47187	[8.517109, 11.460846]	0.622551;9.726472;10.251482;11.711996
9842	4	Down	0.0332885	0.72919	-1.37025	1.11363	[-2.483887, -0.256619]	-2.623622;-1.619157;-1.121349;0.149916
9814	4	Down	0.0332977	0.72919	-1.15431	0.29161	[-1.445915, -0.862696]	-1.402237;-1.29975;-1.008861;-0.203074
246175	4	Up	0.033311	0.72919	11.0399	0.780531	[10.259375, 11.820437]	0.360913;10.732584;11.347228;11.785505
154075	4	Down	0.0333665	0.72919	-1.63628	1.06973	[-2.706013, -0.566544]	-4.804588;-2.249469;-1.023087;-0.806418
57192	3	Up	0.0333936	0.72919	5.99363	2.88709	[3.106535, 8.880725]	4.046311;5.99363;9.560415
9616	4	Up	0.0334397	0.72919	10.3962	0.965929	[9.430222, 11.362081]	1.388973;10.392378;10.399924;11.695399
64135	4	Down	0.0335126	0.72919	-1.3678	0.685385	[-2.053183, -0.682414]	-2.73322;-1.640513;-1.095084;-0.715941
3698	4	Down	0.033513	0.72919	-1.14477	0.580648	[-1.72542, -0.564123]	-1.559987;-1.51284;-0.776703;-0.192829
11315	3	Up	0.0335741	0.72919	2.79586	4.03267	[-1.236817, 6.828531]	0.075855;2.795857;12.143469
83695	4	Up	0.0335825	0.72919	7.232	8.03056	[-0.798563, 15.262564]	0.652377;1.990854;12.473147;12.823936
100128569	4	Up	0.0335891	0.72919	4.30986	1.07523	[3.234636, 5.385087]	0.179879;3.768011;4.851711;5.21847
285464	4	Up	0.0335947	0.72919	1.78419	1.44684	[0.337348, 3.231025]	0.075145;1.350196;2.218178;3.301954
3982	4	Up	0.0336461	0.729448	2.19775	2.04457	[0.153175, 4.24232]	0.667825;0.96958;3.425915;12.304632
10363	4	Down	0.0336978	0.729711	-1.8953	0.641462	[-2.536764, -1.253841]	-2.656184;-1.999742;-1.790864;0.221893
124583	4	Down	0.0337695	0.730405	-2.15829	1.30223	[-3.460522, -0.856054]	-3.702644;-2.370622;-1.945955;0.540298
4245	4	Up	0.033996	0.730827	4.27879	2.2905	[1.988288, 6.569289]	2.569711;2.898022;5.659554;10.572481
6294	4	Up	0.0341254	0.730827	11.1143	0.731815	[10.382519, 11.846149]	-0.768344;10.682873;11.545794;11.670078
377047	4	Down	0.0341264	0.730827	-2.22533	0.444915	[-2.670242, -1.780412]	-2.661048;-2.389789;-2.060866;-1.389746
6730	4	Up	0.0342131	0.730827	10.1372	0.89944	[9.237772, 11.036652]	4.151939;9.754102;10.520322;10.967429
23545	4	Down	0.0342248	0.730827	-1.20832	1.66136	[-2.869678, 0.453045]	-2.670207;-2.19099;-0.225643;0.050156
2294	4	Up	0.0342474	0.730827	6.13905	7.65117	[-1.512112, 13.790221]	-0.297484;1.872808;10.405301;12.194089
8030	4	Down	0.0342517	0.730827	-1.9313	1.96117	[-3.892479, 0.029871]	-3.812303;-2.695894;-1.166714;1.309124
8926	4	Down	0.0342688	0.730827	-1.05917	1.60444	[-2.66361, 0.54527]	-4.705415;-1.252754;-0.865586;0.911606
146225	4	Down	0.0342925	0.730827	-1.46453	2.38378	[-3.848312, 0.919254]	-3.389;-2.994467;0.065408;0.221213
57819	4	Up	0.0342957	0.730827	10.5014	0.424187	[10.077212, 10.925586]	8.093011;10.494784;10.508014;11.067005
8028	3	Down	0.0343062	0.730827	-0.21281	0.988697	[-1.201507, 0.775887]	-2.829282;-0.21281;0.454057
100288323	4	Down	0.0343351	0.730827	-2.18512	0.457574	[-2.642691, -1.727544]	-2.494778;-2.492715;-1.877519;-0.749971
54852	4	Down	0.0343402	0.730827	-0.760757	0.329286	[-1.090043, -0.431471]	-1.099766;-0.865948;-0.655566;-0.188526
11284	4	Up	0.0343443	0.730827	6.1781	4.24552	[1.932579, 10.423624]	1.825156;4.301482;8.054721;10.028614
56924	4	Up	0.0344081	0.73134	2.62582	0.251815	[2.374004, 2.877633]	2.302393;2.609551;2.642086;4.822997
342574	4	Down	0.0344642	0.73169	-1.77932	1.46446	[-3.243777, -0.314862]	-6.755255;-2.666926;-0.891714;-0.6914
552889	4	Down	0.0347373	0.736639	-1.60243	1.36554	[-2.967973, -0.236895]	-2.780533;-2.266422;-0.938446;-0.058689
9641	3	Up	0.0348326	0.737811	3.86796	5.33228	[-1.464314, 9.200245]	0.271392;3.867965;11.073462
55655	4	Up	0.0349083	0.738565	10.6295	1.86402	[8.765438, 12.493485]	-0.940616;9.821589;11.437335;12.336122
2187	4	Up	0.0349926	0.739459	5.9366	3.98126	[1.955338, 9.917853]	2.981727;3.520821;8.35237;11.116958
282966	3	Down	0.0350631	0.739459	-1.5266	0.87254	[-2.39914, -0.654059]	-2.11512;-1.5266;0.239561
2627	4	Down	0.035071	0.739459	-1.20203	1.56547	[-2.767495, 0.363436]	-2.656988;-1.858856;-0.545204;2.290857
56853	4	Up	0.0351881	0.740024	6.65533	6.1377	[0.517632, 12.793036]	1.732639;3.22688;10.083788;11.506526
7498	4	Up	0.0351913	0.740024	6.08103	7.93237	[-1.851346, 14.013399]	0.699784;0.757194;11.40486;11.457817
9236	4	Up	0.0352182	0.740024	1.42389	0.875297	[0.548593, 2.299186]	0.552414;1.114605;1.733173;2.630751
51533	4	Up	0.0353416	0.741612	7.24511	6.32639	[0.918715, 13.571497]	0.068057;3.954836;10.535376;12.48902
25854	4	Down	0.0353896	0.741612	-0.693811	1.79811	[-2.491924, 1.104301]	-2.535304;-1.850881;0.463259;0.57474
116225	4	Up	0.0354553	0.741612	2.49215	1.67528	[0.816874, 4.16743]	1.155851;1.568534;3.41577;11.546591
254240	4	Down	0.0354767	0.741612	-0.528552	0.736061	[-1.264613, 0.207509]	-1.478172;-0.946699;-0.110405;0.046234
921	4	Up	0.0355534	0.741612	10.9616	0.448629	[10.512979, 11.410238]	-0.945301;10.723858;11.199359;11.329051
10321	4	Down	0.0355697	0.741612	-1.09697	0.927254	[-2.024224, -0.169717]	-2.792083;-1.454098;-0.739843;-0.20325
100137047	4	Up	0.0355755	0.741612	2.02411	1.9965	[0.027605, 4.020607]	0.467903;0.887066;3.161146;8.992798
59269	4	Down	0.0357217	0.742394	-1.38759	0.500948	[-1.888534, -0.886639]	-2.05497;-1.395972;-1.379201;-0.384645
563	4	Down	0.0357621	0.742394	-0.839424	0.540055	[-1.379479, -0.299369]	-1.302363;-1.10501;-0.573838;0.454195
114757	4	Down	0.0357728	0.742394	-0.354369	0.420126	[-0.774495, 0.065757]	-1.95295;-0.573153;-0.135585;-0.006411
56103	4	Down	0.0357741	0.742394	-0.595769	0.646784	[-1.242553, 0.051015]	-1.90243;-0.771857;-0.419681;0.100643
8091	4	Up	0.0361486	0.746211	1.25502	0.061804	[1.193214, 1.316822]	1.199344;1.227319;1.282716;5.183073
292	4	Up	0.0361518	0.746211	6.57074	6.70769	[-0.136945, 13.278435]	0.215887;2.39977;10.74172;11.448319
81573	4	Down	0.0361768	0.746211	-2.20121	0.130927	[-2.332133, -2.070279]	-2.377561;-2.201468;-2.200943;1.398569
4807	4	Up	0.0361937	0.746211	6.41051	8.67729	[-2.266782, 15.087803]	-1.720767;1.000384;11.820638;12.705891
5918	4	Down	0.0362288	0.746211	-0.755038	0.732177	[-1.487215, -0.022861]	-1.657644;-0.840124;-0.669951;0.355297
145741	4	Down	0.0362493	0.746211	-1.39572	0.626049	[-2.021766, -0.769669]	-2.246794;-1.766701;-1.024735;-0.922173
494470	4	Up	0.0362634	0.746211	10.43	1.00591	[9.424088, 11.435913]	-0.230537;10.345732;10.514269;11.702689
90527	4	Up	0.036282	0.746211	1.3423	1.1894	[0.152897, 2.531705]	0.21049;0.869628;1.814974;12.534709
201292	4	Down	0.0364335	0.746388	-1.32545	1.64487	[-2.970321, 0.319426]	-2.94039;-1.929409;-0.721486;1.431255
124783	4	Down	0.036558	0.746388	-0.538718	0.771396	[-1.310113, 0.232678]	-1.905802;-0.918708;-0.158727;0.121891
101928108	4	Down	0.0365707	0.746388	-1.37087	1.03441	[-2.405285, -0.336463]	-2.440602;-1.696547;-1.045201;-0.229401
56656	4	Up	0.0365755	0.746388	6.67244	4.49037	[2.182079, 11.162811]	1.692868;4.971243;8.373646;11.028664
93323	4	Up	0.0365979	0.746388	11.4926	1.04774	[10.4449, 12.540381]	-0.846682;11.099203;11.886077;12.512586
64342	4	Down	0.0366192	0.746388	-0.551538	0.548441	[-1.099979, -0.003097]	-1.289898;-0.718641;-0.384434;0.021195
7253	4	Up	0.0366554	0.746388	7.71776	7.16401	[0.55375, 14.881762]	0.361039;3.32649;12.109022;12.990601
139285	4	Up	0.0367108	0.746388	5.83743	7.31458	[-1.477145, 13.152006]	0.226979;1.580654;10.094207;11.982624
11054	4	Up	0.0367209	0.746388	8.72066	4.69501	[4.025648, 13.415668]	1.653995;5.764158;11.677158;12.097639
51741	4	Down	0.0367306	0.746388	-0.776211	1.05274	[-1.82895, 0.276528]	-1.587402;-1.385146;-0.167276;0.673508
221078	4	Down	0.0368021	0.746388	-1.01236	2.33545	[-3.347811, 1.323084]	-5.314656;-2.320579;0.295852;0.829896
5528	4	Up	0.036843	0.746388	10.5795	0.433007	[10.146524, 11.012539]	8.183851;10.340585;10.818478;10.924704
119694	4	Up	0.0368617	0.746388	2.57226	1.44204	[1.13022, 4.014295]	-0.072685;2.42758;2.716935;4.372862
10948	3	Up	0.0369469	0.746388	1.25439	0.45135	[0.803035, 1.705735]	0.949954;1.254385;14.091716
54106	4	Down	0.036951	0.746388	-1.25157	0.923284	[-2.17485, -0.328283]	-2.413871;-1.740137;-0.762995;-0.494645
79957	4	Up	0.0369557	0.746388	0.712028	1.0433	[-0.331275, 1.755331]	-0.047249;0.063909;1.360147;13.723266
65980	4	Up	0.0370751	0.746388	10.0751	1.53628	[8.538813, 11.611372]	1.718873;9.893878;10.256307;11.966292
28227	4	Up	0.037083	0.746388	10.532	1.62516	[8.90679, 12.157117]	1.805622;10.180225;10.883682;12.37254
79842	3	Up	0.0371262	0.746388	4.16196	4.18355	[-0.021592, 8.345505]	1.340192;4.161957;12.813556
53832	4	Up	0.0372005	0.746388	3.26681	3.72823	[-0.461423, 6.995041]	-0.010694;1.514996;5.018622;12.020938
3268	4	Up	0.0372321	0.746388	6.15367	7.50895	[-1.35528, 13.662613]	-0.911975;2.712304;9.595029;12.841735
285800	3	Down	0.037233	0.746388	-0.989834	0.337321	[-1.327156, -0.652513]	-1.217354;-0.989834;-0.754897
9578	4	Up	0.0372952	0.746388	7.30755	4.74405	[2.563495, 12.051598]	3.774787;4.440668;10.174425;12.095785
3782	4	Up	0.037305	0.746388	6.01551	8.10847	[-2.092959, 14.123975]	-0.054113;0.653528;11.377487;11.591701
51078	4	Up	0.0373365	0.746388	5.81095	7.1261	[-1.315152, 12.937053]	-0.315404;2.324325;9.297577;12.554795
144717	4	Down	0.0373701	0.746388	-0.760039	1.00411	[-1.764145, 0.244067]	-2.476715;-0.906852;-0.613226;0.447669
146050	4	Up	0.0373842	0.746388	1.877	0.777318	[1.09968, 2.654317]	0.974872;1.730537;2.02346;2.845205
28978	4	Down	0.037499	0.747869	-1.51968	0.357706	[-1.87738, -1.161969]	-1.806395;-1.715493;-1.323857;-1.047049
51755	4	Up	0.037541	0.747899	9.76428	0.756399	[9.007878, 10.520676]	9.19888;9.309305;10.219248;11.215826
8480	4	Up	0.0376826	0.749462	9.43575	3.20827	[6.227479, 12.64403]	-1.152762;7.490333;11.381176;11.818237
54210	4	Up	0.0377402	0.749462	4.20752	4.02107	[0.186453, 8.228595]	1.15846;1.832238;6.58281;12.405041
7873	4	Down	0.0377415	0.749462	-1.17082	0.27459	[-1.44541, -0.89623]	-1.4825;-1.229557;-1.112083;-0.204683
112	4	Down	0.0377847	0.749512	-1.6115	1.75628	[-3.36778, 0.144775]	-3.936009;-1.656183;-1.566822;0.746152
94086	4	Down	0.0378261	0.749527	-0.784473	0.365727	[-1.150201, -0.418746]	-1.19223;-0.870077;-0.69887;-0.050708
1358	4	Up	0.0379314	0.74969	8.92548	3.50563	[5.419848, 12.431114]	0.874458;7.9591;9.891862;12.688134
9111	4	Down	0.0379715	0.74969	-0.626192	0.404302	[-1.030494, -0.22189]	-3.940192;-0.714639;-0.537745;-0.169243
165	4	Up	0.0380163	0.74969	11.1109	1.13943	[9.971474, 12.250335]	0.887878;10.531996;11.689813;12.069066
284486	4	Up	0.0380326	0.74969	6.56063	5.1053	[1.455331, 11.665934]	1.180007;3.369888;9.751377;10.256845
8355	4	Up	0.0380378	0.74969	5.9194	7.85987	[-1.940479, 13.779271]	0.3993;0.836666;11.002126;12.554247
149297	4	Down	0.0381115	0.749776	-0.772295	0.900166	[-1.672461, 0.127872]	-2.563456;-1.182253;-0.362336;0.032054
9911	4	Down	0.0381235	0.749776	-1.09335	0.89474	[-1.988093, -0.198614]	-2.025646;-1.448346;-0.738362;-0.241359
84942	4	Up	0.0381928	0.750338	5.6481	8.7703	[-3.122207, 14.418398]	-1.334044;0.459245;10.836946;12.290221
353324	4	Up	0.038261	0.750876	5.42422	6.91408	[-1.489865, 12.338303]	-0.33801;1.859477;8.988961;11.450629
8853	4	Down	0.0383297	0.751425	-1.70321	0.719823	[-2.423039, -0.983392]	-2.339743;-2.037716;-1.368715;1.402302
390077	4	Up	0.0384016	0.752035	2.00925	2.55816	[-0.548912, 4.567408]	-0.113121;0.680706;3.33779;11.660329
7318	4	Down	0.0385402	0.753788	-0.783081	1.32995	[-2.113031, 0.546869]	-2.283115;-1.393289;-0.172874;0.400789
27250	4	Up	0.0385729	0.753788	3.30764	2.0431	[1.264541, 5.350735]	0.794985;3.064191;3.551085;10.815684
55615	4	Up	0.0386654	0.754794	2.88624	1.77443	[1.111805, 4.660665]	1.064295;2.314501;3.457969;12.931296
9955	4	Up	0.0388232	0.755568	3.9348	2.1145	[1.820298, 6.049308]	1.259115;3.758063;4.111543;11.168896
3182	4	Down	0.0388387	0.755568	-0.542943	0.910163	[-1.453106, 0.36722]	-1.993353;-0.725547;-0.360339;0.502246
9798	4	Up	0.0388994	0.755568	10.2878	0.148259	[10.139567, 10.436086]	10.182817;10.192837;10.382816;10.5336
3709	4	Up	0.0389049	0.755568	6.94453	7.09513	[-0.150601, 14.039653]	-0.994447;2.633365;11.255687;12.204561
89953	4	Down	0.0389786	0.755568	-1.93012	0.27754	[-2.207658, -1.652577]	-2.229879;-2.004753;-1.855482;0.665799
84062	4	Down	0.0389969	0.755568	-0.899451	0.705245	[-1.604696, -0.194206]	-1.432207;-1.318058;-0.480845;0.413893
23192	4	Up	0.039091	0.755568	11.12	1.32083	[9.799199, 12.440855]	4.551764;10.618053;11.622001;12.399826
26061	4	Up	0.0391563	0.755568	5.21866	7.01669	[-1.798037, 12.235347]	0.119952;0.85197;9.58534;10.791638
27303	4	Up	0.0391769	0.755568	1.7536	1.25164	[0.501958, 3.005247]	0.639096;1.179664;2.327541;11.36782
100128927	4	Up	0.0391963	0.755568	1.30645	1.25517	[0.05128, 2.561622]	-0.079928;0.999627;1.613274;12.703746
83657	4	Down	0.0392146	0.755568	-1.72039	0.797443	[-2.51783, -0.922945]	-2.46286;-2.102377;-1.338398;-1.026641
128864	4	Down	0.0392315	0.755568	-1.15064	0.869368	[-2.02001, -0.281274]	-2.206824;-1.267222;-1.034062;-0.020807
6649	4	Up	0.039238	0.755568	2.75578	0.577567	[2.178214, 3.333349]	-0.827409;2.537363;2.9742;3.316491
79973	4	Up	0.0393851	0.757609	6.68352	7.2153	[-0.531772, 13.89882]	-0.952523;2.128194;11.238854;11.861495
139422	4	Up	0.0394811	0.758298	2.57099	0.329553	[2.24144, 2.900547]	-1.162539;2.553545;2.588442;2.998106
79751	4	Up	0.0395427	0.758298	10.2438	0.06359	[10.180186, 10.307366]	9.359817;10.214906;10.272646;10.300687
147339	4	Up	0.0396027	0.758298	3.50941	2.71719	[0.792228, 6.226598]	1.153467;2.199927;4.818899;11.729419
54516	4	Down	0.0396224	0.758298	-1.61957	0.456513	[-2.076087, -1.163061]	-1.948027;-1.906949;-1.332199;-0.607216
219654	4	Down	0.0396267	0.758298	-0.700214	0.525089	[-1.225303, -0.175124]	-1.538487;-0.895401;-0.505026;-0.187065
7764	4	Up	0.039726	0.759409	5.82344	6.16337	[-0.339927, 11.986807]	1.391721;1.940891;9.705989;11.524348
10058	4	Up	0.0398709	0.759997	8.04825	3.50553	[4.542718, 11.553779]	3.344201;7.082652;9.013845;11.811548
25759	4	Up	0.0398774	0.759997	2.91085	0.44598	[2.464869, 3.356829]	2.504889;2.715191;3.106508;3.4227
390061	4	Down	0.0398805	0.759997	-1.38196	0.671524	[-2.05348, -0.710432]	-2.178875;-1.490911;-1.273001;-0.261846
23324	4	Down	0.0400161	0.761508	-1.97722	2.90912	[-4.886341, 0.931902]	-4.87954;-2.999251;-0.955189;1.785004
115650	4	Down	0.0400424	0.761508	-1.0877	0.295758	[-1.38346, -0.791943]	-1.342774;-1.231601;-0.943801;-0.44397
10550	4	Down	0.0402432	0.762699	-0.826164	0.638175	[-1.464338, -0.187989]	-2.759523;-1.037106;-0.615221;-0.17622
6694	4	Down	0.0402566	0.762699	-0.898368	0.957797	[-1.856166, 0.059429]	-1.799327;-1.383795;-0.412942;-0.091744
9508	4	Down	0.0402682	0.762699	-1.35122	0.433948	[-1.785165, -0.917268]	-4.161644;-1.64044;-1.061993;-1.055052
64718	4	Up	0.0403262	0.762699	10.167	1.76991	[8.397076, 11.936888]	1.648578;9.03807;11.295894;11.425641
256472	4	Down	0.0403393	0.762699	-0.906888	1.62472	[-2.531609, 0.717834]	-2.059901;-1.945593;0.131818;0.818975
11234	4	Down	0.0403534	0.762699	-0.648241	1.23013	[-1.878375, 0.581893]	-2.689331;-0.777645;-0.518837;0.881784
55333	4	Up	0.0404296	0.763357	1.44997	4.92452	[-3.474553, 6.374493]	-2.356166;-1.386985;4.286924;11.618931
84061	4	Up	0.0405306	0.764481	1.42323	0.891321	[0.531914, 2.314555]	0.365061;1.279032;1.567436;3.363467
7850	4	Down	0.0406851	0.765666	-1.15107	0.601242	[-1.752308, -0.549824]	-1.643832;-1.469364;-0.832769;-0.505678
143098	4	Down	0.0406917	0.765666	-1.2012	2.06352	[-3.264722, 0.862318]	-3.721412;-2.004471;-0.397933;0.779179
54830	3	Down	0.0407181	0.765666	-1.00683	1.30484	[-2.311673, 0.298011]	-8.029146;-1.006831;-0.126727
219738	4	Down	0.0407851	0.766144	-1.34157	1.53481	[-2.876381, 0.193231]	-2.914819;-1.949993;-0.733157;0.120432
84219	4	Down	0.0408665	0.766892	-2.79759	0.759808	[-3.557394, -2.037777]	-3.672832;-2.947307;-2.647864;-0.804109
79621	3	Up	0.0409667	0.767098	10.0118	1.67856	[8.333197, 11.690324]	2.847205;10.011761;11.143936
57446	4	Down	0.040985	0.767098	-1.38782	0.67679	[-2.064614, -0.711034]	-2.042816;-1.645809;-1.129839;-0.152476
10673	4	Down	0.0410024	0.767098	-1.18546	0.578918	[-1.764381, -0.606544]	-2.201761;-1.229484;-1.141442;-0.448534
6874	4	Up	0.0411792	0.768295	10.0214	2.39221	[7.629224, 12.413639]	0;9.24671;10.796153;12.473753
401258	4	Down	0.0411912	0.768295	-0.951228	0.30406	[-1.255288, -0.647168]	-1.244073;-1.068555;-0.833901;-0.556649
10135	4	Up	0.0411914	0.768295	9.48677	0.955912	[8.530862, 10.442685]	8.49765;9.186389;9.787157;11.54431
6509	4	Up	0.0414487	0.772313	2.45168	1.44089	[1.010792, 3.892564]	1.024676;1.934951;2.968405;12.13432
643226	4	Down	0.0416188	0.773523	-0.674207	0.794338	[-1.468544, 0.120131]	-3.803067;-1.027387;-0.321027;0.04416
6579	4	Down	0.0416317	0.773523	-1.52873	2.73348	[-4.262208, 1.204756]	-4.995922;-3.108536;0.051084;0.57888
10005	4	Up	0.0416396	0.773523	8.76168	3.93461	[4.827077, 12.69629]	3.125297;6.249978;11.273389;11.557689
26689	4	Down	0.0417722	0.773907	-1.13658	0.246624	[-1.383209, -0.889961]	-2.172039;-1.153198;-1.119973;-0.820507
10062	4	Up	0.0418201	0.773907	2.53489	2.80685	[-0.271957, 5.341733]	-1.211381;2.494775;2.575002;12.363659
143686	4	Up	0.0418489	0.773907	2.26173	1.29184	[0.969891, 3.553567]	0.811701;1.96909;2.554367;9.683998
376132	4	Up	0.0418673	0.773907	1.7893	0.318435	[1.470864, 2.107735]	1.45298;1.696055;1.882544;11.792491
387266	4	Up	0.0418766	0.773907	6.76567	6.69803	[0.067649, 13.4637]	2.192698;2.303138;11.228211;11.794425
100288413	4	Down	0.0419128	0.773907	-0.66053	0.78722	[-1.447751, 0.12669]	-1.665206;-0.717801;-0.60326;0.944502
7392	4	Up	0.0419856	0.773907	11.2276	0.892486	[10.335115, 12.120087]	-1.701546;11.068158;11.387045;12.272105
1723	4	Up	0.0419962	0.773907	6.34282	7.30136	[-0.958549, 13.64418]	0.039703;1.622346;11.063285;11.471752
26168	4	Up	0.0421442	0.775857	6.34312	6.48893	[-0.145813, 12.832044]	1.57458;2.358206;10.328025;11.388258
284266	4	Down	0.0421956	0.776028	-0.369613	1.14086	[-1.510477, 0.771251]	-2.293352;-1.014294;0.275068;0.52471
22885	4	Up	0.042258	0.7764	1.87316	2.75226	[-0.879101, 4.625413]	-0.039417;0.072986;3.673326;12.724954
5366	4	Down	0.0423358	0.776927	-1.08188	0.438946	[-1.520825, -0.642934]	-1.502245;-1.253643;-0.910115;-0.114942
5601	4	Up	0.0423953	0.776927	6.36654	6.33028	[0.036256, 12.696821]	1.490437;2.18847;10.544606;10.727904
257397	4	Down	0.042445	0.776927	-0.801396	0.298701	[-1.100097, -0.502696]	-1.276125;-0.830649;-0.772144;-0.427707
154881	4	Up	0.0424553	0.776927	6.04999	5.45165	[0.598339, 11.501638]	0.927945;3.169583;8.930395;10.523757
100533178	4	Down	0.0426138	0.778601	-0.900354	0.824383	[-1.724737, -0.075971]	-1.628503;-1.284282;-0.516426;0.568028
80201	4	Up	0.0426313	0.778601	3.30309	2.23281	[1.07028, 5.535892]	1.219202;2.374956;4.231217;11.787624
27146	4	Down	0.0427691	0.780345	-0.632685	0.796728	[-1.429413, 0.164043]	-1.532315;-0.807826;-0.457544;0.405256
971	4	Down	0.0428953	0.781874	-2.27463	1.09525	[-3.369887, -1.179378]	-3.212488;-2.814254;-1.735011;0.192966
81696	4	Down	0.0429693	0.782449	-0.91411	1.10271	[-2.016824, 0.188604]	-2.002067;-1.313694;-0.514526;0.446757
23005	4	Down	0.0430402	0.782967	-1.28521	0.874826	[-2.160041, -0.410389]	-2.234909;-1.515645;-1.054785;-0.197062
6456	4	Down	0.0430977	0.78324	-0.713167	0.66686	[-1.380027, -0.046307]	-2.347762;-0.992863;-0.433471;-0.093282
347516	4	Down	0.0432098	0.784148	-0.762399	0.087055	[-0.849454, -0.675344]	-1.603783;-0.776014;-0.748784;-0.658578
7328	4	Up	0.0432328	0.784148	10.1974	1.09506	[9.102385, 11.292504]	7.939996;9.5963;10.798589;11.073515
114798	4	Down	0.0433032	0.784376	-0.72534	0.566479	[-1.29182, -0.158861]	-2.555215;-0.889458;-0.561223;-0.125288
152206	4	Up	0.0433305	0.784376	2.10462	0.935688	[1.168934, 3.04031]	-0.345053;1.868798;2.340446;3.131024
25862	4	Down	0.0435858	0.786781	-1.7889	1.45334	[-3.242237, -0.335567]	-3.122962;-2.415364;-1.16244;0.365778
51561	4	Up	0.0436016	0.786781	1.61163	1.64007	[-0.028434, 3.251696]	0.163893;0.846953;2.37631;3.564953
2001	4	Down	0.043621	0.786781	-1.4954	1.6691	[-3.164493, 0.173704]	-3.684101;-2.051932;-0.938857;0.19965
3359	4	Up	0.0436471	0.786781	3.80125	3.78025	[0.021001, 7.581496]	0.484145;2.018868;5.583629;10.96502
440822	4	Down	0.0437416	0.786781	-0.936189	1.09193	[-2.028118, 0.155739]	-4.840226;-1.15773;-0.714649;0.315261
54329	4	Up	0.0437527	0.786781	5.55916	5.94071	[-0.381548, 11.499869]	1.045292;2.059123;9.059198;11.58154
22954	4	Up	0.0438826	0.786781	5.64993	5.19098	[0.45895, 10.840917]	1.835449;2.461878;8.837989;13.036649
3553	4	Down	0.0439285	0.786781	-1.02849	1.6651	[-2.693594, 0.636608]	-3.139746;-1.616733;-0.440253;0.629458
7260	4	Down	0.0439893	0.786781	-1.41908	0.342446	[-1.761524, -1.076632]	-1.868181;-1.431929;-1.406227;-0.264239
57231	4	Down	0.0440047	0.786781	-1.0318	1.29568	[-2.32748, 0.263874]	-2.324845;-1.486605;-0.577001;1.420498
286257	3	Up	0.0441151	0.786781	1.51497	0.044461	[1.470508, 1.55943]	1.484981;1.514969;12.657413
7494	4	Down	0.0441525	0.786781	-1.55925	2.13441	[-3.693655, 0.575164]	-4.035884;-1.961886;-1.156605;6.370912
9985	4	Down	0.0441704	0.786781	-1.46903	0.968089	[-2.43712, -0.500943]	-2.564647;-1.67935;-1.258713;1.715652
54407	4	Down	0.0441808	0.786781	-1.29624	0.664283	[-1.960527, -0.631961]	-2.039971;-1.448622;-1.143866;-0.414382
219	4	Up	0.0441919	0.786781	10.4969	0.398318	[10.098598, 10.895234]	4.088614;10.356421;10.637411;10.893745
7484	4	Down	0.0442192	0.786781	-1.81049	0.762156	[-2.572642, -1.048331]	-2.584986;-2.06412;-1.556852;0.178001
27299	4	Down	0.0442813	0.786781	-1.46025	1.14117	[-2.601421, -0.319079]	-4.10093;-1.811448;-1.109051;-0.27203
9061	4	Up	0.0442814	0.786781	7.75889	4.6048	[3.154086, 12.36369]	2.325162;4.676442;10.841334;10.888234
1506	4	Up	0.0442908	0.786781	5.94651	3.30812	[2.638388, 9.254636]	-0.964858;5.611827;6.281196;10.074425
57680	4	Up	0.0443172	0.786781	7.96984	4.20354	[3.766301, 12.173373]	2.729971;5.316665;10.62301;10.987157
79075	4	Up	0.0443927	0.787108	3.55716	4.7499	[-1.192736, 8.307056]	-0.829748;1.536546;5.577773;12.423589
117177	4	Up	0.044508	0.787108	3.26482	2.04834	[1.216486, 5.313157]	1.858513;1.907964;4.621679;6.875538
23086	4	Down	0.0445186	0.787108	-0.403493	0.502318	[-0.905811, 0.098825]	-1.707675;-0.537192;-0.269795;0.140426
147923	3	Down	0.0445437	0.787108	-0.234624	1.20826	[-1.442879, 0.973631]	-2.596368;-0.234624;0.580333
100144748	3	Down	0.0446188	0.787108	-0.416646	1.47758	[-1.89423, 1.060939]	-2.472221;-0.416646;0.579971
64422	4	Up	0.0446348	0.787108	5.64953	5.79655	[-0.147019, 11.446076]	-0.304404;3.601087;7.69797;11.420522
81855	4	Down	0.0447259	0.787108	-0.798228	0.76038	[-1.558608, -0.037847]	-3.477007;-1.230557;-0.365899;-0.204817
26246	4	Down	0.0447384	0.787108	-1.18296	0.218761	[-1.401717, -0.964194]	-1.447276;-1.21374;-1.152172;-0.53425
389493	4	Up	0.0447971	0.787108	7.16145	3.61479	[3.546656, 10.776246]	1.833862;5.040309;9.282593;9.916601
94030	4	Down	0.0448093	0.787108	-0.787749	0.535002	[-1.322751, -0.252747]	-1.425347;-1.126157;-0.44934;-0.40445
3434	4	Down	0.0448136	0.787108	-1.01493	1.93364	[-2.948578, 0.918711]	-2.638638;-2.122306;0.092439;0.486145
64799	4	Up	0.0448482	0.787108	2.19666	2.61274	[-0.416081, 4.809408]	-0.876103;1.744886;2.648441;12.144939
5716	4	Down	0.0449821	0.788707	-1.32171	0.496349	[-1.81806, -0.825363]	-1.782821;-1.530168;-1.113255;-0.009276
6293	4	Down	0.0450576	0.78928	-1.24464	2.44669	[-3.691334, 1.202048]	-4.076244;-2.151223;-0.338063;1.149318
599	4	Up	0.045132	0.789832	8.64296	2.13204	[6.510923, 10.775005]	5.440416;8.161909;9.124019;11.037993
378925	4	Up	0.0452456	0.789847	10.6185	1.15514	[9.463388, 11.773674]	-2.869951;10.188468;11.048594;11.746734
9328	4	Up	0.0452512	0.789847	7.17662	5.35218	[1.824444, 12.528797]	3.345032;3.788222;10.565019;11.071409
80196	4	Up	0.0452695	0.789847	7.49267	5.73544	[1.757232, 13.228107]	1.686525;3.692861;11.292478;11.42986
203074	4	Down	0.0453244	0.789847	-0.786521	0.61049	[-1.39701, -0.176031]	-1.314446;-1.082135;-0.490907;0.042367
147746	4	Up	0.045437	0.789847	6.76855	7.46131	[-0.692764, 14.229861]	-0.81175;2.346334;11.190763;12.411507
80856	4	Down	0.0454457	0.789847	-0.793073	0.938483	[-1.731556, 0.14541]	-2.180609;-1.160091;-0.426055;0.105905
55210	4	Up	0.0454681	0.789847	7.16936	7.33298	[-0.163626, 14.502336]	-1.220058;2.779827;11.558883;12.671883
5352	4	Down	0.0455038	0.789847	-0.866022	1.60896	[-2.474978, 0.742934]	-3.237216;-1.875113;0.143068;0.29534
85457	3	Up	0.0455195	0.789847	1.86215	0.37795	[1.484199, 2.2401]	1.607225;1.862149;4.983891
26010	4	Down	0.0455761	0.789847	-1.70571	1.82526	[-3.530975, 0.119549]	-3.053804;-2.819866;-0.59156;1.221339
79591	4	Down	0.0456437	0.789847	-1.05456	0.539842	[-1.594401, -0.514717]	-1.559495;-1.27786;-0.831258;1.104487
125704	4	Down	0.0456472	0.789847	-1.05352	0.198804	[-1.252326, -0.854717]	-1.200732;-1.174494;-0.932548;-0.489062
84701	4	Up	0.0456908	0.789859	11.0354	0.564489	[10.47096, 11.599938]	-1.473156;10.675149;11.39575;11.436634
57084	4	Up	0.0458947	0.791324	2.95092	1.42496	[1.525961, 4.375876]	1.791796;2.187799;3.714038;5.088471
3426	4	Down	0.0459184	0.791324	-0.466428	0.471537	[-0.937964, 0.005109]	-2.077304;-0.574352;-0.358504;0.061743
4684	3	Down	0.0459477	0.791324	-1.07981	0.595033	[-1.674846, -0.484779]	-1.481157;-1.079813;0.368379
253982	4	Down	0.0459646	0.791324	-1.09949	0.275723	[-1.375211, -0.823765]	-1.397076;-1.173845;-1.025131;-0.387051
50509	4	Down	0.0460315	0.791324	-0.910179	0.766759	[-1.676938, -0.14342]	-1.704153;-1.150549;-0.669809;0.235282
64236	4	Down	0.0460964	0.791324	-1.1451	1.27709	[-2.422183, 0.131989]	-2.663967;-1.455593;-0.834602;0.267173
54206	4	Up	0.0461232	0.791324	2.29111	2.39202	[-0.100909, 4.683131]	-0.716349;2.07178;2.510442;12.932953
130399	4	Up	0.0462006	0.791324	6.59949	7.20721	[-0.607722, 13.806693]	1.724253;1.752329;11.446643;11.698324
89978	3	Up	0.0463158	0.791324	4.22323	4.01349	[0.209742, 8.236722]	1.51617;4.223232;11.335083
55795	4	Up	0.0463531	0.791324	4.0081	1.72146	[2.286638, 5.729555]	1.777253;3.916724;4.099469;12.134526
81448	4	Down	0.0463553	0.791324	-1.00796	0.616146	[-1.624109, -0.391818]	-2.933448;-1.307323;-0.708603;-0.476154
9519	4	Up	0.0464251	0.791324	2.79423	2.56406	[0.230171, 5.358294]	0.065719;2.063875;3.52459;10.467849
154664	4	Up	0.0464288	0.791324	8.89185	2.3141	[6.577745, 11.205952]	3.207309;7.997881;9.785817;11.119564
340990	4	Down	0.0464812	0.791324	-1.27256	0.49096	[-1.763525, -0.781605]	-1.713301;-1.494124;-1.051005;-0.184057
23705	3	Down	0.0464827	0.791324	-0.527595	0.238254	[-0.765849, -0.289341]	-1.728749;-0.527595;-0.366895
613	4	Up	0.0464959	0.791324	5.8182	7.44663	[-1.628427, 13.264823]	0.218163;1.011435;10.624961;11.056795
9481	4	Up	0.0465055	0.791324	2.0413	2.33256	[-0.291259, 4.37385]	-0.177011;1.113029;2.969562;11.722927
148345	4	Up	0.0465651	0.791606	2.01716	2.82452	[-0.807363, 4.841685]	-1.026126;1.250218;2.784105;13.191941
398	3	Up	0.0467098	0.793335	11.2814	0.446308	[10.835102, 11.727718]	1.050256;11.28141;11.582441
653319	4	Up	0.0468076	0.794109	3.07336	2.87392	[0.199446, 5.94728]	0.301927;1.967938;4.178788;9.379934
388199	4	Down	0.0468416	0.794109	-0.589052	1.21918	[-1.808228, 0.630124]	-2.209535;-0.613215;-0.564889;2.02777
2784	4	Down	0.0470182	0.794652	-1.41476	0.188476	[-1.603239, -1.226288]	-1.549115;-1.534662;-1.294865;2.162077
57057	4	Down	0.0471059	0.794652	-0.981404	0.854699	[-1.836103, -0.126705]	-2.035169;-1.080613;-0.882195;0.9667
27198	4	Up	0.0471215	0.794652	9.14435	2.63738	[6.506974, 11.781727]	1.063655;8.433667;9.855033;11.991439
9248	4	Up	0.0472113	0.794652	6.59209	7.6513	[-1.059207, 14.243395]	-0.58654;2.025704;11.158484;12.347168
10121	3	Up	0.0472125	0.794652	10.5776	0.328847	[10.248705, 10.9064]	1.579413;10.577552;10.799357
8411	4	Down	0.0472498	0.794652	-0.648098	1.05268	[-1.700776, 0.404579]	-1.965421;-0.750818;-0.545379;0.897225
3192	4	Up	0.0472647	0.794652	7.36358	6.71895	[0.644634, 14.082535]	2.058809;3.101313;11.625856;12.165053
196	4	Up	0.0472891	0.794652	9.62663	1.03211	[8.59452, 10.658735]	-1.078646;8.974063;10.279192;10.366357
26595	4	Down	0.0473155	0.794652	-1.28885	1.06477	[-2.353628, -0.22408]	-2.306907;-1.707162;-0.870546;1.550689
27022	4	Up	0.0473462	0.794652	1.51966	0.728551	[0.791108, 2.24821]	0.584176;1.472339;1.566979;11.927408
400986	4	Up	0.047348	0.794652	6.66305	7.45003	[-0.78698, 14.113086]	-2.074081;2.710594;10.615512;12.760551
149041	4	Up	0.0474235	0.794668	11.3348	1.18809	[10.146691, 12.522867]	-1.250698;10.7286;11.940957;12.33131
63924	4	Down	0.0474993	0.794668	-1.20637	0.63138	[-1.837751, -0.57499]	-1.871635;-1.566226;-0.846515;-0.714506
4250	4	Down	0.0475713	0.794668	-0.756936	0.208524	[-0.96546, -0.548412]	-0.904194;-0.890973;-0.622899;-0.235024
55758	4	Up	0.0475922	0.794668	6.70216	6.8718	[-0.169639, 13.573969]	-0.439826;2.226868;11.177462;11.496805
63920	4	Up	0.0476635	0.794668	2.5643	0.927493	[1.636802, 3.491789]	1.039616;2.017932;3.11066;3.269103
54850	4	Up	0.0476852	0.794668	5.38582	7.21307	[-1.82725, 12.598891]	0.17438;0.866962;9.904678;11.704777
51285	4	Down	0.0477154	0.794668	-1.361	1.61402	[-2.975022, 0.253018]	-2.920993;-1.978293;-0.74371;2.36078
9282	4	Up	0.0477254	0.794668	10.1374	0.865205	[9.272229, 11.002639]	9.111698;9.996024;10.278843;12.755568
10127	4	Up	0.0477536	0.794668	2.12166	0.281942	[1.839715, 2.403599]	1.783996;2.078983;2.164331;3.6425
51528	4	Down	0.0478566	0.794668	-1.03336	0.331117	[-1.364476, -0.702241]	-1.40361;-1.109779;-0.956938;-0.657248
347252	4	Down	0.047877	0.794668	-0.826538	1.3177	[-2.14424, 0.491164]	-2.198576;-1.232056;-0.42102;0.617518
64115	4	Down	0.0479062	0.794668	-0.552259	0.897168	[-1.449427, 0.344909]	-4.459091;-0.960073;-0.144445;0.25019
550	4	Up	0.0479211	0.794668	2.32065	1.30404	[1.016613, 3.624692]	0.377555;2.013026;2.628279;3.772152
2259	4	Down	0.0479526	0.794668	-0.343921	2.21066	[-2.554584, 1.866743]	-3.256932;-0.729184;0.041342;2.25296
6917	4	Up	0.0480508	0.794959	7.12124	6.08299	[1.038247, 13.204232]	0.455766;3.179648;11.062832;11.385493
120526	4	Up	0.0480565	0.794959	5.76331	6.90008	[-1.136777, 12.66339]	0.951676;1.266853;10.259761;11.1872
51094	4	Down	0.0481605	0.795039	-0.600164	0.551671	[-1.151835, -0.048493]	-5.393003;-0.777453;-0.422875;-0.033259
3855	4	Up	0.0481702	0.795039	5.3898	6.96061	[-1.570809, 12.350401]	0.393775;0.99609;9.783502;11.622305
284546	4	Up	0.0482105	0.795039	1.59155	1.81543	[-0.22388, 3.406981]	-0.657255;1.391374;1.791727;4.008613
25972	4	Down	0.0482466	0.795039	-1.07366	0.837843	[-1.911501, -0.235816]	-1.771263;-1.506289;-0.641028;-0.266855
8367	4	Up	0.048277	0.795039	7.06724	8.87207	[-1.804832, 15.939313]	-3.902371;1.567625;12.566857;13.535886
6691	4	Down	0.0484558	0.797041	-0.932392	0.525089	[-1.457481, -0.407303]	-1.617023;-1.046782;-0.818002;-0.338447
55909	4	Up	0.0484959	0.797041	1.19468	2.45343	[-1.258748, 3.648107]	-1.661645;0.741376;1.647983;13.539062
90316	4	Down	0.0486856	0.797041	-0.667618	0.463466	[-1.131084, -0.204152]	-1.226683;-0.83951;-0.495725;-0.214304
54778	4	Up	0.0487388	0.797041	2.53836	1.8081	[0.730257, 4.346459]	1.121305;1.516317;3.5604;12.173989
143379	4	Up	0.0487413	0.797041	3.31309	3.49839	[-0.185299, 6.81148]	0.063804;1.843114;4.783067;11.25922
3030	4	Up	0.0487575	0.797041	2.83583	0.993842	[1.841985, 3.829668]	1.649585;2.681394;2.990259;11.62307
83938	4	Up	0.048801	0.797041	3.82417	3.19196	[0.632213, 7.016137]	-0.455004;3.797456;3.850894;12.007393
1024	4	Up	0.0488083	0.797041	11.0372	0.167869	[10.869286, 11.205023]	0.259387;11.033212;11.041096;11.259664
611	4	Up	0.0488121	0.797041	2.89056	3.82262	[-0.932067, 6.713179]	-0.405722;1.030186;4.750926;10.540801
5325	4	Up	0.048871	0.797041	1.94866	1.20363	[0.745029, 3.152297]	0.685573;1.588073;2.309253;11.548441
57521	4	Down	0.0488743	0.797041	-1.54696	2.38484	[-3.931798, 0.837885]	-3.300075;-3.010945;-0.082968;12.455161
288	4	Up	0.0490675	0.799076	4.63612	1.67702	[2.959098, 6.313146]	3.198852;3.811117;5.461127;11.161208
85437	4	Up	0.0491058	0.799076	6.37308	5.10307	[1.270007, 11.476146]	2.602066;3.26014;9.486012;11.497864
64411	4	Up	0.0491758	0.799076	2.66967	2.52171	[0.147962, 5.191385]	0.865681;1.071924;4.267423;12.601125
79652	4	Down	0.0492097	0.799076	-0.829213	0.968281	[-1.797494, 0.139069]	-3.616756;-1.261095;-0.39733;0.045099
400916	4	Down	0.0492683	0.799076	-1.12326	0.521193	[-1.644453, -0.602066]	-4.444669;-1.443657;-0.802862;-0.740577
5869	4	Up	0.0493187	0.799076	2.92101	2.16011	[0.760909, 5.081119]	1.142531;1.785555;4.056473;11.952101
56903	4	Up	0.0493667	0.799076	6.07796	7.33465	[-1.256683, 13.412611]	-0.400687;1.370594;10.785335;11.264896
51594	4	Down	0.0493847	0.799076	-1.13689	1.57679	[-2.713685, 0.439905]	-3.023117;-1.37773;-0.896049;0.856705
5360	4	Down	0.0494308	0.799076	-1.34289	0.227967	[-1.570852, -1.114918]	-2.081988;-1.496359;-1.189411;-1.188836
8805	4	Up	0.0494748	0.799076	6.52079	6.1525	[0.36829, 12.673296]	1.254713;3.48726;9.554325;11.838771
643803	3	Up	0.0494761	0.799076	3.08892	0.792698	[2.29622, 3.881615]	1.375398;3.088917;3.623585
353355	4	Up	0.0495896	0.799641	5.98745	9.28596	[-3.298512, 15.27341]	-0.527587;-0.024105;11.999003;13.209186
5179	4	Down	0.0496229	0.799641	-0.731423	1.04343	[-1.774854, 0.312007]	-1.757155;-1.11326;-0.349586;0.363862
6770	4	Down	0.0496413	0.799641	-0.76999	1.04991	[-1.819896, 0.279915]	-1.560657;-1.395627;-0.144354;0.253886
51111	4	Up	0.0497823	0.801212	9.64823	0.746783	[8.901447, 10.395013]	8.816436;9.472628;9.823832;11.004941
6996	4	Up	0.0498998	0.801347	10.2983	1.30222	[8.996067, 11.600511]	-0.036446;9.92635;10.670228;11.683023
23283	4	Down	0.0498998	0.801347	-0.9457	0.257438	[-1.203138, -0.688262]	-1.287658;-0.951021;-0.94038;0.120098
64978	4	Up	0.0499613	0.801347	8.24461	3.82519	[4.419411, 12.069801]	2.173649;5.675169;10.814043;10.835287
51091	4	Up	0.0499728	0.801347	6.2182	6.48146	[-0.263256, 12.699655]	-0.34729;2.373848;10.062551;11.117212
10629	4	Up	0.0500081	0.801347	6.55945	7.10245	[-0.542998, 13.661899]	0.996643;2.440769;10.678132;12.02184
10270	4	Up	0.0501457	0.802854	10.2478	0.381206	[9.866608, 10.62902]	1.275743;10.006615;10.489013;10.520855
129563	4	Up	0.0503128	0.804104	10.3852	1.59546	[8.789742, 11.980656]	1.049248;10.312344;10.458053;12.464586
4724	4	Down	0.0503457	0.804104	-0.918703	1.29923	[-2.217928, 0.380522]	-2.302301;-1.287736;-0.54967;0.853758
145282	4	Up	0.0503875	0.804104	1.77035	1.48968	[0.280665, 3.260036]	-0.126809;1.657952;1.882749;11.847794
8774	4	Up	0.0504724	0.804104	10.1386	0.821189	[9.317414, 10.959792]	-1.754483;9.86734;10.409866;10.975109
285971	4	Up	0.0505429	0.804104	6.37414	7.21176	[-0.837618, 13.585894]	0.669819;2.138885;10.609391;11.86741
153830	4	Up	0.0505491	0.804104	3.77794	3.33836	[0.439584, 7.116296]	-0.204538;3.257039;4.298842;10.329402
675	4	Up	0.0505698	0.804104	10.2167	1.57446	[8.642248, 11.791162]	1.183943;9.768608;10.664802;11.892521
9555	3	Down	0.0505912	0.804104	-0.719521	0.531867	[-1.251389, -0.187654]	-1.147408;-0.719521;-0.360782
120376	4	Down	0.0506367	0.804104	-1.79377	0.303179	[-2.096949, -1.490591]	-2.273739;-1.843787;-1.743753;-1.434804
995	4	Up	0.0506879	0.804104	7.58395	5.19738	[2.386566, 12.781331]	1.389484;4.171782;10.996115;11.182955
1071	4	Down	0.0507038	0.804104	-2.09559	0.238518	[-2.334106, -1.85707]	-3.774108;-2.178928;-2.012249;-1.857172
93377	4	Up	0.0508028	0.804562	2.66532	0.596578	[2.068743, 3.261899]	0.711362;2.612703;2.717939;3.417476
2937	4	Up	0.0508627	0.804562	9.86322	2.65533	[7.207888, 12.51855]	1.991486;8.368977;11.357461;11.950969
3227	4	Down	0.0509009	0.804562	-1.92893	0.582301	[-2.511235, -1.346632]	-2.431777;-2.211604;-1.646263;-0.094692
79933	3	Down	0.0509073	0.804562	-0.946839	0.953376	[-1.900215, 0.006537]	-1.589882;-0.946839;0.229037
55844	4	Up	0.0510148	0.80484	8.02146	5.82967	[2.191795, 13.851133]	0.580977;4.468927;11.574001;12.333043
1407	4	Up	0.0511072	0.80484	9.4868	2.30742	[7.179382, 11.794219]	0.784359;8.116424;10.857176;11.229089
25979	4	Down	0.05111	0.80484	-0.60321	0.914572	[-1.517782, 0.311363]	-2.99704;-1.120836;-0.085584;0.112905
165904	4	Down	0.0511342	0.80484	-0.775282	0.412216	[-1.187498, -0.363066]	-1.211809;-0.907423;-0.643141;-0.351351
30011	4	Down	0.0511597	0.80484	-1.76925	0.329385	[-2.098633, -1.439863]	-2.050103;-1.932727;-1.605769;0.131698
65998	4	Up	0.0512542	0.80484	5.94503	6.53179	[-0.586763, 12.476815]	1.329064;1.749726;10.140326;11.427264
1960	4	Down	0.0512574	0.80484	-1.56313	1.03711	[-2.600241, -0.52602]	-2.290895;-2.234409;-0.891853;0.469387
253260	4	Down	0.0512743	0.80484	-2.81843	1.24313	[-4.061565, -1.575297]	-3.753662;-3.560166;-2.076697;-1.721792
6228	3	Down	0.0513401	0.805048	-3.67395	1.98363	[-5.657585, -1.69032]	-7.522772;-3.673953;-2.336011
23091	4	Down	0.0514275	0.805048	-1.07657	0.36522	[-1.44179, -0.71135]	-1.6786;-1.180027;-0.973114;-0.687351
100505724	4	Up	0.0515732	0.805048	1.3394	0.711298	[0.628102, 2.050698]	0.620004;1.099268;1.579532;8.346364
139067	4	Up	0.0515961	0.805048	4.66023	2.995	[1.665224, 7.655228]	1.259287;4.020963;5.29949;8.310455
4495	4	Up	0.0516415	0.805048	1.38534	1.73086	[-0.345526, 3.116198]	-0.040748;0.47652;2.294153;13.143675
55686	4	Down	0.0517084	0.805048	-1.51651	0.154168	[-1.670682, -1.362346]	-1.658339;-1.582659;-1.450369;-0.529638
9776	4	Up	0.0517613	0.805048	7.86314	5.15448	[2.708652, 13.017621]	-0.413065;4.513678;11.212595;11.466982
1306	4	Down	0.0517616	0.805048	-0.576566	1.32594	[-1.902511, 0.749378]	-3.574904;-0.900869;-0.252264;0.887805
155382	4	Up	0.0517707	0.805048	1.83238	1.39457	[0.437803, 3.226953]	0.67628;1.10722;2.557536;10.037455
440138	4	Up	0.0517834	0.805048	6.57694	6.57342	[0.003521, 13.150362]	-1.729823;2.195885;10.957998;11.063308
284186	4	Down	0.0519815	0.805048	-0.9834	0.715717	[-1.699117, -0.267682]	-1.622081;-1.310207;-0.656592;0.788796
27291	4	Up	0.051995	0.805048	4.37113	3.98149	[0.389643, 8.352613]	1.418417;1.95289;6.789366;10.695327
91283	4	Down	0.0520828	0.805048	-0.723994	0.61149	[-1.335484, -0.112504]	-3.02116;-1.004676;-0.443312;-0.179787
148137	4	Up	0.0521443	0.805048	3.00726	0.965689	[2.041569, 3.972947]	0.232657;2.710797;3.303719;4.013493
221472	4	Down	0.0521702	0.805048	-0.671475	1.43169	[-2.103169, 0.76022]	-1.818128;-1.456151;0.113202;0.920753
64919	4	Down	0.0521959	0.805048	-0.968907	2.32622	[-3.295128, 1.357313]	-2.866053;-2.20979;0.271975;1.257292
54918	4	Down	0.0522252	0.805048	-0.076786	0.239408	[-0.316194, 0.162622]	-2.006757;-0.219568;0.065997;0.103388
4771	4	Down	0.0523072	0.805048	-0.976305	0.341397	[-1.317702, -0.634909]	-2.43096;-1.052311;-0.900299;-0.591774
8345	4	Down	0.0523633	0.805048	0.079612	2.78117	[-2.701556, 2.860781]	-2.688708;-1.334868;1.494092;2.416877
968	4	Down	0.0524595	0.805048	-0.597549	0.540762	[-1.138311, -0.056787]	-1.672986;-0.940251;-0.254848;-0.210773
6440	3	Down	0.0525202	0.805048	-0.955445	0.605888	[-1.561332, -0.349557]	-2.138722;-0.955445;-0.546779
50839	4	Up	0.0525416	0.805048	2.33476	1.75918	[0.575574, 4.093938]	1.055414;1.240994;3.428518;11.856233
51020	4	Up	0.052573	0.805048	2.28194	2.23725	[0.044696, 4.519194]	-0.029063;1.574946;2.988944;11.455592
6663	4	Up	0.0526115	0.805048	3.26573	1.66852	[1.597216, 4.934248]	1.204125;3.076542;3.454923;10.165645
51429	4	Down	0.0526288	0.805048	-1.35109	0.516469	[-1.867554, -0.834616]	-3.661606;-1.641256;-1.060914;-0.944549
51399	4	Down	0.0526463	0.805048	-1.55288	1.45602	[-3.008898, -0.096858]	-3.157143;-1.912758;-1.192998;10.810654
1551	4	Down	0.0526584	0.805048	-0.780358	0.276853	[-1.057211, -0.503505]	-1.02425;-0.909936;-0.65078;-0.339804
57722	4	Down	0.0527253	0.805048	-0.491162	0.897355	[-1.388516, 0.406193]	-3.5539;-0.731526;-0.250797;0.478989
64434	3	Down	0.0527897	0.805048	-1.57725	2.03436	[-3.611611, 0.457113]	-4.613926;-1.577249;-0.205091
54900	4	Down	0.0528099	0.805048	-0.532506	0.404112	[-0.936618, -0.128393]	-2.284654;-0.588617;-0.476395;-0.043477
28956	4	Down	0.0528412	0.805048	-1.08605	0.907813	[-1.993868, -0.178242]	-1.70678;-1.689954;-0.482156;-0.402988
55072	4	Up	0.0528822	0.805048	10.146	1.23746	[8.908514, 11.383441]	2.107885;10.062469;10.229486;11.731785
2940	4	Up	0.0528894	0.805048	2.75207	0.239619	[2.512452, 2.991689]	2.42893;2.751969;2.752172;4.990782
11167	4	Down	0.0529	0.805048	-0.719693	0.416718	[-1.136411, -0.302975]	-1.02356;-0.97797;-0.461415;-0.228977
8882	3	Up	0.0529073	0.805048	12.0672	0.143804	[11.923431, 12.211038]	9.581736;12.067235;12.164229
7718	4	Up	0.0529367	0.805048	4.1827	3.49607	[0.686636, 7.678773]	0.621213;3.028064;5.337345;11.748041
55512	4	Up	0.0529798	0.805048	3.48357	2.85971	[0.623856, 6.343276]	1.409116;1.700321;5.266812;10.167967
54949	4	Up	0.052996	0.805048	6.19208	6.67021	[-0.478132, 12.862298]	1.312005;2.074164;10.310002;11.50415
22977	4	Up	0.0530036	0.805048	7.86394	4.05707	[3.806862, 11.921009]	-0.119365;6.170644;9.557227;11.643562
131578	4	Down	0.053126	0.805048	-1.13164	1.48317	[-2.61481, 0.351523]	-2.203743;-2.060308;-0.202979;0.536419
9617	4	Down	0.0531391	0.805048	-1.37326	0.84232	[-2.215585, -0.530945]	-2.218977;-1.663827;-1.082703;10.996484
4436	4	Up	0.0531434	0.805048	6.35348	8.46241	[-2.108923, 14.815891]	-0.17153;0.715097;11.991871;12.130727
219982	3	Down	0.0531669	0.805048	-1.75805	0.087134	[-1.845179, -1.670911]	-1.816816;-1.758045;0.591083
26259	3	Up	0.0532422	0.805048	3.39607	1.13794	[2.258133, 4.534013]	2.628543;3.396073;8.442654
9096	4	Down	0.053318	0.805048	-1.35305	1.32829	[-2.681338, -0.024756]	-2.285939;-2.211995;-0.494099;-0.290426
150763	4	Down	0.053338	0.805048	-0.596284	0.513396	[-1.10968, -0.082888]	-1.074216;-0.810913;-0.381654;-0.114258
79762	3	Down	0.0533639	0.805048	-1.77569	0.755868	[-2.531554, -1.019818]	-2.285512;-1.775686;0.890298
157753	4	Up	0.0533844	0.805048	2.23628	1.27815	[0.958125, 3.514436]	1.330802;1.417551;3.05501;11.286789
2037	4	Down	0.0534761	0.805387	-0.974886	0.564644	[-1.53953, -0.410241]	-1.516742;-1.194724;-0.755047;0.337481
203260	4	Down	0.0535013	0.805387	-1.23218	1.33004	[-2.562225, 0.097862]	-2.433262;-2.087641;-0.376722;-0.293437
79081	4	Up	0.053667	0.805387	3.47318	1.80405	[1.669136, 5.277231]	1.566291;2.94645;3.999917;12.374299
23011	4	Down	0.0536862	0.805387	-1.20394	0.701952	[-1.90589, -0.501986]	-1.762906;-1.591891;-0.815986;-0.077901
63950	4	Up	0.0537642	0.805387	2.46201	1.4467	[1.015317, 3.908707]	0.121474;2.450879;2.473145;4.402444
26502	4	Up	0.0537688	0.805387	2.86441	4.22091	[-1.356496, 7.085325]	-0.649366;0.684265;5.044564;12.729772
341032	4	Up	0.0538074	0.805387	2.70561	3.12192	[-0.41631, 5.827535]	0.461982;0.737828;4.673398;10.356084
4068	4	Down	0.053816	0.805387	-0.981699	0.33437	[-1.31607, -0.647329]	-1.234822;-1.179636;-0.783763;-0.401094
6769	4	Up	0.0538169	0.805387	1.36913	1.7773	[-0.408172, 3.14643]	-0.712252;1.052964;1.685295;10.92664
79865	4	Down	0.053844	0.805387	-0.893971	1.93359	[-2.827562, 1.039619]	-3.688428;-1.841866;0.053924;0.766511
80777	4	Up	0.0540293	0.807504	6.42775	9.27769	[-2.849938, 15.705444]	-0.205486;0.525138;12.330368;13.040572
9760	4	Down	0.0541193	0.807745	-0.904424	0.743623	[-1.648047, -0.160801]	-1.689897;-1.122085;-0.686763;0.172141
80271	4	Up	0.0541514	0.807745	10.1081	1.55443	[8.553685, 11.662544]	1.66263;9.595558;10.620671;11.692454
55794	4	Up	0.0542786	0.807745	8.66025	2.16845	[6.491796, 10.828697]	4.385117;8.365081;8.955412;11.29028
3621	4	Up	0.0543977	0.807745	11.2003	0.98208	[10.21818, 12.18234]	1.386971;10.925684;11.474836;12.250491
93432	4	Up	0.0544244	0.807745	2.86085	3.57787	[-0.717015, 6.43872]	-1.881098;2.776325;2.945379;12.85999
2670	4	Down	0.0544433	0.807745	-0.163213	0.629699	[-0.792912, 0.466486]	-2.254774;-0.418364;0.091938;0.431088
10180	4	Down	0.0544558	0.807745	-0.502469	0.617845	[-1.120315, 0.115376]	-1.366859;-0.680028;-0.324911;0.153434
10155	4	Up	0.0545072	0.807745	9.3272	0.493776	[8.833428, 9.820981]	8.931196;9.057118;9.597291;11.491996
136647	4	Up	0.0545211	0.807745	10.0591	1.21837	[8.840765, 11.27751]	8.879979;9.594733;10.523542;11.278265
5197	4	Down	0.0545462	0.807745	-0.839721	0.884648	[-1.724369, 0.044927]	-1.659555;-1.213261;-0.466181;0.739175
7705	4	Up	0.05461	0.807745	2.97376	2.9449	[0.028867, 5.918661]	0.201224;1.773693;4.173836;11.378187
121275	4	Down	0.0546397	0.807745	-1.32039	0.43672	[-1.757108, -0.883667]	-2.082158;-1.403259;-1.237516;-0.814131
3588	4	Up	0.0546593	0.807745	2.3699	2.75836	[-0.38847, 5.128261]	-0.125377;1.144185;3.595606;12.639021
9052	4	Up	0.0546745	0.807745	6.13846	6.59042	[-0.451952, 12.728879]	0.463493;2.923085;9.353842;12.627
64282	4	Up	0.0547945	0.807745	5.90952	7.13113	[-1.221609, 13.040651]	0.997349;1.201931;10.617111;12.141632
27202	4	Down	0.0548243	0.807745	-3.1172	1.3875	[-4.504708, -1.729697]	-4.212475;-3.893649;-2.340756;11.134527
51050	4	Up	0.0548327	0.807745	1.52414	4.46955	[-2.945411, 5.993697]	-3.400703;0.419643;2.628643;13.25986
5462	3	Up	0.0548575	0.807745	2.44076	4.33107	[-1.890314, 6.771832]	-0.48051;2.440759;12.6774
79934	4	Up	0.0548783	0.807745	9.61683	1.62009	[7.996738, 11.236926]	3.820269;8.650168;10.583497;10.835645
4239	4	Down	0.0549234	0.807764	-0.412815	0.877955	[-1.29077, 0.465139]	-1.382199;-0.70121;-0.124421;0.483135
79825	4	Down	0.0551153	0.80855	-0.88492	0.048848	[-0.933769, -0.836072]	-1.065458;-0.885445;-0.884396;-0.819549
84752	4	Up	0.055128	0.80855	6.36812	6.68595	[-0.317835, 13.054075]	-0.424646;3.424092;9.312148;12.443322
79714	4	Down	0.0551845	0.80855	-0.47206	0.780795	[-1.252855, 0.308735]	-2.762288;-0.853705;-0.090415;0.199573
152330	4	Down	0.0552526	0.80855	-0.891898	1.26806	[-2.159953, 0.376158]	-1.98455;-1.509829;-0.273967;0.797378
283358	4	Up	0.0553273	0.80855	6.21176	7.78918	[-1.57742, 14.000941]	0.247147;1.281141;11.142381;11.788601
8346	4	Up	0.0553713	0.80855	1.77725	0.569303	[1.207951, 2.346557]	1.243063;1.543466;2.011042;3.274299
114987	4	Up	0.0553843	0.80855	1.87755	1.06581	[0.811734, 2.943362]	0.472358;1.844974;1.910122;12.432063
9255	4	Up	0.0553974	0.80855	3.69259	0.823362	[2.869231, 4.515955]	0.145665;3.566654;3.818532;4.677354
8314	4	Up	0.0555246	0.80855	9.63518	1.99668	[7.638495, 11.631855]	1.969162;8.764621;10.505729;11.458105
4487	4	Down	0.0555451	0.80855	-1.07714	0.328062	[-1.405198, -0.749074]	-1.455084;-1.141737;-1.012534;-0.362041
253012	4	Down	0.0556153	0.80855	-0.772888	0.569913	[-1.342801, -0.202974]	-1.15754;-1.157038;-0.388737;0.055217
126767	4	Up	0.0556197	0.80855	2.1491	2.33521	[-0.186105, 4.484314]	-0.585701;1.733755;2.564453;12.021884
390174	4	Up	0.0557113	0.80855	2.50961	2.77613	[-0.266517, 5.285745]	0.156005;1.118273;3.900954;12.704464
8029	4	Up	0.0557391	0.80855	7.48663	5.51031	[1.976321, 12.996947]	-0.127509;3.86065;11.112618;11.29396
7374	4	Up	0.0557498	0.80855	8.03518	6.12578	[1.9094, 14.160965]	1.905297;4.340347;11.730018;12.603914
26994	4	Up	0.0558544	0.80855	4.34265	6.78477	[-2.442113, 11.127422]	-0.276347;-0.190871;8.876179;12.936881
404636	4	Down	0.0559224	0.80855	-0.694195	0.300909	[-0.995105, -0.393286]	-1.558528;-0.819664;-0.568726;-0.413743
1576	4	Up	0.0559923	0.80855	3.96324	5.50668	[-1.543441, 9.469924]	-0.109939;0.608008;7.318474;11.169002
79784	4	Up	0.056027	0.80855	6.42453	7.4735	[-1.048976, 13.898032]	-0.785406;2.370059;10.478997;12.451677
7529	4	Up	0.056056	0.80855	1.66671	2.19983	[-0.533119, 3.866533]	0.168266;0.197623;3.135791;12.389915
284129	4	Up	0.0560759	0.80855	4.1276	5.11334	[-0.985736, 9.240939]	-1.726285;3.08369;5.171513;10.395282
94025	4	Up	0.0560785	0.80855	1.3893	0.896231	[0.493071, 2.285532]	0.357418;1.212186;1.566417;12.49764
84285	4	Up	0.0561224	0.80855	7.77721	5.60837	[2.168845, 13.38558]	-1.050012;4.45596;11.098466;12.021544
2033	4	Up	0.0561246	0.80855	7.53058	4.12782	[3.402759, 11.658392]	1.62571;5.527673;9.533479;11.096021
84247	4	Down	0.0561545	0.80855	-0.372719	0.504069	[-0.876788, 0.13135]	-2.683705;-0.622139;-0.1233;0.057841
3955	3	Down	0.056223	0.80855	-0.972626	0.546026	[-1.518652, -0.426599]	-6.293958;-0.972626;-0.604336
10658	4	Down	0.0563061	0.80855	-1.22442	0.104101	[-1.328525, -1.120323]	-1.320593;-1.268686;-1.180163;-0.447311
286	4	Down	0.0563332	0.80855	-0.647976	1.36687	[-2.014849, 0.718897]	-2.001128;-1.563116;0.267164;0.28077
57482	4	Down	0.056376	0.80855	-1.15652	0.308747	[-1.465263, -0.84777]	-1.46376;-1.265767;-1.047266;0.635085
339479	4	Down	0.0563828	0.80855	-0.157782	0.76021	[-0.917991, 0.602428]	-2.41075;-0.321709;0.006145;0.7038
29924	4	Down	0.0564587	0.80855	-0.859436	0.919045	[-1.778481, 0.059609]	-1.486769;-1.471878;-0.246994;1.374357
54825	4	Down	0.0565175	0.80855	-0.807637	0.359393	[-1.167029, -0.448244]	-1.377113;-0.93352;-0.681753;-0.448706
163087	4	Down	0.0565528	0.80855	-0.953963	3.48349	[-4.437455, 2.52953]	-3.716292;-2.892531;0.984606;1.806635
8100	4	Down	0.0566166	0.80855	-0.711926	0.181031	[-0.892957, -0.530895]	-1.39531;-0.805598;-0.618254;-0.56139
79935	4	Down	0.0566409	0.80855	-0.838672	3.24688	[-4.085551, 2.408208]	-3.349045;-2.709195;1.031852;1.670786
127262	4	Down	0.0567088	0.80855	-2.14342	0.757891	[-2.90131, -1.385529]	-2.983983;-2.325236;-1.961602;-0.256449
4016	4	Down	0.0567311	0.80855	-1.04441	0.896199	[-1.940604, -0.148206]	-1.864658;-1.433108;-0.655702;0.05916
338809	4	Down	0.0567505	0.80855	-0.94774	1.02892	[-1.976663, 0.081183]	-3.067879;-1.108886;-0.786593;0.279112
6445	4	Down	0.0567685	0.80855	-0.892461	0.601738	[-1.494199, -0.290723]	-1.464533;-1.132122;-0.6528;0.079877
130132	4	Down	0.056769	0.80855	-0.930638	0.324464	[-1.255102, -0.606173]	-1.360957;-0.938014;-0.923261;0.183708
1453	4	Up	0.0567849	0.80855	10.3442	1.90518	[8.439055, 12.24941]	7.415881;10.059701;10.628764;12.62975
390980	4	Down	0.0569038	0.80855	-0.824954	0.656781	[-1.481736, -0.168173]	-2.029437;-1.15527;-0.494639;-0.269284
3697	4	Down	0.0570248	0.80855	-0.441191	0.70361	[-1.144801, 0.26242]	-1.891357;-0.514228;-0.368153;0.434929
285195	4	Down	0.0570575	0.80855	-1.09045	0.419981	[-1.510436, -0.670474]	-1.686231;-1.285386;-0.895525;-0.718839
1144	4	Up	0.0570625	0.80855	10.2354	1.73837	[8.496993, 11.973725]	1.308166;9.511671;10.959047;11.856695
55532	4	Up	0.0570656	0.80855	1.39159	0.731824	[0.65977, 2.123419]	0.629038;1.166934;1.616255;3.607932
7378	4	Down	0.0570802	0.80855	-0.936016	1.8001	[-2.736119, 0.864088]	-4.134318;-1.682432;-0.189599;0.745875
79230	4	Down	0.0570985	0.80855	-1.07898	1.17097	[-2.249956, 0.091988]	-2.137144;-1.600443;-0.557525;0.058292
10256	4	Up	0.0571268	0.80855	5.79066	4.49316	[1.297505, 10.283821]	-0.396981;5.083526;6.4978;11.144714
2980	4	Down	0.057176	0.808621	-0.815706	0.581833	[-1.397539, -0.233873]	-1.554142;-0.862152;-0.769259;0.308868
54659	4	Down	0.0572482	0.808621	-1.10473	1.43152	[-2.536245, 0.326794]	-3.32652;-1.935583;-0.273869;-0.004489
11172	4	Down	0.0573046	0.808621	-1.0228	0.017366	[-1.040171, -1.00544]	-1.045647;-1.02339;-1.022221;-0.203011
1466	4	Down	0.0573458	0.808621	-0.447426	0.292156	[-0.739583, -0.15527]	-1.16967;-0.448783;-0.44607;-0.05467
7589	4	Down	0.0573603	0.808621	-0.968052	0.709949	[-1.678002, -0.258103]	-2.168071;-1.275828;-0.660277;-0.318119
7368	4	Down	0.0574186	0.808621	-0.509719	0.919897	[-1.429615, 0.410178]	-3.369923;-0.962729;-0.056709;0.278194
55359	4	Up	0.057439	0.808621	6.93196	6.67806	[0.253898, 13.610023]	-5.152921;3.167873;10.696048;12.176456
23256	4	Down	0.0575777	0.809374	-0.545978	3.02691	[-3.572889, 2.480932]	-3.805776;-1.369426;0.277469;8.755398
84893	4	Up	0.0575803	0.809374	6.64933	8.30294	[-1.653604, 14.952275]	-0.468102;1.700353;11.598318;12.900865
3927	4	Down	0.0576916	0.80946	-1.92084	2.5431	[-4.463932, 0.622262]	-6.060921;-2.72475;-1.11692;0.705841
57706	4	Up	0.0577245	0.80946	1.40189	0.516872	[0.885015, 1.918759]	0.932962;1.173561;1.630212;1.986959
24147	4	Down	0.057809	0.80946	-0.962125	0.873006	[-1.83513, -0.089119]	-1.828885;-1.433847;-0.490402;-0.256179
390162	4	Up	0.0578227	0.80946	1.8029	0.419974	[1.382923, 2.22287]	1.344799;1.694457;1.911336;10.889127
4892	4	Down	0.0579127	0.80946	-1.45636	1.14778	[-2.604142, -0.308583]	-2.588019;-1.873039;-1.039686;0.489715
9857	4	Down	0.0579626	0.80946	-0.576581	0.480226	[-1.056807, -0.096354]	-2.873178;-0.720112;-0.43305;-0.072295
9379	4	Down	0.0580084	0.80946	-1.206	1.67508	[-2.881086, 0.469079]	-2.529025;-2.142637;-0.26937;1.311706
11273	4	Up	0.0580301	0.80946	7.1848	7.84712	[-0.662319, 15.031913]	1.07761;1.963709;12.405885;12.549323
3218	4	Down	0.0580579	0.80946	-0.823089	0.341093	[-1.164182, -0.481996]	-1.097069;-1.009237;-0.636941;-0.543865
151887	4	Down	0.0580806	0.80946	-0.975901	0.672036	[-1.647937, -0.303865]	-1.604413;-1.253952;-0.697849;0.378391
3304	4	Up	0.0581607	0.80946	8.2516	5.54052	[2.711084, 13.792123]	0.282519;4.611695;11.891512;12.085754
144715	4	Up	0.0582032	0.80946	2.63395	1.13313	[1.500828, 3.76708]	1.739019;2.000323;3.267586;11.17194
5395	4	Up	0.0582143	0.80946	10.554	1.14025	[9.41379, 11.694282]	2.662334;10.007213;11.100859;11.545384
10801	3	Up	0.0582393	0.80946	2.73623	2.72139	[0.014832, 5.457619]	0.900671;2.736225;10.813323
11181	4	Up	0.0582452	0.80946	6.02967	8.70097	[-2.671304, 14.730641]	-0.489614;0.7343;11.325037;12.471751
400746	4	Down	0.0585107	0.811741	-1.24159	0.407862	[-1.649457, -0.833732]	-1.516726;-1.516662;-0.966527;0.266162
127435	4	Down	0.0585394	0.811741	-1.02553	1.76592	[-2.791449, 0.740392]	-2.544935;-1.888316;-0.162742;10.830038
5830	4	Up	0.0585416	0.811741	7.53158	5.79802	[1.733561, 13.329602]	0.744165;3.971469;11.091693;11.792892
664	4	Up	0.0586057	0.81202	6.43311	6.64127	[-0.208153, 13.074384]	0.577783;2.406987;10.459244;11.365935
126382	4	Up	0.0586642	0.812219	10.1501	1.65846	[8.491641, 11.808554]	6.878744;9.057867;11.242327;11.295094
81848	4	Up	0.0587263	0.812401	1.84996	1.50229	[0.347669, 3.352252]	0.820781;0.852577;2.847344;3.031132
79876	3	Up	0.0587655	0.812401	9.68956	0.3252	[9.364357, 10.014757]	9.446212;9.689557;9.908902
23367	4	Up	0.0589137	0.813081	6.31888	7.09898	[-0.780102, 13.417863]	-1.738643;1.601048;11.036713;11.177444
5718	3	Up	0.0589765	0.813081	9.42788	0.025846	[9.402034, 9.453725]	9.410447;9.427879;11.134167
283554	4	Up	0.0589931	0.813081	1.05252	0.755904	[0.296612, 1.808419]	0.469609;0.615722;1.489309;10.193858
126119	4	Up	0.0590376	0.813081	7.61262	5.80207	[1.810549, 13.414687]	-0.700858;3.779057;11.44618;11.60594
60526	4	Down	0.0591492	0.813081	-0.262351	0.415909	[-0.67826, 0.153557]	-1.733603;-0.450575;-0.074128;0.110479
54768	4	Down	0.0592632	0.813081	-0.930139	0.296235	[-1.226373, -0.633904]	-1.315458;-0.944435;-0.915842;0.303156
51477	4	Up	0.0592692	0.813081	7.28518	5.9608	[1.324378, 13.24598]	-2.623148;3.268038;11.30232;11.309048
[truncated: 17,088 more rows]
